# Supplementary material for: Evidence linking COVID-19 and the health/well-being of children and adolescents: an umbrella review
Source: BMC Med. 2024 Mar 13;22:116. doi: 10.1186/s12916-024-03334-x (PMC10938697; doi:10.1186/s12916-024-03334-x)
Supplement: Supplementary file 5 — Additional file 5. Detailed information on the characteristics of the included systematic reviews. [file 12916_2024_3334_MOESM5_ESM.xlsx]

## Sheet: Pairwise
Ref	Year	Author	Country origin	Population	Health condition	Group of condition	Guideline (Risk of Bias tool(s))	Direct or Indirect impact(s)	COVID19 condition	Measure/condition	Direction	ES (Effect size) type	Number of studies	Number of patients	ES	Low_CI_level	Up_CI_level	Meta-analytical Evidence	P	Largest study in the meta-analysis was nominally statistically significant	I2%	95% CI excluded the null value	No evidence of small study effects and excess of significance bias	FSN
13	2021	MMed et al.	USA, India, Chile	children and adolescents aged 0–19 years	MIS-C	Physical	PRISMA (NOS)	Direct	COVID-19-associated MIS-C	MIS‐C versus severe/non‐severe COVID‐19,WBC (×109/L)	Not significant	WMD	11	567	0.54	-0.29	1.38	Not significant	0.203	No	34.1	No	No	NA
13	2021	MMed et al.	USA, India, Chile	children and adolescents aged 0–19 years	MIS-C	Physical	PRISMA (NOS)	Direct	COVID-19-associated MIS-C	MIS‐C versus severe/non‐severe COVID‐19,PLT (×109/L)	Increased risk	WMD	12	678	-95.16	-112.15	-78.17	Weak	<0.05	No	17.1	No	No	21
13	2021	MMed et al.	USA, India, Chile	children and adolescents aged 0–19 years	MIS-C	Physical	PRISMA (NOS)	Direct	COVID-19-associated MIS-C	MIS‐C versus severe/non‐severe COVID‐19,PCT	Not significant	SMD	15	875	0.04	-0.38	0.46	Not significant	0.855	No	0	No	No	NA
13	2021	MMed et al.	USA, India, Chile	children and adolescents aged 0–19 years	MIS-C	Physical	PRISMA (NOS)	Direct	COVID-19-associated MIS-C	MIS‐C versus severe/non‐severe COVID‐19,Ferritin	Not significant	SMD	17	1043	0.01	-0.29	0.31	Not significant	0.939	No	30.6	No	No	NA
13	2021	MMed et al.	USA, India, Chile	children and adolescents aged 0–19 years	MIS-C	Physical	PRISMA (NOS)	Direct	COVID-19-associated MIS-C	MIS‐C versus non‐severe COVID‐19,ALC (×107/L)	Increased risk	WMD	10	458	-1110.43	-1477.75	-743.11	Weak	<0.05	No	68	No	No	11
13	2021	MMed et al.	USA, India, Chile	children and adolescents aged 0–19 years	MIS-C	Physical	PRISMA (NOS)	Direct	COVID-19-associated MIS-C	MIS‐C versus severe COVID‐19,ALC (×108/L)	Not significant	WMD	6	368	-7.54	-302.05	286.96	Not significant	0.96	No	0	No	No	NA
13	2021	MMed et al.	USA, India, Chile	children and adolescents aged 0–19 years	MIS-C	Physical	PRISMA (NOS)	Direct	COVID-19-associated MIS-C	MIS‐C versus non‐severe COVID‐19,ANC (×107/L)	Increased risk	WMD	10	476	2392.68	1636.71	3148.64	Weak	<0.05	No	0	No	No	12
13	2021	MMed et al.	USA, India, Chile	children and adolescents aged 0–19 years	MIS-C	Physical	PRISMA (NOS)	Direct	COVID-19-associated MIS-C	MIS‐C versus severe COVID‐19,ANC (×108/L)	Not significant	WMD	3	142	-144.77	-2879.45	2589.92	Not significant	0.917	No	43.4	No	No	NA
13	2021	MMed et al.	USA, India, Chile	children and adolescents aged 0–19 years	MIS-C	Physical	PRISMA (NOS)	Direct	COVID-19-associated MIS-C	MIS‐C versus non‐severe COVID‐19,CRP	Increased risk	SMD	8	352	1.09	0.7	1.48	Weak	<0.05	No	67.9	No	No	11
13	2021	MMed et al.	USA, India, Chile	children and adolescents aged 0–19 years	MIS-C	Physical	PRISMA (NOS)	Direct	COVID-19-associated MIS-C	MIS‐C versus severe COVID‐19,CRP	Not significant	SMD	7	643	0.12	-0.2	0.44	Not significant	0.455	No	0	No	No	NA
13	2021	MMed et al.	USA, India, Chile	children and adolescents aged 0–19 years	MIS-C	Physical	PRISMA (NOS)	Direct	COVID-19-associated MIS-C	MIS‐C versus non‐severe COVID‐19,D‐dimer	Increased risk	SMD	7	643	1.61	1.19	2.04	Weak	<0.05	No	2	No	No	14
13	2021	MMed et al.	USA, India, Chile	children and adolescents aged 0–19 years	MIS-C	Physical	PRISMA (NOS)	Direct	COVID-19-associated MIS-C	MIS‐C versus severe COVID‐19,D‐dimer	Not significant	SMD	4	135	-0.26	-0.61	0.1	Not significant	0.156	No	20.5	No	No	NA
13	2021	MMed et al.	USA, India, Chile	children and adolescents aged 0–19 years	MIS-C	Physical	PRISMA (NOS)	Direct	COVID-19-associated MIS-C	MIS‐C versus non‐severe COVID‐19,LDH	Not significant	SMD	3	124	0.11	-0.28	0.5	Not significant	0.57	No	0	No	No	NA
13	2021	MMed et al.	USA, India, Chile	children and adolescents aged 0–19 years	MIS-C	Physical	PRISMA (NOS)	Direct	COVID-19-associated MIS-C	MIS‐C versus severe COVID‐19,LDH	Increased risk	SMD	5	174	-0.91	-1.39	-0.43	Weak	<0.05	No	32.9	No	No	7
13	2021	MMed et al.	USA, India, Chile	children and adolescents aged 0–19 years	MIS-C	Physical	PRISMA (NOS)	Direct	COVID-19-associated MIS-C	MIS‐C versus non‐severe COVID‐19,ESR (mm/h)	Not significant	WMD	2	62	-3.57	-32.82	25.67	Not significant	0.881	No	0	No	No	NA
13	2021	MMed et al.	USA, India, Chile	children and adolescents aged 0–19 years	MIS-C	Physical	PRISMA (NOS)	Direct	COVID-19-associated MIS-C	MIS‐C versus severe COVID‐19,ESR (mm/h)	Increased risk	WMD	3	72	34.52	14.23	54.8	Weak	<0.05	No	0	No	No	6
13	2021	MMed et al.	USA, India, Chile	children and adolescents aged 0–19 years	MIS-C	Physical	PRISMA (NOS)	Direct	COVID-19-associated MIS-C	Severe MIS‐C versus non‐severe MIS‐C,WBC (×109/L)	Increased risk	WMD	11	642	2.84	0.79	4.9	Weak	<0.05	No	9.3	No	No	5
13	2021	MMed et al.	USA, India, Chile	children and adolescents aged 0–19 years	MIS-C	Physical	PRISMA (NOS)	Direct	COVID-19-associated MIS-C	Severe MIS‐C versus non‐severe MIS‐C,ALC	Increased risk	SMD	10	633	-0.6	-0.91	-0.3	Weak	<0.05	No	41.5	No	No	7
13	2021	MMed et al.	USA, India, Chile	children and adolescents aged 0–19 years	MIS-C	Physical	PRISMA (NOS)	Direct	COVID-19-associated MIS-C	Severe MIS‐C versus non‐severe MIS‐C,ANC (×109/L)	Increased risk	WMD	6	643	3.28	2.01	4.55	Weak	<0.05	No	48.9	No	No	10
13	2021	MMed et al.	USA, India, Chile	children and adolescents aged 0–19 years	MIS-C	Physical	PRISMA (NOS)	Direct	COVID-19-associated MIS-C	Severe MIS‐C versus non‐severe MIS‐C,PLT (×109/L)	Not significant	WMD	6	415	-20.43	-41.53	0.68	Not significant	0.058	No	40.6	No	No	NA
13	2021	MMed et al.	USA, India, Chile	children and adolescents aged 0–19 years	MIS-C	Physical	PRISMA (NOS)	Direct	COVID-19-associated MIS-C	Severe MIS‐C versus non‐severe MIS‐C,CRP (mg/L)	Increased risk	WMD	7	631	68.64	46.19	91.09	Weak	<0.05	No	27.9	No	No	12
13	2021	MMed et al.	USA, India, Chile	children and adolescents aged 0–19 years	MIS-C	Physical	PRISMA (NOS)	Direct	COVID-19-associated MIS-C	Severe MIS‐C versus non‐severe MIS‐C,Fibrinogen (mg/dl)	Not significant	WMD	8	473	-0.01	-1.59	1.58	Not significant	0.991	No	68.8	No	No	NA
13	2021	MMed et al.	USA, India, Chile	children and adolescents aged 0–19 years	MIS-C	Physical	PRISMA (NOS)	Direct	COVID-19-associated MIS-C	Severe MIS‐C versus non‐severe MIS‐C,D‐dimer (μg/ml)	Increased risk	WMD	5	235	2.5	1.78	3.21	Weak	<0.05	No	10.8	No	No	13
13	2021	MMed et al.	USA, India, Chile	children and adolescents aged 0–19 years	MIS-C	Physical	PRISMA (NOS)	Direct	COVID-19-associated MIS-C	Severe MIS‐C versus non‐severe MIS‐C,Ferritin (ng/ml)	Increased risk	WMD	3	365	362.5	130.25	594.76	Weak	<0.05	No	0	No	No	6
13	2021	MMed et al.	USA, India, Chile	children and adolescents aged 0–19 years	MIS-C	Physical	PRISMA (NOS)	Direct	COVID-19-associated MIS-C	Younger versus medium age,Ferritin (ng/ml)	Increased risk	WMD	5	235	-285.78	-457.04	-114.53	Weak	<0.05	No	0	No	No	6
13	2021	MMed et al.	USA, India, Chile	children and adolescents aged 0–19 years	MIS-C	Physical	PRISMA (NOS)	Direct	COVID-19-associated MIS-C	Younger versus older age,CRP (mg/L)	Increased risk	WMD	6	432	-88.75	-122.67	-54.84	Weak	<0.05	No	0	No	No	10
13	2021	MMed et al.	USA, India, Chile	children and adolescents aged 0–19 years	MIS-C	Physical	PRISMA (NOS)	Direct	COVID-19-associated MIS-C	Younger versus older age,D‐dimer (μg/ml)	Increased risk	WMD	2	75	1.49	0.37	2.61	Weak	<0.05	No	18.9	No	No	5
13	2021	MMed et al.	USA, India, Chile	children and adolescents aged 0–19 years	MIS-C	Physical	PRISMA (NOS)	Direct	COVID-19-associated MIS-C	Younger versus older age,ESR (mm/h)	Not significant	WMD	5	431	-7.79	-16.38	0.8	Not significant	0.076	No	20.8	No	No	NA
13	2021	MMed et al.	USA, India, Chile	children and adolescents aged 0–19 years	MIS-C	Physical	PRISMA (NOS)	Direct	COVID-19-associated MIS-C	Medium versus older age,CRP (mg/L)	Not significant	WMD	7	534	-24.95	-58.96	9.06	Not significant	0.15	No	35.2	No	No	NA
13	2021	MMed et al.	USA, India, Chile	children and adolescents aged 0–19 years	MIS-C	Physical	PRISMA (NOS)	Direct	COVID-19-associated MIS-C	Medium versus older age,Ferritin (ng/ml)	Not significant	WMD	6	653	-91.69	-413.85	230.46	Not significant	0.577	No	52.2	No	No	NA
14	2021	Zhao et al.	USA, India, UK, Italy, Sweden, Brazil	children and adolescents aged 0–19 years	MIS-C	Physical	PRISMA (NOS)	Direct	COVID-19-associated MIS-C	MIS-C vs. COVID-19 (BNP)	Increased risk	SMD	9	189	0.49	0.17	0.8	Weak	0.002	No	27.9	No	No	6
14	2021	Zhao et al.	USA, India, UK, Italy, Sweden, Brazil	children and adolescents aged 0–19 years	MIS-C	Physical	PRISMA (NOS)	Direct	COVID-19-associated MIS-C	MIS-C vs. non-severe COVID-19 (BNP)	Increased risk	SMD	3	60	1.13	0.48	1.77	Weak	0.001	No	0	No	No	6
14	2021	Zhao et al.	USA, India, UK, Italy, Sweden, Brazil	children and adolescents aged 0–19 years	MIS-C	Physical	PRISMA (NOS)	Direct	COVID-19-associated MIS-C	MIS-C vs. severe COVID-19 (BNP)	Not significant	SMD	6	249	0.29	-0.07	0.65	Not significant	0.117	No	0	No	No	NA
14	2021	Zhao et al.	USA, India, UK, Italy, Sweden, Brazil	children and adolescents aged 0–19 years	MIS-C	Physical	PRISMA (NOS)	Direct	COVID-19-associated MIS-C	MIS-C vs. COVID-19 (Troponin)	Not significant	SMD	17	588	0.13	-0.07	0.32	Not significant	0.212	No	0	No	No	NA
14	2021	Zhao et al.	USA, India, UK, Italy, Sweden, Brazil	children and adolescents aged 0–19 years	MIS-C	Physical	PRISMA (NOS)	Direct	COVID-19-associated MIS-C	MIS-C vs. non-severe COVID-19 (Troponin)	Not significant	SMD	9	183	0.24	-0.06	0.53	Not significant	0.118	No	16.4	No	No	NA
14	2021	Zhao et al.	USA, India, UK, Italy, Sweden, Brazil	children and adolescents aged 0–19 years	MIS-C	Physical	PRISMA (NOS)	Direct	COVID-19-associated MIS-C	MIS-C vs. severe COVID-19 (Troponin)	Not significant	SMD	8	405	0.04	-0.23	0.3	Not significant	0.782	No	0	No	No	NA
14	2021	Zhao et al.	USA, India, UK, Italy, Sweden, Brazil	children and adolescents aged 0–19 years	MIS-C	Physical	PRISMA (NOS)	Direct	COVID-19-associated MIS-C	MIS-C vs. COVID-19 (AST)	Not significant	SMD	17	588	0.1	-0.11	0.31	Not significant	0.336	No	47.7	No	No	NA
14	2021	Zhao et al.	USA, India, UK, Italy, Sweden, Brazil	children and adolescents aged 0–19 years	MIS-C	Physical	PRISMA (NOS)	Direct	COVID-19-associated MIS-C	Severe MIS-C vs. non-severe MIS-C,BNP	Increased risk	SMD	8	760	0.26	0.04	0.48	Weak	0.021	No	58.6	No	No	4
14	2021	Zhao et al.	USA, India, UK, Italy, Sweden, Brazil	children and adolescents aged 0–19 years	MIS-C	Physical	PRISMA (NOS)	Direct	COVID-19-associated MIS-C	Severe MIS-C vs. non-severe MIS-C, troponin	Not significant	SMD	8	405	0.05	-0.06	0.16	Not significant	0.387	No	0	No	No	NA
14	2021	Zhao et al.	USA, India, UK, Italy, Sweden, Brazil	children and adolescents aged 0–19 years	MIS-C	Physical	PRISMA (NOS)	Direct	COVID-19-associated MIS-C	Severe MIS-C vs. non-severe MIS-C,AST	Not significant	SMD	2	59	0.19	-0.34	0.71	Not significant	0.483	No	0	No	No	NA
14	2021	Zhao et al.	USA, India, UK, Italy, Sweden, Brazil	children and adolescents aged 0–19 years	MIS-C	Physical	PRISMA (NOS)	Direct	COVID-19-associated MIS-C	MIS-C with CAA vs. MIS-C without CAABNP	Not significant	SMD	2	120	-0.21	-1.07	0.64	Not significant	0.624	No	0	No	No	NA
14	2021	Zhao et al.	USA, India, UK, Italy, Sweden, Brazil	children and adolescents aged 0–19 years	MIS-C	Physical	PRISMA (NOS)	Direct	COVID-19-associated MIS-C	MIS-C with CAA vs. MIS-C without CAA, troponin	Not significant	SMD	3	294	-0.07	-0.45	0.31	Not significant	0.71	No	0	No	No	NA
18	2022	Yang et al.	Spain, Turkey, China, Korea	children and adolescents aged < 19 years old.	Myopia progression	Physical	PRISMA(AHRQ)	Indirect	health impacts during the pandemic	Post vs. pre COVID-19 pandemic, axial length	Not significant	SMD	4	4203	0.06	-0.31	0.44	Not significant	0.74	Yes	98	Yes	No	NA
18	2022	Yang et al.	Spain, Turkey, China, Korea	children and adolescents aged < 19 years old.	Myopia progression	Physical	PRISMA(AHRQ)	Indirect	health impacts during the pandemic	Post vs. pre COVID-19 pandemic, spherical equivalent refraction	Increased risk	SMD	21	404177	-0.27	-0.33	-0.21	Highly suggestive	<0.000001	Yes	99.9	Yes	No	27
19	2022	Yang et al.	Ecuador, USA, China, Italy, Israel, Turkey	children and adolescents aged < 19 years	Asthma	Physical	PRISMA(AHRQ)	Indirect	health impacts during the pandemic	Post vs. pre COVID-19 pandemic, asthma exacerbation	Decreased risk	OR	4	1780	0.26	0.14	0.48	Weak	0.03	Yes	75	Yes	No	6
19	2022	Yang et al.	Ecuador, USA, China, Italy, Israel, Turkey	children and adolescents aged < 19 years	Asthma-related hospitalization	Health system	PRISMA(AHRQ)	Indirect	health impacts during the pandemic	Post vs. pre COVID-19 pandemic, the odds of emergency room visit	Decreased risk	OR	3	1640	0.11	0.04	0.26	Weak	0.03	Yes	0	Yes	No	3
19	2022	Yang et al.	Ecuador, USA, China, Italy, Israel, Turkey	children and adolescents aged < 19 years	Asthma-related hospitalization	Health system	PRISMA(AHRQ)	Indirect	health impacts during the pandemic	Post vs. pre COVID-19 pandemic, The outcome of asthma admission	Not significant	OR	5	40008	0.84	0.32	2.2	Not significant	0.72	Yes	91	Yes	No	NA
23	2022	Watcharapalakorn et al.	China, Turkey, Argentina	participants younger than 18 years	Myopia progression	Physical	PRISMA(NOS)	Indirect	health impacts during the pandemic	Post vs. pre COVID-19 pandemic, dioptres (D)	Increased risk	MD	8	773797	0.41	0.35	0.48	Highly suggestive	<0.000001	Yes	99	Yes	No	24
24	2023	Watanabe et al.	China, Israel, Spain, Italy, the USA, Singapore, Finland, Poland	children aged 5 to 11 years	Effectiveness of COVID-19 Vaccines	Physical	PRISMA, MOOSE(Cochrane Collaboration risk of bias 2.1 tool, ROBINS)	Indirect	events caused by the COVID-19 vaccine	vaccination vs. no vaccination, SARS-CoV-2 infections	Decreased risk	OR	6	4046012	0.47	0.35	0.64	Suggestive	<0.001	Yes	99	Yes	No	12
24	2023	Watanabe et al.	China, Israel, Spain, Italy, the USA, Singapore, Finland, Poland	children aged 5 to 11 years	Effectiveness of COVID-19 Vaccines	Physical	PRISMA, MOOSE(Cochrane Collaboration risk of bias 2.1 tool, ROBINS)	Indirect	events caused by the COVID-19 vaccine	vaccination vs. no vaccination, symptomatic SARS-CoV-2 infections	Decreased risk	OR	6	276165	0.53	0.41	0.7	Suggestive	<0.001	Yes	90	Yes	No	14
24	2023	Watanabe et al.	China, Israel, Spain, Italy, the USA, Singapore, Finland, Poland	children aged 5 to 11 years	Effectiveness of COVID-19 Vaccines	Health system	PRISMA, MOOSE(Cochrane Collaboration risk of bias 2.1 tool, ROBINS)	Indirect	events caused by the COVID-19 vaccine	vaccination vs. no vaccination, hospitalizations due to COVID-19–related illnesses	Decreased risk	OR	6	3231572	0.32	0.15	0.68	Weak	0.003	Yes	89	Yes	No	4
24	2023	Watanabe et al.	China, Israel, Spain, Italy, the USA, Singapore, Finland, Poland	children aged 5 to 11 years	Effectiveness of COVID-19 Vaccines	Physical	PRISMA, MOOSE(Cochrane Collaboration risk of bias 2.1 tool, ROBINS)	Indirect	events caused by the COVID-19 vaccine	vaccination vs. no vaccination, MIS-C	Decreased risk	OR	2	121301	0.05	0.02	0.1	Highly suggestive	<0.000001	Yes	0	Yes	No	4
24	2023	Watanabe et al.	China, Israel, Spain, Italy, the USA, Singapore, Finland, Poland	children aged 5 to 11 years	Safety of COVID-19 Vaccines	Physical	PRISMA, MOOSE(Cochrane Collaboration risk of bias 2.1 tool, ROBINS)	Indirect	events caused by the COVID-19 vaccine	vaccination vs. no vaccination, higher risks of any adverse events (AEs)	Increased risk	OR	2	6270	1.92	1.26	2.91	Weak	0.002	Yes	44	Yes	No	9
24	2023	Watanabe et al.	China, Israel, Spain, Italy, the USA, Singapore, Finland, Poland	children aged 5 to 11 years	Safety of COVID-19 Vaccines	Physical	PRISMA, MOOSE(Cochrane Collaboration risk of bias 2.1 tool, ROBINS)	Indirect	events caused by the COVID-19 vaccine	AEs that prevented normaldaily activities vs. not	Not significant	OR	2	6270	1.86	0.39	8.94	Not significant	0.44	Yes	0	Yes	No	NA
25	2022	Wang et al.	the US, Canada, Greece, Norway, Australia	children and adolescents aged 0–19 years	Depression	Psychological/Cognitive	PRISMA(NOS)	Indirect	health impacts during the pandemic	Post vs. pre COVID-19 pandemic, anxiety score measured by GAD-7	Increased risk	SMD	3	9713	0.12	0.08	0.17	Suggestive	<0.000001	No	95.5	Yes	No	10
25	2022	Wang et al.	the US, Canada, Greece, Norway, Australia	children and adolescents aged 0–19 years	Depression	Psychological/Cognitive	PRISMA(NOS)	Indirect	health impacts during the pandemic	Post vs. pre COVID-19 pandemic, depression scores measured by PHQ-9	Increased risk	SMD	2	91664	0.17	0.1	0.24	Suggestive	<0.000001	No	95.2	Yes	No	9
25	2022	Wang et al.	the US, Canada, Greece, Norway, Australia	children and adolescents aged 0–19 years	Depression	Psychological/Cognitive	PRISMA(NOS)	Indirect	health impacts during the pandemic	Post vs. pre COVID-19 pandemic, depression scores measured by PHQ-8	Increased risk	SMD	2	3092	0.23	0.08	0.38	Strong	<0.000001	Yes	0	Yes	No	6
25	2022	Wang et al.	the US, Canada, Greece, Norway, Australia	children and adolescents aged 0–19 years	Depression	Psychological/Cognitive	PRISMA(NOS)	Indirect	health impacts during the pandemic	Post vs. pre COVID-19 pandemic, depression scores measured by MFQ	Increased risk	SMD	2	790	0.11	0.06	0.17	Suggestive	<0.000001	Yes	89.1	Yes	No	7
25	2022	Wang et al.	the US, Canada, Greece, Norway, Australia	children and adolescents aged 0–19 years	Depression	Psychological/Cognitive	PRISMA(NOS)	Indirect	health impacts during the pandemic	Post vs. pre COVID-19 pandemic, prevalence ratio for depression	Increased risk	RR	2	92072	2.54	2.48	2.6	Suggestive	<0.001	Yes	99.1	Yes	No	163
30	2020	M. Viner et al.	China, the US, Japan, South Korea, Israel, the Netherlands, Brunei, India, Australia, Ireland, Singapore	children and adolescents aged 0–19 years	Transmission and risks for COVID-19 in children	Social	PRISMA(critical appraisal checklist for prevalence studie)	Direct	laboratory-confirmed COVID-19	children vs. adults, being an infected contact	Decreased risk	OR	14	310585	0.56	0.37	0.85	Weak	<0.05	No	94.6	No	No	9
31	2021	Viner et al.	Germany, the UK, South Kore, the USA, China, France, Switzerland, Denmark, Italy and Norway, the Nether lands and Belgium, Netherlands, Austria, Israel, India, Spain, and Australia	0 to 19 year olds	Transmission and risks for COVID-19 in children	Physical	PRISMA(Methodological guidance for systematic reviews of observational epidemiological studies reporting prevalence and cumulative incidence data、Critical Appraisal of the Health Research Literature: Prevalence or Incidence of a Health Problem)	Direct	health impacts during the pandemic	child index cases vs. adult index cases, Odds of being a secondary case	Decreased risk	OR	11	809866	0.49	0.25	0.98	Suggestive	<0.001	Yes	99	Yes	No	5
31	2021	Viner et al.	Germany, the UK, South Kore, the USA, China, France, Switzerland, Denmark, Italy and Norway, the Nether lands and Belgium, Netherlands, Austria, Israel, India, Spain, and Australia	0 to 19 year olds	Transmission and risks for COVID-19 in children	Social	PRISMA(Methodological guidance for systematic reviews of observational epidemiological studies reporting prevalence and cumulative incidence data、Critical Appraisal of the Health Research Literature: Prevalence or Incidence of a Health Problem)	Direct	laboratory-confirmed COVID-19	School infection prevalence associated with contemporary community 14-day incidence	Increased risk	OR	15	137857	1.003	1.001	1.004	Weak	<0.05	Yes	78	Yes	No	2569
32	2020	K. Tsankov et al.	the USA, China, Italy, and Spain, France, the United Kingdom, Iran, Austria, Brazil, India, Turkey, and Uruguay	children and adolescents aged 0–19 years	Pediatric comorbidities on COVID-19 severity	Physical	PRISMA(the National Institutes of Health (NIH) Quality Assessment Tool)	Direct	laboratory-confirmed COVID-19	with comorbidities vs. not, a higher risk of severe COVID-19	Increased risk	RR	36	275661	1.79	1.27	2.51	Highly suggestive	<0.000001	Yes	94	Yes	No	11
32	2020	K. Tsankov et al.	the USA, China, Italy, and Spain, France, the United Kingdom, Iran, Austria, Brazil, India, Turkey, and Uruguay	children and adolescents aged 0–19 years	Pediatric comorbidities on COVID-19 severity	Physical	PRISMA(the National Institutes of Health (NIH) Quality Assessment Tool)	Direct	laboratory-confirmed COVID-19	with comorbidities vs. not, high risk of COVID-19-associated mortality	Increased risk	RR	18	274647	2.81	1.31	6.02	Highly suggestive	<0.000001	Yes	82	Yes	No	21
32	2020	K. Tsankov et al.	the USA, China, Italy, and Spain, France, the United Kingdom, Iran, Austria, Brazil, India, Turkey, and Uruguay	children and adolescents aged 0–19 years	Pediatric comorbidities on COVID-19 severity	Physical	PRISMA(the National Institutes of Health (NIH) Quality Assessment Tool)	Direct	laboratory-confirmed COVID-19	with obesity vs. not, a higher risk of severe COVID-19	Not significant	RR	6	9353	2.87	1.16	7.07	Not significant	0.17	Yes	36	Yes	No	NA
33	2022	Tripathi et al.	the USA, the UK, Spain, Columbia, Brazil, and Pakistan, India, Turkey	children and adolescents aged 0–19 years	Acute kidney injury	Physical	PRISMA(NHLBI)	Direct	COVID-19-associated MIS-C	death in MIS-C patients with and without AKI	Increased risk	OR	4	291	4.68	1.06	20.7	Weak	0.04	Yes	17	Yes	No	1
36	2022	Tian et al.	Spain, Finland, Poland, India, China, Mexicothe, USA, Canada	children and adolescents aged 0–19 years	Safety of COVID-19 Vaccines	Physical	PRISMA (Cochrane collaboration tool for assessing the risk of bias)	Indirect	events caused by the COVID-19 vaccine	vaccine vs. control, Total Adverse Reactions of ,mRNA vaccine,After dose 1	Increased risk	RR	3	10572	1.3	1.07	1.57	Weak	0.009	No	0.98	No	No	20
36	2022	Tian et al.	Spain, Finland, Poland, India, China, Mexicothe, USA, Canada	children and adolescents aged 0–19 years	Safety of COVID-19 Vaccines	Physical	PRISMA (Cochrane collaboration tool for assessing the risk of bias)	Indirect	events caused by the COVID-19 vaccine	vaccine vs. control, Total Adverse Reactions of ,mRNA vaccine,After dose 2	Increased risk	RR	3	9298	1.43	1.14	1.79	Weak	0.002	No	0.98	No	No	17
36	2022	Tian et al.	Spain, Finland, Poland, India, China, Mexicothe, USA, Canada	children and adolescents aged 0–19 years	Safety of COVID-19 Vaccines	Physical	PRISMA (Cochrane collaboration tool for assessing the risk of bias)	Indirect	events caused by the COVID-19 vaccine	vaccine vs. control, Total Adverse Reactions of ,Inactivated vaccine,After dose 1	Not significant	RR	1	550	1.27	0.76	2.13	Not significant	0.36	No	NA	No	No	NA
36	2022	Tian et al.	Spain, Finland, Poland, India, China, Mexicothe, USA, Canada	children and adolescents aged 0–19 years	Safety of COVID-19 Vaccines	Physical	PRISMA (Cochrane collaboration tool for assessing the risk of bias)	Indirect	events caused by the COVID-19 vaccine	vaccine vs. control, Total Adverse Reactions of ,Inactivated vaccine,After dose 2	Not significant	RR	1	536	1.83	0.9	3.72	Not significant	0.1	No	NA	No	No	NA
36	2022	Tian et al.	Spain, Finland, Poland, India, China, Mexicothe, USA, Canada	children and adolescents aged 0–19 years	Safety of COVID-19 Vaccines	Physical	PRISMA (Cochrane collaboration tool for assessing the risk of bias)	Indirect	events caused by the COVID-19 vaccine	vaccine vs. control, Total Adverse Reactions of ,Submit vaccine,After dose 1	Increased risk	RR	1	399	1.57	1.17	2.11	Weak	0.003	No	NA	No	No	13
36	2022	Tian et al.	Spain, Finland, Poland, India, China, Mexicothe, USA, Canada	children and adolescents aged 0–19 years	Safety of COVID-19 Vaccines	Physical	PRISMA (Cochrane collaboration tool for assessing the risk of bias)	Indirect	events caused by the COVID-19 vaccine	vaccine vs. control, Total Adverse Reactions of ,Submit vaccine,After dose 2	Increased risk	RR	1	398	1.94	1.26	2.98	Weak	0.002	No	NA	No	No	8
36	2022	Tian et al.	Spain, Finland, Poland, India, China, Mexicothe, USA, Canada	children and adolescents aged 0–19 years	Safety of COVID-19 Vaccines	Physical	PRISMA (Cochrane collaboration tool for assessing the risk of bias)	Indirect	events caused by the COVID-19 vaccine	vaccine vs. control, Total Adverse Reactions of ,Adenovirus vector vaccine,After dose 1	Increased risk	RR	1	150	3.44	1.78	6.65	Weak	0.0002	No	NA	No	No	5
36	2022	Tian et al.	Spain, Finland, Poland, India, China, Mexicothe, USA, Canada	children and adolescents aged 0–19 years	Safety of COVID-19 Vaccines	Physical	PRISMA (Cochrane collaboration tool for assessing the risk of bias)	Indirect	events caused by the COVID-19 vaccine	vaccine vs. control, Total Adverse Reactions of ,Adenovirus vector vaccine,After dose 2	Increased risk	RR	1	150	8.25	2.06	33	Weak	0.003	No	NA	No	No	1
41	2021	R Smith et al.	Ghana, China-­Hong Kong, Italy, Kenya, Nigeria, South Africa, Spain, Sweden, the Democratic Republic of Congo, Turkey, Uganda and the USA	children and adolescents aged 0–19 years	Neonate outcomes born from women with COVID-19	Physical	PRISMA(adapted Newcastle-­Ottawa Scale)	Direct	newborns from COVID-19-diagnosed mothers	Covid vs. no covid mothers, neonatal care unit after birth	Increased risk	RR	7	8219	1.86	1.12	3.08	Weak	<0.05	Yes	73.78	Yes	No	7
41	2021	R Smith et al.	Ghana, China-­Hong Kong, Italy, Kenya, Nigeria, South Africa, Spain, Sweden, the Democratic Republic of Congo, Turkey, Uganda and the USA	children and adolescents aged 0–19 years	Neonate outcomes born from women with COVID-19	Physical	PRISMA(adapted Newcastle-­Ottawa Scale)	Direct	newborns from COVID-19-diagnosed mothers	Covid vs. no covid mothers, born preterm	Increased risk	RR	7	7104	1.71	1.28	2.29	Weak	<0.05	Yes	50.31	Yes	No	13
41	2021	R Smith et al.	Ghana, China-­Hong Kong, Italy, Kenya, Nigeria, South Africa, Spain, Sweden, the Democratic Republic of Congo, Turkey, Uganda and the USA	children and adolescents aged 0–19 years	Neonate outcomes born from women with COVID-19	Physical	PRISMA(adapted Newcastle-­Ottawa Scale)	Direct	newborns from COVID-19-diagnosed mothers	Covid vs. no covid mothers, moderately preterm	Increased risk	RR	7	6071	2.92	1.88	4.54	Weak	<0.05	Yes	34.74	Yes	No	8
41	2021	R Smith et al.	Ghana, China-­Hong Kong, Italy, Kenya, Nigeria, South Africa, Spain, Sweden, the Democratic Republic of Congo, Turkey, Uganda and the USA	children and adolescents aged 0–19 years	Neonate outcomes born from women with COVID-19	Physical	PRISMA(adapted Newcastle-­Ottawa Scale)	Direct	newborns from COVID-19-diagnosed mothers	Covid vs. no covid mothers, be born low birth weight	Increased risk	RR	12	11930	1.19	1.02	1.4	Weak	<0.05	Yes	73.2	Yes	No	24
42	2022	Silverberg et al.	North America, Europe, Asia, and Australia	children and adolescents aged 0–19 years	Transmission and risks for COVID-19 in children	Social	PRISMA(NIH Quality Assessment Tool )	Direct	laboratory-confirmed COVID-19	Children vs. adults, secondary attack rates(SARs) in close contact settings	Decreased risk	OR	5	172	0.21	0.05	0.91	Weak	<0.05	No	0	No	No	1
43	2021	Shi et al.	Oman, Indonesia, South Korea, Brazil, Saudi Arabia, Pakistan, Kuwait and KSA, China, USA	aged＜18 years	Survival and associated complications	Physical	PRISMA (the Cochrane Risk-of-Bias assessment tool, the ROBINS-I tool, NOS, IHE checklist)	Direct	laboratory-confirmed COVID-19	AKI,vs. not, prognosis of Death	Not significant	OR	2	201	3.15	1.25	7.9	Not significant	0.32	No	0	No	No	NA
43	2021	Shi et al.	Oman, Indonesia, South Korea, Brazil, Saudi Arabia, Pakistan, Kuwait and KSA, China, USA	aged＜18 years	Survival and associated complications	Physical	PRISMA (the Cochrane Risk-of-Bias assessment tool, the ROBINS-I tool, NOS, IHE checklist)	Direct	laboratory-confirmed COVID-19	Age less than ten years,vs. not, prognosis of Death	Not significant	OR	7	25173	1.76	1.07	2.9	Not significant	0.313	No	16	No	No	NA
43	2021	Shi et al.	Oman, Indonesia, South Korea, Brazil, Saudi Arabia, Pakistan, Kuwait and KSA, China, USA	aged＜18 years	Survival and associated complications	Physical	PRISMA (the Cochrane Risk-of-Bias assessment tool, the ROBINS-I tool, NOS, IHE checklist)	Direct	laboratory-confirmed COVID-19	Underlying conditions,vs. not, prognosis of Death	Not significant	OR	5	20915	8.68	5.27	14.3	Not significant	0.843	No	0	No	No	NA
43	2021	Shi et al.	Oman, Indonesia, South Korea, Brazil, Saudi Arabia, Pakistan, Kuwait and KSA, China, USA	aged＜18 years	Survival and associated complications	Physical	PRISMA (the Cochrane Risk-of-Bias assessment tool, the ROBINS-I tool, NOS, IHE checklist)	Direct	laboratory-confirmed COVID-19	Need for intensive care,vs. not, prognosis of Death	Increased risk	OR	5	3907	12.64	3.42	46.68	Weak	0.01	No	69.8	No	No	1
43	2021	Shi et al.	Oman, Indonesia, South Korea, Brazil, Saudi Arabia, Pakistan, Kuwait and KSA, China, USA	aged＜18 years	Survival and associated complications	Physical	PRISMA (the Cochrane Risk-of-Bias assessment tool, the ROBINS-I tool, NOS, IHE checklist)	Direct	laboratory-confirmed COVID-19	Age less than four years,vs. not, prognosis of Death	Not significant	OR	1	1443	4.02	1.87	8.65	Not significant	>0.05	No	NA	No	No	NA
43	2021	Shi et al.	Oman, Indonesia, South Korea, Brazil, Saudi Arabia, Pakistan, Kuwait and KSA, China, USA	aged＜18 years	Survival and associated complications	Physical	PRISMA (the Cochrane Risk-of-Bias assessment tool, the ROBINS-I tool, NOS, IHE checklist)	Direct	laboratory-confirmed COVID-19	MIS-C,vs. not, prognosis of Death	Not significant	OR	1	66	58	6.39	526.79	Not significant	>0.05	No	NA	No	No	NA
43	2021	Shi et al.	Oman, Indonesia, South Korea, Brazil, Saudi Arabia, Pakistan, Kuwait and KSA, China, USA	aged＜18 years	Survival and associated complications	Physical	PRISMA (the Cochrane Risk-of-Bias assessment tool, the ROBINS-I tool, NOS, IHE checklist)	Direct	laboratory-confirmed COVID-19	Age less than one month,vs. not, prognosis of Admitting to intensive care unit	Not significant	OR	3	1621	2.29	1.48	3.56	Not significant	0.815	No	0	No	No	NA
43	2021	Shi et al.	Oman, Indonesia, South Korea, Brazil, Saudi Arabia, Pakistan, Kuwait and KSA, China, USA	aged＜18 years	Survival and associated complications	Physical	PRISMA (the Cochrane Risk-of-Bias assessment tool, the ROBINS-I tool, NOS, IHE checklist)	Direct	laboratory-confirmed COVID-19	Underlying conditions,vs. not, prognosis of Admitting to intensive care unit	Not significant	OR	10	2189	2.41	1.77	3.27	Not significant	0.208	No	25.6	No	No	NA
43	2021	Shi et al.	Oman, Indonesia, South Korea, Brazil, Saudi Arabia, Pakistan, Kuwait and KSA, China, USA	aged＜18 years	Survival and associated complications	Physical	PRISMA (the Cochrane Risk-of-Bias assessment tool, the ROBINS-I tool, NOS, IHE checklist)	Direct	laboratory-confirmed COVID-19	Gastrointestinal symptoms,vs. not, prognosis of Admitting to intensive care unit	Not significant	OR	6	1343	1.92	1.3	2.84	Not significant	0.357	No	9.3	No	No	NA
43	2021	Shi et al.	Oman, Indonesia, South Korea, Brazil, Saudi Arabia, Pakistan, Kuwait and KSA, China, USA	aged＜18 years	Survival and associated complications	Physical	PRISMA (the Cochrane Risk-of-Bias assessment tool, the ROBINS-I tool, NOS, IHE checklist)	Direct	laboratory-confirmed COVID-19	Suspected or confirmed ARDS,vs. not, prognosis of Admitting to intensive care unit	Not significant	OR	5	842	29.54	12.69	68.78	Not significant	0.538	No	0	No	No	NA
43	2021	Shi et al.	Oman, Indonesia, South Korea, Brazil, Saudi Arabia, Pakistan, Kuwait and KSA, China, USA	aged＜18 years	Survival and associated complications	Physical	PRISMA (the Cochrane Risk-of-Bias assessment tool, the ROBINS-I tool, NOS, IHE checklist)	Direct	laboratory-confirmed COVID-19	Congenital heart disease,vs. not, prognosis of Admitting to intensive care unit	Not significant	OR	4	1150	2.9	1.26	6.67	Not significant	0.888	No	0	No	No	NA
43	2021	Shi et al.	Oman, Indonesia, South Korea, Brazil, Saudi Arabia, Pakistan, Kuwait and KSA, China, USA	aged＜18 years	Survival and associated complications	Physical	PRISMA (the Cochrane Risk-of-Bias assessment tool, the ROBINS-I tool, NOS, IHE checklist)	Direct	laboratory-confirmed COVID-19	Chronic pulmonary disease,vs. not, prognosis of Admitting to intensive care unit	Not significant	OR	3	732	3.45	1.47	8.07	Not significant	0.635	No	0	No	No	NA
43	2021	Shi et al.	Oman, Indonesia, South Korea, Brazil, Saudi Arabia, Pakistan, Kuwait and KSA, China, USA	aged＜18 years	Survival and associated complications	Physical	PRISMA (the Cochrane Risk-of-Bias assessment tool, the ROBINS-I tool, NOS, IHE checklist)	Direct	laboratory-confirmed COVID-19	MIS-C,vs. not, prognosis of Admitting to intensive care unit	Not significant	OR	3	546	3.83	1.48	9.87	Not significant	0.167	No	44.1	No	No	NA
43	2021	Shi et al.	Oman, Indonesia, South Korea, Brazil, Saudi Arabia, Pakistan, Kuwait and KSA, China, USA	aged＜18 years	Survival and associated complications	Physical	PRISMA (the Cochrane Risk-of-Bias assessment tool, the ROBINS-I tool, NOS, IHE checklist)	Direct	laboratory-confirmed COVID-19	AKI,vs. not, prognosis of Admitting to intensive care unit	Not significant	OR	2	215	55.02	6.26	483.35	Not significant	0.855	No	0	No	No	NA
43	2021	Shi et al.	Oman, Indonesia, South Korea, Brazil, Saudi Arabia, Pakistan, Kuwait and KSA, China, USA	aged＜18 years	Survival and associated complications	Physical	PRISMA (the Cochrane Risk-of-Bias assessment tool, the ROBINS-I tool, NOS, IHE checklist)	Direct	laboratory-confirmed COVID-19	Male sex,vs. not, prognosis of Admitting to intensive care unit	Not significant	OR	12	3308	1.2	1.01	1.43	Not significant	0.709	No	0	No	No	NA
43	2021	Shi et al.	Oman, Indonesia, South Korea, Brazil, Saudi Arabia, Pakistan, Kuwait and KSA, China, USA	aged＜18 years	Survival and associated complications	Physical	PRISMA (the Cochrane Risk-of-Bias assessment tool, the ROBINS-I tool, NOS, IHE checklist)	Direct	laboratory-confirmed COVID-19	Obesity,vs. not, prognosis of Admitting to intensive care unit	Not significant	OR	7	2033	1.66	1.1	2.5	Not significant	0.274	No	20.4	No	No	NA
43	2021	Shi et al.	Oman, Indonesia, South Korea, Brazil, Saudi Arabia, Pakistan, Kuwait and KSA, China, USA	aged＜18 years	Survival and associated complications	Physical	PRISMA (the Cochrane Risk-of-Bias assessment tool, the ROBINS-I tool, NOS, IHE checklist)	Direct	laboratory-confirmed COVID-19	Age (year),vs. not, prognosis of Admitting to intensive care unit	Not significant	WMD	7	1112	2.75	1.63	3.88	Not significant	0.211	No	0.2	No	No	NA
43	2021	Shi et al.	Oman, Indonesia, South Korea, Brazil, Saudi Arabia, Pakistan, Kuwait and KSA, China, USA	aged＜18 years	Survival and associated complications	Physical	PRISMA (the Cochrane Risk-of-Bias assessment tool, the ROBINS-I tool, NOS, IHE checklist)	Direct	laboratory-confirmed COVID-19	Shortness of breath,vs. not, prognosis of Admitting to intensive care unit	Increased risk	OR	3	1192	5.28	1.49	18.74	Weak	0.039	No	69.2	No	No	1
43	2021	Shi et al.	Oman, Indonesia, South Korea, Brazil, Saudi Arabia, Pakistan, Kuwait and KSA, China, USA	aged＜18 years	Survival and associated complications	Physical	PRISMA (the Cochrane Risk-of-Bias assessment tool, the ROBINS-I tool, NOS, IHE checklist)	Direct	laboratory-confirmed COVID-19	CRP>10 mg/dl (at baseline),vs. not, prognosis of Admitting to intensive care unit	Not significant	OR	1	54	8	1.6	39.97	Not significant	>0.05	No	NA	No	No	NA
43	2021	Shi et al.	Oman, Indonesia, South Korea, Brazil, Saudi Arabia, Pakistan, Kuwait and KSA, China, USA	aged＜18 years	Survival and associated complications	Physical	PRISMA (the Cochrane Risk-of-Bias assessment tool, the ROBINS-I tool, NOS, IHE checklist)	Direct	laboratory-confirmed COVID-19	CRP/mg/L (at baseline),vs. not, prognosis of Admitting to intensive care unit	Not significant	WMD	6	365	60.04	23.82	96.26	Not significant	0.149	No	38.6	No	No	NA
43	2021	Shi et al.	Oman, Indonesia, South Korea, Brazil, Saudi Arabia, Pakistan, Kuwait and KSA, China, USA	aged＜18 years	Survival and associated complications	Physical	PRISMA (the Cochrane Risk-of-Bias assessment tool, the ROBINS-I tool, NOS, IHE checklist)	Direct	laboratory-confirmed COVID-19	Neurological diseases,vs. not, prognosis of Receiving respiratory support	Not significant	OR	1	435	2.51	1.03	6.15	Not significant	>0.05	No	NA	No	No	NA
43	2021	Shi et al.	Oman, Indonesia, South Korea, Brazil, Saudi Arabia, Pakistan, Kuwait and KSA, China, USA	aged＜18 years	Survival and associated complications	Physical	PRISMA (the Cochrane Risk-of-Bias assessment tool, the ROBINS-I tool, NOS, IHE checklist)	Direct	laboratory-confirmed COVID-19	Shortness of breath,vs. not, prognosis of Receiving respiratory support	Not significant	OR	1	435	16.96	7.66	37.51	Not significant	>0.05	No	NA	No	No	NA
43	2021	Shi et al.	Oman, Indonesia, South Korea, Brazil, Saudi Arabia, Pakistan, Kuwait and KSA, China, USA	aged＜18 years	Survival and associated complications	Physical	PRISMA (the Cochrane Risk-of-Bias assessment tool, the ROBINS-I tool, NOS, IHE checklist)	Direct	laboratory-confirmed COVID-19	Blood group A,vs. not, prognosis of Receiving respiratory support	Not significant	OR	1	66	6	1.78	20.19	Not significant	>0.05	No	NA	No	No	NA
43	2021	Shi et al.	Oman, Indonesia, South Korea, Brazil, Saudi Arabia, Pakistan, Kuwait and KSA, China, USA	aged＜18 years	Survival and associated complications	Physical	PRISMA (the Cochrane Risk-of-Bias assessment tool, the ROBINS-I tool, NOS, IHE checklist)	Direct	laboratory-confirmed COVID-19	CRP/mg/L (at baseline),vs. not, prognosis of Receiving respiratory support	Not significant	WMD	1	37	18.2	7.31	29.09	Not significant	>0.05	No	NA	No	No	NA
43	2021	Shi et al.	Oman, Indonesia, South Korea, Brazil, Saudi Arabia, Pakistan, Kuwait and KSA, China, USA	aged＜18 years	Survival and associated complications	Physical	PRISMA (the Cochrane Risk-of-Bias assessment tool, the ROBINS-I tool, NOS, IHE checklist)	Direct	laboratory-confirmed COVID-19	Neurological diseases,vs. not, prognosis of Progression to severe or critical disease	Not significant	OR	5	841	5.16	2.3	11.6	Not significant	0.24	No	27.3	No	No	NA
43	2021	Shi et al.	Oman, Indonesia, South Korea, Brazil, Saudi Arabia, Pakistan, Kuwait and KSA, China, USA	aged＜18 years	Survival and associated complications	Physical	PRISMA (the Cochrane Risk-of-Bias assessment tool, the ROBINS-I tool, NOS, IHE checklist)	Direct	laboratory-confirmed COVID-19	Obesity,vs. not, prognosis of Progression to severe or critical disease	Not significant	OR	7	6228	2.47	2	3.04	Not significant	0.499	No	0	No	No	NA
43	2021	Shi et al.	Oman, Indonesia, South Korea, Brazil, Saudi Arabia, Pakistan, Kuwait and KSA, China, USA	aged＜18 years	Survival and associated complications	Physical	PRISMA (the Cochrane Risk-of-Bias assessment tool, the ROBINS-I tool, NOS, IHE checklist)	Direct	laboratory-confirmed COVID-19	Underlying conditions,vs. not, prognosis of Progression to severe or critical disease	Increased risk	OR	7	5375	3.82	2.17	6.71	Weak	0.018	No	60.6	No	No	6
43	2021	Shi et al.	Oman, Indonesia, South Korea, Brazil, Saudi Arabia, Pakistan, Kuwait and KSA, China, USA	aged＜18 years	Survival and associated complications	Physical	PRISMA (the Cochrane Risk-of-Bias assessment tool, the ROBINS-I tool, NOS, IHE checklist)	Direct	laboratory-confirmed COVID-19	Gastrointestinal symptoms,vs. not, prognosis of Progression to severe or critical disease	Not significant	OR	4	363	2.93	1.19	7.22	Not significant	0.128	No	47.2	No	No	NA
43	2021	Shi et al.	Oman, Indonesia, South Korea, Brazil, Saudi Arabia, Pakistan, Kuwait and KSA, China, USA	aged＜18 years	Survival and associated complications	Physical	PRISMA (the Cochrane Risk-of-Bias assessment tool, the ROBINS-I tool, NOS, IHE checklist)	Direct	laboratory-confirmed COVID-19	Confirmed ARDS,vs. not, prognosis of Progression to severe or critical disease	Not significant	OR	2	225	48.29	10.88	214.33	Not significant	0.711	No	0	No	No	NA
43	2021	Shi et al.	Oman, Indonesia, South Korea, Brazil, Saudi Arabia, Pakistan, Kuwait and KSA, China, USA	aged＜18 years	Survival and associated complications	Physical	PRISMA (the Cochrane Risk-of-Bias assessment tool, the ROBINS-I tool, NOS, IHE checklist)	Direct	laboratory-confirmed COVID-19	Age less than six months,vs. not, prognosis of Progression to severe or critical disease	Not significant	OR	2	280	2.54	1.08	5.98	Not significant	0.768	No	0	No	No	NA
43	2021	Shi et al.	Oman, Indonesia, South Korea, Brazil, Saudi Arabia, Pakistan, Kuwait and KSA, China, USA	aged＜18 years	Survival and associated complications	Physical	PRISMA (the Cochrane Risk-of-Bias assessment tool, the ROBINS-I tool, NOS, IHE checklist)	Direct	laboratory-confirmed COVID-19	CRP/mg/L (at baseline),vs. not, prognosis of Progression to severe or critical disease	Increased risk	WMD	5	347	33.29	11.25	55.33	Suggestive	<0.000001	Yes	94.3	Yes	No	5
43	2021	Shi et al.	Oman, Indonesia, South Korea, Brazil, Saudi Arabia, Pakistan, Kuwait and KSA, China, USA	aged＜18 years	Survival and associated complications	Physical	PRISMA (the Cochrane Risk-of-Bias assessment tool, the ROBINS-I tool, NOS, IHE checklist)	Direct	laboratory-confirmed COVID-19	Shortness of breath,vs. not, prognosis of Progression to severe or critical disease	Not significant	OR	2	342	8.69	1.58	47.7	Not significant	0.131	No	56.1	No	No	NA
43	2021	Shi et al.	Oman, Indonesia, South Korea, Brazil, Saudi Arabia, Pakistan, Kuwait and KSA, China, USA	aged＜18 years	Survival and associated complications	Physical	PRISMA (the Cochrane Risk-of-Bias assessment tool, the ROBINS-I tool, NOS, IHE checklist)	Direct	laboratory-confirmed COVID-19	MIS-C,vs. not, prognosis of Progression to severe or critical disease	Not significant	OR	1	394	2.79	1.84	4.22	Not significant	>0.05	No	NA	No	No	NA
43	2021	Shi et al.	Oman, Indonesia, South Korea, Brazil, Saudi Arabia, Pakistan, Kuwait and KSA, China, USA	aged＜18 years	Survival and associated complications	Physical	PRISMA (the Cochrane Risk-of-Bias assessment tool, the ROBINS-I tool, NOS, IHE checklist)	Direct	laboratory-confirmed COVID-19	Increased level of CRP (at baseline),vs. not, prognosis of Progression to severe or critical disease	Not significant	OR	1	376	12.24	4.51	33.19	Not significant	>0.05	No	NA	No	No	NA
43	2021	Shi et al.	Oman, Indonesia, South Korea, Brazil, Saudi Arabia, Pakistan, Kuwait and KSA, China, USA	aged＜18 years	Survival and associated complications	Physical	PRISMA (the Cochrane Risk-of-Bias assessment tool, the ROBINS-I tool, NOS, IHE checklist)	Direct	laboratory-confirmed COVID-19	CRP≥80 mg/L (at baseline),vs. not, prognosis of Progression to severe or critical disease	Not significant	OR	1	250	11.7	4.37	31.37	Not significant	>0.05	No	NA	No	No	NA
43	2021	Shi et al.	Oman, Indonesia, South Korea, Brazil, Saudi Arabia, Pakistan, Kuwait and KSA, China, USA	aged＜18 years	Survival and associated complications	Physical	PRISMA (the Cochrane Risk-of-Bias assessment tool, the ROBINS-I tool, NOS, IHE checklist)	Direct	laboratory-confirmed COVID-19	Blood group A,vs. not, prognosis of Progression to severe or critical disease	Not significant	OR	1	66	8.29	2.4	28.66	Not significant	>0.05	No	NA	No	No	NA
43	2021	Shi et al.	Oman, Indonesia, South Korea, Brazil, Saudi Arabia, Pakistan, Kuwait and KSA, China, USA	aged＜18 years	Survival and associated complications	Physical	PRISMA (the Cochrane Risk-of-Bias assessment tool, the ROBINS-I tool, NOS, IHE checklist)	Direct	laboratory-confirmed COVID-19	D-dimer≥0.5ug/ml (at baseline),vs. not, prognosis of Progression to severe or critical disease	Not significant	OR	1	43	20.4	1.76	236.44	Not significant	>0.05	No	NA	No	No	NA
44	2021	Sharma et al.	not reported	children and adolescents aged 0–19 years	Sleep quality	Psychological/Cognitive	PRISMA (the JBI Critical Appraisal Checklist)	Indirect	health impacts during the pandemic	Post vs. pre pandemic, the prevalence of sleep disturbances in preschool children	Not significant	OR	2	2545	0.87	0.58	1.3	Not significant	>0.05	No	93	Yes	No	NA
46	2021	Shah et al.	Europe and America	children and adolescents aged 0–19 years	Vitamin D Levels	Physical	PRISMA (not reported)	Direct	laboratory-confirmed COVID-19	low levels of vitamin D vs. not, risk of severe disease	Increased risk	OR	2	102	5.5	1.56	19.515	Weak	0.008	Yes	82	Yes	No	1
48	2022	Sabu et al.	the USA, Israel, South Korea and Denmark, Finland, Poland and Spain	children and adolescents aged 0–19 years	Effectiveness of COVID-19 Vaccines	Physical	PRISMA (QATSDD)	Indirect	events caused by the COVID-19 vaccine	BNT123 vaccine vs. not, a reduction in COVID infections	Decreased risk	OR	10	1873614	0.08	0.04	0.14	Suggestive	<0.000001	No	99.4	Yes	No	6
48	2022	Sabu et al.	the USA, Israel, South Korea and Denmark, Finland, Poland and Spain	children and adolescents aged 0–19 years	Effectiveness of COVID-19 Vaccines	Health system	PRISMA (QATSDD)	Indirect	events caused by the COVID-19 vaccine	BNT123 vaccine vs. not, Vaccine Effectiveness against Documented Hospitalisation	Not significant	OR	4	122971	0.09	0.06	0.13	Not significant	0.23	No	30.8	No	No	NA
48	2022	Sabu et al.	the USA, Israel, South Korea and Denmark, Finland, Poland and Spain	children and adolescents aged 0–19 years	Effectiveness of COVID-19 Vaccines	Health system	PRISMA (QATSDD)	Indirect	events caused by the COVID-19 vaccine	BNT123 vaccine vs. not, Vaccine Effectiveness against ICU Admissions	Not significant	OR	2	624	0.15	0.04	0.5	Not significant	0.72	No	0	No	No	NA
50	2022	Richter et al.	Germany, France, Italy, Spain, Chile, Israel, Turkey, Singapore, Brazil, Indonesia	children and adolescents aged 0–19 years	Sleep quality	Psychological/Cognitive	PRISMA (NHLBI)	Indirect	health impacts during the pandemic	Post vs. pre-pandemic, an increase in sleep duration	Increased risk	SMD	7	11070	0.33	0.07	0.6	Suggestive	<0.001	Yes	97	Yes	No	4
50	2022	Richter et al.	Germany, France, Italy, Spain, Chile, Israel, Turkey, Singapore, Brazil, Indonesia	children and adolescents aged 0–19 years	Sleep quality	Psychological/Cognitive	PRISMA (NHLBI)	Indirect	health impacts during the pandemic	Post vs. pre-pandemic, late bedtime	Increased risk	SMD	2	4119	0.78	0.33	1.22	Suggestive	<0.001	Yes	98	Yes	No	6
50	2022	Richter et al.	Germany, France, Italy, Spain, Chile, Israel, Turkey, Singapore, Brazil, Indonesia	children and adolescents aged 0–19 years	Sleep quality	Psychological/Cognitive	PRISMA (NHLBI)	Indirect	health impacts during the pandemic	Post vs. pre-pandemic, A trend toward reduced sleep efficiency	Not significant	SMD	4	4119	0.54	0.75	0.33	Not significant	0.2	No	39	No	No	NA
51	2020	Raschetti et al.	Belgium, France, Italy, Spain, Iran, Turkey, China, Bangladesh, USA, UK	infants within the first 30 days of life	Pediatric clinical characteristics	Physical	PRISMA, MOOSE (Mayo Evidence-Based Practice Centre tool)	Direct	laboratory-confirmed COVID-19	lack of mother-neonate separation vs. not, late SARS-CoV-2 infection	Increased risk	OR	74	133	4.94	1.98	13.08	Weak	0.0002	No	75.2	No	No	3
51	2020	Raschetti et al.	Belgium, France, Italy, Spain, Iran, Turkey, China, Bangladesh, USA, UK	infants within the first 30 days of life	Pediatric clinical characteristics	Physical	PRISMA, MOOSE (Mayo Evidence-Based Practice Centre tool)	Direct	laboratory-confirmed COVID-19	breastfeeding vs. not, late SARS-CoV-2 infection	Not significant	OR	74	133	0.35	0.09	1.18	Not significant	0.1	No	89.3	No	No	NA
52	2022	Rahmati et al.	Saudi Arabia, Kuwait, Turkey, US, UK, Australia, Israel, Korea, and Canada.	children and adolescents aged 0–19 years	Pediatric new onset type 1 diabetes and diabetic ketoacidosis	Physical	PRISMA(NOS)	Indirect	health impacts during the pandemic	Post vs. pre-pandemic, Risk of diabetic ketoacidosis (DKAll)	Increased risk	RR	21	2648	1.102	1.069	1.135	Suggestive	0.0001	Yes	3	Yes	No	128
52	2022	Rahmati et al.	Saudi Arabia, Kuwait, Turkey, US, UK, Australia, Israel, Korea, and Canada.	children and adolescents aged 0–19 years	Pediatric new onset type 1 diabetes and diabetic ketoacidosis	Physical	PRISMA(NOS)	Indirect	health impacts during the pandemic	Post vs. pre-pandemic, Risk of Severe DKA	Increased risk	RR	21	2648	1.055	0.033	1.079	Suggestive	0.0001	Yes	14	Yes	No	7
52	2022	Rahmati et al.	Saudi Arabia, Kuwait, Turkey, US, UK, Australia, Israel, Korea, and Canada.	children and adolescents aged 0–19 years	Pediatric new onset type 1 diabetes and diabetic ketoacidosis	Physical	PRISMA(NOS)	Indirect	health impacts during the pandemic	Post vs. pre-pandemic, Risk of higher glucose	Increased risk	SMD	6	185	0.173	0.022	0.323	Weak	0.024	No	27	No	No	4
52	2022	Rahmati et al.	Saudi Arabia, Kuwait, Turkey, US, UK, Australia, Israel, Korea, and Canada.	children and adolescents aged 0–19 years	Pediatric new onset type 1 diabetes and diabetic ketoacidosis	Physical	PRISMA(NOS)	Indirect	health impacts during the pandemic	Post vs. pre-pandemic, Risk of higher HbA1c	Increased risk	SMD	6	185	0.336	0.074	0.598	Weak	0.012	No	87	No	No	5
55	2022	Pogoreli´ et al.	not reported	patients aged <18 years	Complicated Appendicitis	Physical	PRISMA(Downs and Black scale)	Indirect	health impacts during the pandemic	Post vs. pre-pandemic, incidence of complicated appendicitis	Increased risk	RR	13	2784	1.63	1.33	2.01	Suggestive	<0.001	Yes	57	Yes	No	18
55	2022	Pogoreli´ et al.	not reported	patients aged <18 years	Complicated Appendicitis	Physical	PRISMA(Downs and Black scale)	Indirect	health impacts during the pandemic	Post vs. pre-pandemic, proportion of children managed via the NOM	Increased risk	RR	8	1916	1.95	1.45	2.61	Suggestive	<0.001	Yes	0	Yes	No	13
56	2022	Pogoreli et al.	not reported	patients aged <19 years	Testicular torsion	Physical	PRISMA(Downs and Black scale)	Indirect	health impacts during the pandemic	Post vs. pre-pandemic, the average duration of symptoms	Not significant	WMD	6	711	2.6	6.78	11.99	Not significant	0.59	Yes	78	Yes	No	NA
56	2022	Pogoreli et al.	not reported	patients aged <19 years	Testicular torsion	Physical	PRISMA(Downs and Black scale)	Indirect	health impacts during the pandemic	Post vs. pre-pandemic, the proportion of children with delayed presentation	Not significant	RR	5	500	1.03	0.52	2.02	Not significant	0.94	Yes	78	Yes	No	NA
56	2022	Pogoreli et al.	not reported	patients aged <19 years	Testicular torsion	Physical	PRISMA(Downs and Black scale)	Indirect	health impacts during the pandemic	Post vs. pre-pandemic, orchiectomy rate	Not significant	RR	6	700	1.23	0.82	1.84	Not significant	0.31	Yes	66	Yes	No	NA
62	2021	Navolokina et al.	Taiwan, Poland, France and Korea	pediatric patients aged 1-19	Pediatric Cardiac Arrest	Physical	PRISMA (NOS)	Indirect	health impacts during the pandemic	Post vs. pre-pandemic, witnessed cardiac arrest	Not significant	OR	2	7700	0.99	0.87	1.14	Not significant	0.93	No	0	No	No	NA
62	2021	Navolokina et al.	Taiwan, Poland, France and Korea	pediatric patients aged 1-19	Pediatric Cardiac Arrest	Physical	PRISMA (NOS)	Indirect	health impacts during the pandemic	Post vs. pre-pandemic, administration of bystander cardiopulmonary resuscitation	Not significant	OR	3	7785	1.11	0.98	1.26	Not significant	0.11	No	0	No	No	NA
62	2021	Navolokina et al.	Taiwan, Poland, France and Korea	pediatric patients aged 1-19	Pediatric Cardiac Arrest	Physical	PRISMA (NOS)	Indirect	health impacts during the pandemic	Post vs. pre-pandemic, bystander automated external defibrillator use	Not significant	OR	2	7688	1	0.69	1.45	Not significant	0.99	No	0	No	No	NA
62	2021	Navolokina et al.	Taiwan, Poland, France and Korea	pediatric patients aged 1-19	Pediatric Cardiac Arrest	Physical	PRISMA (NOS)	Indirect	health impacts during the pandemic	Post vs. pre-pandemic, return of spontaneous circulation	Not significant	OR	3	7735	0.93	0.47	1.88	Not significant	0.85	No	54	No	No	NA
62	2021	Navolokina et al.	Taiwan, Poland, France and Korea	pediatric patients aged 1-19	Medical resources for pediatric cardiac arrest	Health system	PRISMA (NOS)	Indirect	health impacts during the pandemic	Post vs. pre-pandemic, survival to hospital admission	Not significant	OR	4	7828	0.81	0.45	1.44	Not significant	0.47	No	54	No	No	NA
62	2021	Navolokina et al.	Taiwan, Poland, France and Korea	pediatric patients aged 1-19	Medical resources for pediatric cardiac arrest	Health system	PRISMA (NOS)	Indirect	health impacts during the pandemic	Post vs. pre-pandemic, survival to hospital discharge	Not significant	OR	2	7700	0.62	0.22	1.72	Not significant	0.35	No	73	No	No	NA
64	2022	Mongkonsritragoon	Switzerland, United Arab Emirates, Austria, Netherlands, Spain, Switzerland, and United Kingdom, USA, Turkey	pediatric patients aged 1-19	Asthma-related hospitalization	Health system	Not reported (not reported)	Direct	laboratory-confirmed COVID-19	hospitalization vs. not, children with SARS-CoV-2 infection and asthma	Not significant	OR	5	1798	0.79	0.25	2.46	Not significant	>0.05	Yes	83	No	No	NA
64	2022	Mongkonsritragoon	Switzerland, United Arab Emirates, Austria, Netherlands, Spain, Switzerland, and United Kingdom, USA, Turkey	pediatric patients aged 1-19	Asthma-related hospitalization	Health system	Not reported (not reported)	Direct	laboratory-confirmed COVID-19	critical care admission vs. general ward admission, children with asthma and SARS-CoV-2 infection	Not significant	OR	4	250	0.82	0.13	5.08	Not significant	>0.05	Yes	67	No	No	NA
71	2022	Ludwig‑Walz	Germany, Norway and the United Kingdom, Italy, Iceland, Netherlands, Switzerland and Israel	children and adolescents aged 0–19 years	Asthma-related hospitalization	Health system	PRISMA(risk of bias instrument for non-randomized studies of exposures )	Indirect	health impacts during the pandemic	critical care admission vs. general ward admission, children with asthma and SARS-CoV-2 infection	Increased risk	SMD	17	2183621	0.16	0.1	0.22	Highly suggestive	<0.000001	Yes	94	Yes	No	19
71	2022	Ludwig‑Walz	Germany, Norway and the United Kingdom, Italy, Iceland, Netherlands, Switzerland and Israel	children and adolescents aged 0–19 years	Depression	Psychological/Cognitive	PRISMA(risk of bias instrument for non-randomized studies of exposures )	Indirect	health impacts during the pandemic	Post vs. pre-pandemic, clinically relevant depression rates	Not significant	OR	5	673251	1.19	0.93	1.53	Not significant	>0.05	Yes	95	Yes	No	NA
71	2022	Ludwig‑Walz	Germany, Norway and the United Kingdom, Italy, Iceland, Netherlands, Switzerland and Israel	children and adolescents aged 0–19 years	Depression	Psychological/Cognitive	PRISMA(risk of bias instrument for non-randomized studies of exposures )	Indirect	health impacts during the pandemic	Post vs. pre-pandemic, general depression symptoms (measurements of depression symptoms) in low ROB studies	Increased risk	SMD	11	1494081	0.21	0.14	0.28	Highly suggestive	<0.000001	Yes	94	Yes	No	11
71	2022	Ludwig‑Walz	Germany, Norway and the United Kingdom, Italy, Iceland, Netherlands, Switzerland and Israel	children and adolescents aged 0–19 years	Depression	Psychological/Cognitive	PRISMA(risk of bias instrument for non-randomized studies of exposures )	Indirect	health impacts during the pandemic	Post vs. pre-pandemic, clinically relevant depression rates in low ROB studies	Increased risk	OR	4	541638	1.36	1.05	1.75	Highly suggestive	<0.000001	Yes	95	Yes	No	15
72	2022	Lopez-Leon	Denmark, Russia, Italy, Germany, Tukey, Latvia, UK, France, Sweden, and Switzerland, Iran, Brazil, Australia.	children and adolescents aged 0–19 years	Long-COVID	Physical	PRISMA (The MetaXL Guidelines)	Direct	long-COVID	long-COVID vs. controls, persistent dyspnea	Increased risk	OR	3	28766	2.69	2.3	3.14	Strong	<0.000001	Yes	0	Yes	No	25
72	2022	Lopez-Leon	Denmark, Russia, Italy, Germany, Tukey, Latvia, UK, France, Sweden, and Switzerland, Iran, Brazil, Australia.	children and adolescents aged 0–19 years	Long-COVID	Physical	PRISMA (The MetaXL Guidelines)	Direct	long-COVID	long-COVID vs. controls, anosmia/ageusia	Increased risk	OR	21	203726	10.68	2.48	46.03	Suggestive	0.001	Yes	0	Yes	No	1
72	2022	Lopez-Leon	Denmark, Russia, Italy, Germany, Tukey, Latvia, UK, France, Sweden, and Switzerland, Iran, Brazil, Australia.	children and adolescents aged 0–19 years	Long-COVID	Physical	PRISMA (The MetaXL Guidelines)	Direct	long-COVID	long-COVID vs. controls, fever	Increased risk	OR	3	28766	2.23	1.2	4.07	Weak	0.009	Yes	12	Yes	No	6
72	2022	Lopez-Leon	Denmark, Russia, Italy, Germany, Tukey, Latvia, UK, France, Sweden, and Switzerland, Iran, Brazil, Australia.	children and adolescents aged 0–19 years	Long-COVID	Psychological/Cognitive	PRISMA (The MetaXL Guidelines)	Direct	long-COVID	long-COVID vs. controls, mood	Not significant	OR	3	28766	3.46	0.51	23.27	Not significant	0.2	Yes	93	Yes	No	NA
72	2022	Lopez-Leon	Denmark, Russia, Italy, Germany, Tukey, Latvia, UK, France, Sweden, and Switzerland, Iran, Brazil, Australia.	children and adolescents aged 0–19 years	Long-COVID	Quality of life	PRISMA (The MetaXL Guidelines)	Direct	long-COVID	long-COVID vs. controls, fatigue	Not significant	OR	3	28766	2.79	0.66	11.75	Not significant	0.16	Yes	84	Yes	No	NA
72	2022	Lopez-Leon	Denmark, Russia, Italy, Germany, Tukey, Latvia, UK, France, Sweden, and Switzerland, Iran, Brazil, Australia.	children and adolescents aged 0–19 years	Long-COVID	Quality of life	PRISMA (The MetaXL Guidelines)	Direct	long-COVID	long-COVID vs. controls, headache	Not significant	OR	3	28766	1.95	0.69	5.52	Not significant	0.21	Yes	62	Yes	No	NA
72	2022	Lopez-Leon	Denmark, Russia, Italy, Germany, Tukey, Latvia, UK, France, Sweden, and Switzerland, Iran, Brazil, Australia.	children and adolescents aged 0–19 years	Long-COVID	Psychological/Cognitive	PRISMA (The MetaXL Guidelines)	Direct	long-COVID	long-COVID vs. controls, concentration problems	Not significant	OR	2	19362	3.02	0.25	36.19	Not significant	0.38	Yes	83	Yes	No	NA
72	2022	Lopez-Leon	Denmark, Russia, Italy, Germany, Tukey, Latvia, UK, France, Sweden, and Switzerland, Iran, Brazil, Australia.	children and adolescents aged 0–19 years	Long-COVID	Quality of life	PRISMA (The MetaXL Guidelines)	Direct	long-COVID	long-COVID vs. controls, loss of appetite	Not significant	OR	2	19362	1.43	0.72	2.82	Not significant	0.31	Yes	54	Yes	No	NA
72	2022	Lopez-Leon	Denmark, Russia, Italy, Germany, Tukey, Latvia, UK, France, Sweden, and Switzerland, Iran, Brazil, Australia.	children and adolescents aged 0–19 years	Long-COVID	Physical	PRISMA (The MetaXL Guidelines)	Direct	long-COVID	long-COVID vs. controls, rhinitis	Not significant	OR	2	19362	0.66	0.04	11.44	Not significant	0.77	Yes	91	Yes	No	NA
72	2022	Lopez-Leon	Denmark, Russia, Italy, Germany, Tukey, Latvia, UK, France, Sweden, and Switzerland, Iran, Brazil, Australia.	children and adolescents aged 0–19 years	Long-COVID	Quality of life	PRISMA (The MetaXL Guidelines)	Direct	long-COVID	long-COVID vs. controls, myalgia/arthralgia	Not significant	OR	2	19362	1.09	0.91	1.31	Not significant	0.33	Yes	0	Yes	No	NA
72	2022	Lopez-Leon	Denmark, Russia, Italy, Germany, Tukey, Latvia, UK, France, Sweden, and Switzerland, Iran, Brazil, Australia.	children and adolescents aged 0–19 years	Long-COVID	Physical	PRISMA (The MetaXL Guidelines)	Direct	long-COVID	long-COVID vs. controls, cough	Not significant	OR	3	28766	1.2	0.55	2.58	Not significant	0.65	Yes	73	Yes	No	NA
72	2022	Lopez-Leon	Denmark, Russia, Italy, Germany, Tukey, Latvia, UK, France, Sweden, and Switzerland, Iran, Brazil, Australia.	children and adolescents aged 0–19 years	Long-COVID	Physical	PRISMA (The MetaXL Guidelines)	Direct	long-COVID	long-COVID vs. controls, sore throat	Not significant	OR	3	28766	1.34	0.54	3.27	Not significant	0.53	Yes	57	Yes	No	NA
72	2022	Lopez-Leon	Denmark, Russia, Italy, Germany, Tukey, Latvia, UK, France, Sweden, and Switzerland, Iran, Brazil, Australia.	children and adolescents aged 0–19 years	Long-COVID	Physical	PRISMA (The MetaXL Guidelines)	Direct	long-COVID	long-COVID vs. controls, nausea/vomiting	Not significant	OR	2	19362	1.73	0.38	7.81	Not significant	0.47	Yes	53	Yes	No	NA
75	2022	Li	China, Israel, Denmark, South Korea.	Age of patients ＜=19 years.	Myocarditis or Pericarditis	Physical	PRISMA (NOS)	Indirect	events caused by the COVID-19 vaccine	second dose vs. first dose, a higher prevalence of Myocarditis or Pericarditis	Not significant	RR	5	3107362	5.53	3.01	10.16	Not significant	0.114	Yes	46.3	Yes	No	NA
75	2022	Li	China, Israel, Denmark, South Korea.	Age of patients ＜=19 years.	Myocarditis or Pericarditis	Physical	PRISMA (NOS)	Indirect	events caused by the COVID-19 vaccine	male vs. femal, a higher prevalence of Myocarditis or Pericarditis after a second dose	Not significant	RR	2	725328	13.91	4.3	44.95	Not significant	0.851	Yes	0	Yes	No	NA
78	2022	La Fauci	Germany, China, Italy, USA, Israel, Greece	patients aged 0–18 years	Obesity-related hospitalization	Health system	PRISMA(not reported)	Indirect	health impacts during the pandemic	obese vs. normal weight peers, increased risk of hospitalization with COVID-19	Increased risk	OR	3	31232	4.38	1.46	13.19	Weak	0.009	No	96	Yes	No	2
80	2022	Kim	not reported	pediatric patients aged 1-19	Testicular torsion	Physical	PRISMA(not reported)	Indirect	health impacts during the pandemic	orchiectomy rate for pediatric patients with testicular torsion compared with pre-pandemic	Not significant	OR	7	736	1.33	0.75	2.35	Not significant	>0.05	Yes	58	No	No	NA
83	2023	Kandiah	India, Italy, Pakistan, and the United States.	patients younger than age 19 years	Access to Pediatric Eye Care	Health system	PRISMA(CLARITY Risk of Bias Tool)	Indirect	health impacts during the pandemic	pre-pandemic vs. intra-pandemic, average daily pediatric eye visit rates	Decreased risk	RR	9	28663	0.33	0.08	0.58	Weak	0.0102	No	99	No	No	5
84	2022	Jiang	Turkey, Iran, India, South Africa, Brazil, Pakistan, Tunisia, Serbia, UK, Italy, France, Spain, Poland, Chile, Saudi Arabia, Switzerland, South Korea, Germany, USA, Qatar	children and adolescents aged 0–19 years	MIS-C	Physical	not reported(the National Heart, Lung, and Brain Institute (NHLBI) and Research Triangle Institute International )	Direct	COVID-19-associated MIS-C	MIS-C patients vs. Kawasaki disease patients, conjunctivitis	Decreased risk	RR	9	3077	0.27	0.11	0.67	Weak	<0.05	Yes	95	Yes	No	3
84	2022	Jiang	Turkey, Iran, India, South Africa, Brazil, Pakistan, Tunisia, Serbia, UK, Italy, France, Spain, Poland, Chile, Saudi Arabia, Switzerland, South Korea, Germany, USA, Qatar	children and adolescents aged 0–19 years	MIS-C	Physical	not reported(the National Heart, Lung, and Brain Institute (NHLBI) and Research Triangle Institute International )	Direct	COVID-19-associated MIS-C	MIS-C patients vs. Kawasaki disease patients, cervical adenopathy	Decreased risk	RR	9	2910	0.21	0.07	0.68	Weak	<0.05	Yes	68	Yes	No	2
84	2022	Jiang	Turkey, Iran, India, South Africa, Brazil, Pakistan, Tunisia, Serbia, UK, Italy, France, Spain, Poland, Chile, Saudi Arabia, Switzerland, South Korea, Germany, USA, Qatar	children and adolescents aged 0–19 years	MIS-C	Physical	not reported(the National Heart, Lung, and Brain Institute (NHLBI) and Research Triangle Institute International )	Direct	COVID-19-associated MIS-C	MIS-C patients vs. Kawasaki disease patients, rash	Decreased risk	RR	9	2853	0.44	0.26	0.77	Weak	<0.05	Yes	82	Yes	No	6
85	2020	Irfan	USA, China,	children (0–19 years old)	Pediatric clinical characteristics	Physical	PRISMA(quality assessment tools developed by the National Heart Lung and Brain Institute (NHLBI))	Direct	laboratory-confirmed COVID-19	non- severe vs. severe cases, Pharyngeal erythema	Decreased risk	RR	27	1734	0.15	0.11	0.2	Weak	<0.05	No	59	No	No	13
85	2020	Irfan	USA, China,	children (0–19 years old)	Pediatric clinical characteristics	Physical	PRISMA(quality assessment tools developed by the National Heart Lung and Brain Institute (NHLBI))	Direct	laboratory-confirmed COVID-19	non- severe vs. severe cases, Cough	Not significant	RR	30	2139	0.94	0.84	1.07	Not significant	>0.05	No	67	No	No	NA
85	2020	Irfan	USA, China,	children (0–19 years old)	Pediatric clinical characteristics	Physical	PRISMA(quality assessment tools developed by the National Heart Lung and Brain Institute (NHLBI))	Direct	laboratory-confirmed COVID-19	non- severe vs. severe cases, Comorbidity	Increased risk	RR	41	3047	1.94	1.74	2.16	Weak	<0.05	No	56	No	No	35
85	2020	Irfan	USA, China,	children (0–19 years old)	Pediatric clinical characteristics	Physical	PRISMA(quality assessment tools developed by the National Heart Lung and Brain Institute (NHLBI))	Direct	laboratory-confirmed COVID-19	non- severe vs. severe cases, Nausea/vomiting	Increased risk	RR	29	1923	2.27	1.93	2.67	Weak	<0.05	No	86	No	No	23
85	2020	Irfan	USA, China,	children (0–19 years old)	Pediatric clinical characteristics	Physical	PRISMA(quality assessment tools developed by the National Heart Lung and Brain Institute (NHLBI))	Direct	laboratory-confirmed COVID-19	non- severe vs. severe cases, Dyspnoea	Increased risk	RR	37	2347	2.14	1.84	2.49	Weak	<0.05	No	85	No	No	25
85	2020	Irfan	USA, China,	children (0–19 years old)	Pediatric clinical characteristics	Physical	PRISMA(quality assessment tools developed by the National Heart Lung and Brain Institute (NHLBI))	Direct	laboratory-confirmed COVID-19	non- severe vs. severe cases, Nasal symptoms	Decreased risk	RR	30	2311	0.58	0.47	0.71	Weak	<0.05	No	85	No	No	18
85	2020	Irfan	USA, China,	children (0–19 years old)	Pediatric clinical characteristics	Physical	PRISMA(quality assessment tools developed by the National Heart Lung and Brain Institute (NHLBI))	Direct	laboratory-confirmed COVID-19	non- severe vs. severe cases, Fatigue	Increased risk	RR	24	1824	2.05	1.7	2.48	Weak	<0.05	No	75	No	No	20
85	2020	Irfan	USA, China,	children (0–19 years old)	Pediatric clinical characteristics	Physical	PRISMA(quality assessment tools developed by the National Heart Lung and Brain Institute (NHLBI))	Direct	laboratory-confirmed COVID-19	non- severe vs. severe cases, Kawasaki shock/sign	Increased risk	RR	26	1938	3.21	2.65	3.87	Weak	<0.05	No	69	No	No	20
85	2020	Irfan	USA, China,	children (0–19 years old)	Pediatric clinical characteristics	Physical	PRISMA(quality assessment tools developed by the National Heart Lung and Brain Institute (NHLBI))	Direct	laboratory-confirmed COVID-19	non- severe vs. severe cases, Rashes	Increased risk	RR	37	2247	2.58	2.13	3.11	Weak	<0.05	No	75	No	No	20
85	2020	Irfan	USA, China,	children (0–19 years old)	Pediatric clinical characteristics	Physical	PRISMA(quality assessment tools developed by the National Heart Lung and Brain Institute (NHLBI))	Direct	laboratory-confirmed COVID-19	non- severe vs. severe cases, Abdominal pain	Increased risk	RR	32	1814	3.72	2.96	4.67	Weak	<0.05	No	45	No	No	17
85	2020	Irfan	USA, China,	children (0–19 years old)	Pediatric clinical characteristics	Physical	PRISMA(quality assessment tools developed by the National Heart Lung and Brain Institute (NHLBI))	Direct	laboratory-confirmed COVID-19	non- severe vs. severe cases, Diarrhoea	Increased risk	RR	30	1958	3.16	2.62	3.82	Weak	<0.05	No	67	No	No	20
85	2020	Irfan	USA, China,	children (0–19 years old)	Pediatric clinical characteristics	Physical	PRISMA(quality assessment tools developed by the National Heart Lung and Brain Institute (NHLBI))	Direct	laboratory-confirmed COVID-19	non- severe vs. severe cases, Conjunctivitis	Increased risk	RR	29	2278	2.58	2.02	3.29	Weak	<0.05	No	69	No	No	15
85	2020	Irfan	USA, China,	children (0–19 years old)	Pediatric clinical characteristics	Physical	PRISMA(quality assessment tools developed by the National Heart Lung and Brain Institute (NHLBI))	Direct	laboratory-confirmed COVID-19	non- severe vs. severe cases, Neurological symptoms	Increased risk	RR	47	2933	1.87	1.52	2.31	Weak	<0.05	No	97	No	No	18
85	2020	Irfan	USA, China,	children (0–19 years old)	Pediatric clinical characteristics	Physical	PRISMA(quality assessment tools developed by the National Heart Lung and Brain Institute (NHLBI))	Direct	laboratory-confirmed COVID-19	non- severe vs. severe cases, Antiviral	Decreased risk	RR	22	1282	0.79	0.66	0.95	Weak	<0.05	No	93	No	No	21
85	2020	Irfan	USA, China,	children (0–19 years old)	Pediatric clinical characteristics	Physical	PRISMA(quality assessment tools developed by the National Heart Lung and Brain Institute (NHLBI))	Direct	laboratory-confirmed COVID-19	non- severe vs. severe cases, Interferon	Decreased risk	RR	20	1130	0.05	0.02	0.13	Weak	<0.05	No	85	No	No	3
85	2020	Irfan	USA, China,	children (0–19 years old)	Pediatric clinical characteristics	Physical	PRISMA(quality assessment tools developed by the National Heart Lung and Brain Institute (NHLBI))	Direct	laboratory-confirmed COVID-19	non- severe vs. severe cases, Antibiotics	Increased risk	RR	21	929	1.3	1.15	1.47	Weak	<0.05	No	78	No	No	31
85	2020	Irfan	USA, China,	children (0–19 years old)	Pediatric clinical characteristics	Physical	PRISMA(quality assessment tools developed by the National Heart Lung and Brain Institute (NHLBI))	Direct	laboratory-confirmed COVID-19	non- severe vs. severe cases, Antimalarial	Increased risk	RR	21	1254	2.25	1.72	2.94	Weak	<0.05	No	85	No	No	14
85	2020	Irfan	USA, China,	children (0–19 years old)	Pediatric clinical characteristics	Physical	PRISMA(quality assessment tools developed by the National Heart Lung and Brain Institute (NHLBI))	Direct	laboratory-confirmed COVID-19	non- severe vs. severe cases, IVIG	Increased risk	RR	22	1219	5.42	4.1	7.15	Weak	<0.05	No	68	No	No	14
85	2020	Irfan	USA, China,	children (0–19 years old)	Pediatric clinical characteristics	Physical	PRISMA(quality assessment tools developed by the National Heart Lung and Brain Institute (NHLBI))	Direct	laboratory-confirmed COVID-19	non- severe vs. severe cases, Systemic steroids	Increased risk	RR	24	1296	7.22	5.39	9.69	Weak	<0.05	No	93	No	No	13
85	2020	Irfan	USA, China,	children (0–19 years old)	Pediatric clinical characteristics	Physical	PRISMA(quality assessment tools developed by the National Heart Lung and Brain Institute (NHLBI))	Direct	laboratory-confirmed COVID-19	non- severe vs. severe cases, Inotropes	Increased risk	RR	22	1216	10.27	6.81	15.5	Weak	<0.05	No	75	No	No	9
85	2020	Irfan	USA, China,	children (0–19 years old)	Pediatric clinical characteristics	Physical	PRISMA(quality assessment tools developed by the National Heart Lung and Brain Institute (NHLBI))	Direct	laboratory-confirmed COVID-19	non- severe vs. severe cases, Traditional medicine	Decreased risk	RR	26	1298	0.28	0.1	0.82	Weak	<0.05	No	90	No	No	2
85	2020	Irfan	USA, China,	children (0–19 years old)	Pediatric clinical characteristics	Physical	PRISMA(quality assessment tools developed by the National Heart Lung and Brain Institute (NHLBI))	Direct	laboratory-confirmed COVID-19	non- severe vs. severe cases, Aspirin	Increased risk	RR	21	1128	11.58	6.25	21.47	Weak	<0.05	No	75	No	No	6
85	2020	Irfan	USA, China,	children (0–19 years old)	Pediatric clinical characteristics	Physical	PRISMA(quality assessment tools developed by the National Heart Lung and Brain Institute (NHLBI))	Direct	laboratory-confirmed COVID-19	non- severe vs. severe cases, Recovered	Decreased risk	RR	42	2721	0.76	0.72	0.8	Weak	<0.05	No	60	No	No	73
85	2020	Irfan	USA, China,	children (0–19 years old)	Pediatric clinical characteristics	Physical	PRISMA(quality assessment tools developed by the National Heart Lung and Brain Institute (NHLBI))	Direct	laboratory-confirmed COVID-19	low- income and middle- income countries vs. high- income countries,Fever	Decreased risk	RR	89	6296	0.64	0.61	0.67	Weak	<0.05	No	73	No	No	82
85	2020	Irfan	USA, China,	children (0–19 years old)	Pediatric clinical characteristics	Physical	PRISMA(quality assessment tools developed by the National Heart Lung and Brain Institute (NHLBI))	Direct	laboratory-confirmed COVID-19	low- income and middle- income countries vs. high- income countries, Cough	Decreased risk	RR	76	5261	0.88	0.82	0.95	Weak	<0.05	No	69	No	No	52
85	2020	Irfan	USA, China,	children (0–19 years old)	Pediatric clinical characteristics	Physical	PRISMA(quality assessment tools developed by the National Heart Lung and Brain Institute (NHLBI))	Direct	laboratory-confirmed COVID-19	low- income and middle- income countries vs. high- income countries, Comorbidity	Decreased risk	RR	85	6086	0.6	0.55	0.66	Weak	<0.05	No	53	No	No	42
85	2020	Irfan	USA, China,	children (0–19 years old)	Pediatric clinical characteristics	Physical	PRISMA(quality assessment tools developed by the National Heart Lung and Brain Institute (NHLBI))	Direct	laboratory-confirmed COVID-19	low- income and middle- income countries vs. high- income countries, Rashes	Decreased risk	RR	56	4387	0.48	0.41	0.55	Weak	<0.05	No	83	No	No	26
85	2020	Irfan	USA, China,	children (0–19 years old)	Pediatric clinical characteristics	Physical	PRISMA(quality assessment tools developed by the National Heart Lung and Brain Institute (NHLBI))	Direct	laboratory-confirmed COVID-19	low- income and middle- income countries vs. high- income countries, Nausea/vomiting	Decreased risk	RR	57	4243	0.4	0.35	0.46	Weak	<0.05	No	98	No	No	28
85	2020	Irfan	USA, China,	children (0–19 years old)	Pediatric clinical characteristics	Physical	PRISMA(quality assessment tools developed by the National Heart Lung and Brain Institute (NHLBI))	Direct	laboratory-confirmed COVID-19	low- income and middle- income countries vs. high- income countries, Conjunctivitis	Not significant	RR	73	4998	0.86	0.73	1.01	Not significant	>0.05	No	92	No	No	NA
85	2020	Irfan	USA, China,	children (0–19 years old)	Pediatric clinical characteristics	Physical	PRISMA(quality assessment tools developed by the National Heart Lung and Brain Institute (NHLBI))	Direct	laboratory-confirmed COVID-19	low- income and middle- income countries vs. high- income countries, Dyspnoea	Decreased risk	RR	72	5332	0.53	0.47	0.6	Weak	<0.05	No	58	No	No	31
85	2020	Irfan	USA, China,	children (0–19 years old)	Pediatric clinical characteristics	Physical	PRISMA(quality assessment tools developed by the National Heart Lung and Brain Institute (NHLBI))	Direct	laboratory-confirmed COVID-19	low- income and middle- income countries vs. high- income countries, Kawasaki shock/sign	Decreased risk	RR	60	4365	0.37	0.33	0.43	Weak	<0.05	No	91	No	No	28
85	2020	Irfan	USA, China,	children (0–19 years old)	Pediatric clinical characteristics	Physical	PRISMA(quality assessment tools developed by the National Heart Lung and Brain Institute (NHLBI))	Direct	laboratory-confirmed COVID-19	low- income and middle- income countries vs. high- income countries, Fatigue	Decreased risk	RR	60	4474	0.61	0.54	0.7	Weak	<0.05	No	44	No	No	29
85	2020	Irfan	USA, China,	children (0–19 years old)	Pediatric clinical characteristics	Physical	PRISMA(quality assessment tools developed by the National Heart Lung and Brain Institute (NHLBI))	Direct	laboratory-confirmed COVID-19	low- income and middle- income countries vs. high- income countries, Abdominal pain	Decreased risk	RR	61	4135	0.45	0.38	0.53	Weak	<0.05	No	50	No	No	23
85	2020	Irfan	USA, China,	children (0–19 years old)	Pediatric clinical characteristics	Physical	PRISMA(quality assessment tools developed by the National Heart Lung and Brain Institute (NHLBI))	Direct	laboratory-confirmed COVID-19	low- income and middle- income countries vs. high- income countries, Nasal symptoms	Decreased risk	RR	72	5068	0.64	0.56	0.74	Weak	<0.05	No	18	No	No	27
85	2020	Irfan	USA, China,	children (0–19 years old)	Pediatric clinical characteristics	Physical	PRISMA(quality assessment tools developed by the National Heart Lung and Brain Institute (NHLBI))	Direct	laboratory-confirmed COVID-19	low- income and middle- income countries vs. high- income countries, Diarrhoea	Decreased risk	RR	53	3470	0.51	0.42	0.61	Weak	<0.05	No	44	No	No	21
85	2020	Irfan	USA, China,	children (0–19 years old)	Pediatric clinical characteristics	Physical	PRISMA(quality assessment tools developed by the National Heart Lung and Brain Institute (NHLBI))	Direct	laboratory-confirmed COVID-19	low- income and middle- income countries vs. high- income countries, Neurological symptoms	Decreased risk	RR	71	5475	0.57	0.49	0.67	Weak	<0.05	No	52	No	No	24
85	2020	Irfan	USA, China,	children (0–19 years old)	Pediatric clinical characteristics	Physical	PRISMA(quality assessment tools developed by the National Heart Lung and Brain Institute (NHLBI))	Direct	laboratory-confirmed COVID-19	low- income and middle- income countries vs. high- income countries, Asymptomatic	Increased risk	RR	82	6084	2.15	1.89	2.44	Weak	<0.05	No	97	No	No	30
85	2020	Irfan	USA, China,	children (0–19 years old)	Pediatric clinical characteristics	Physical	PRISMA(quality assessment tools developed by the National Heart Lung and Brain Institute (NHLBI))	Direct	laboratory-confirmed COVID-19	low- income and middle- income countries vs. high- income countries, Pharyngeal erythema	Increased risk	RR	52	4025	4.2	3.31	5.32	Weak	<0.05	No	52	No	No	16
85	2020	Irfan	USA, China,	children (0–19 years old)	Pediatric clinical characteristics	Physical	PRISMA(quality assessment tools developed by the National Heart Lung and Brain Institute (NHLBI))	Direct	laboratory-confirmed COVID-19	low- income and middle- income countries vs. high- income countries, Antibiotics	Decreased risk	RR	54	3610	0.52	0.47	0.57	Weak	<0.05	No	83	No	No	40
85	2020	Irfan	USA, China,	children (0–19 years old)	Pediatric clinical characteristics	Physical	PRISMA(quality assessment tools developed by the National Heart Lung and Brain Institute (NHLBI))	Direct	laboratory-confirmed COVID-19	low- income and middle- income countries vs. high- income countries, IVIG	Decreased risk	RR	50	3522	0.43	0.37	0.51	Weak	<0.05	No	20	No	No	24
85	2020	Irfan	USA, China,	children (0–19 years old)	Pediatric clinical characteristics	Physical	PRISMA(quality assessment tools developed by the National Heart Lung and Brain Institute (NHLBI))	Direct	laboratory-confirmed COVID-19	low- income and middle- income countries vs. high- income countries, Aspirin	Decreased risk	RR	39	2588	0.17	0.12	0.23	Weak	<0.05	No	73	No	No	12
85	2020	Irfan	USA, China,	children (0–19 years old)	Pediatric clinical characteristics	Physical	PRISMA(quality assessment tools developed by the National Heart Lung and Brain Institute (NHLBI))	Direct	laboratory-confirmed COVID-19	low- income and middle- income countries vs. high- income countries, Systemic steroids	Decreased risk	RR	56	4229	0.61	0.53	0.71	Weak	<0.05	No	69	No	No	26
85	2020	Irfan	USA, China,	children (0–19 years old)	Pediatric clinical characteristics	Physical	PRISMA(quality assessment tools developed by the National Heart Lung and Brain Institute (NHLBI))	Direct	laboratory-confirmed COVID-19	low- income and middle- income countries vs. high- income countries, Inotropes	Decreased risk	RR	20	1562	0.22	0.16	0.3	Weak	<0.05	No	23	No	No	12
85	2020	Irfan	USA, China,	children (0–19 years old)	Pediatric clinical characteristics	Physical	PRISMA(quality assessment tools developed by the National Heart Lung and Brain Institute (NHLBI))	Direct	laboratory-confirmed COVID-19	low- income and middle- income countries vs. high- income countries, Antimalarial	Decreased risk	RR	22	1610	0.42	0.33	0.52	Weak	<0.05	No	80	No	No	17
85	2020	Irfan	USA, China,	children (0–19 years old)	Pediatric clinical characteristics	Physical	PRISMA(quality assessment tools developed by the National Heart Lung and Brain Institute (NHLBI))	Direct	laboratory-confirmed COVID-19	low- income and middle- income countries vs. high- income countries, Mechanical ventilation	Decreased risk	RR	37	2529	0.32	0.26	0.39	Weak	<0.05	No	34	No	No	19
85	2020	Irfan	USA, China,	children (0–19 years old)	Pediatric clinical characteristics	Physical	PRISMA(quality assessment tools developed by the National Heart Lung and Brain Institute (NHLBI))	Direct	laboratory-confirmed COVID-19	low- income and middle- income countries vs. high- income countries, Antiviral	Increased risk	RR	27	1678	1.86	1.58	2.18	Weak	<0.05	No	34	No	No	24
85	2020	Irfan	USA, China,	children (0–19 years old)	Pediatric clinical characteristics	Physical	PRISMA(quality assessment tools developed by the National Heart Lung and Brain Institute (NHLBI))	Direct	laboratory-confirmed COVID-19	low- income and middle- income countries vs. high- income countries, Recovered	Not significant	RR	56	3785	0.99	0.98	1.01	Not significant	>0.05	No	42	No	No	NA
85	2020	Irfan	USA, China,	children (0–19 years old)	Pediatric ICU admission	Health system	PRISMA(quality assessment tools developed by the National Heart Lung and Brain Institute (NHLBI))	Direct	laboratory-confirmed COVID-19	low- income and middle- income countries vs. high- income countries, ICU admission	Decreased risk	RR	50	3711	0.56	0.5	0.63	Weak	<0.05	No	42	No	No	33
85	2020	Irfan	USA, China,	children (0–19 years old)	Pediatric clinical characteristics	Physical	PRISMA(quality assessment tools developed by the National Heart Lung and Brain Institute (NHLBI))	Direct	laboratory-confirmed COVID-19	low- income and middle- income countries vs. high- income countries, Deaths	Increased risk	RR	54	4117	2.14	1.43	3.2	Weak	<0.05	No	28	No	No	9
86	2021	Irfan	China, Nicaragua, Sudan, Italy, Greece, US, Sweden, Spain, England, Netherland, Canada	children (0-19 years)	Transmission and risks for COVID-19 in children	Physical	PRISMA(quality assessment tools developed by the National Heart Lung and Brain Institute (NHLBI))	Direct	laboratory-confirmed COVID-19	children and adolescents vs. adult, risk of SARS-CoV-2 infection in national	Not significant	RR	11	1460312	0.87	0.71	1.06	Not significant	0.16	Yes	94	Yes	No	NA
86	2021	Irfan	China, Nicaragua, Sudan, Italy, Greece, US, Sweden, Spain, England, Netherland, Canada	children (0-19 years)	Transmission and risks for COVID-19 in children	Physical	PRISMA(quality assessment tools developed by the National Heart Lung and Brain Institute (NHLBI))	Direct	laboratory-confirmed COVID-19	children and adolescents vs. adult, risk of SARS-CoV-2 infection in subnational	Not significant	RR	18	6236763	0.81	0.66	1.01	Not significant	0.06	Yes	85	Yes	No	NA
86	2021	Irfan	China, Nicaragua, Sudan, Italy, Greece, US, Sweden, Spain, England, Netherland, Canada	children (0-19 years)	Transmission and risks for COVID-19 in children	Social	PRISMA(quality assessment tools developed by the National Heart Lung and Brain Institute (NHLBI))	Direct	laboratory-confirmed COVID-19	children and adolescents vs. adult, contracting infection	Decreased risk	OR	30	167787	0.62	0.46	0.84	Weak	0.002	Yes	91	Yes	No	12
86	2021	Irfan	China, Nicaragua, Sudan, Italy, Greece, US, Sweden, Spain, England, Netherland, Canada	children (0-19 years)	Transmission and risks for COVID-19 in children	Social	PRISMA(quality assessment tools developed by the National Heart Lung and Brain Institute (NHLBI))	Direct	laboratory-confirmed COVID-19	children and adolescents vs. adult, risk of infection with schools open	Decreased risk	OR	14	79471	0.52	0.33	0.83	Weak	0.006	Yes	93	Yes	No	8
86	2021	Irfan	China, Nicaragua, Sudan, Italy, Greece, US, Sweden, Spain, England, Netherland, Canada	children (0-19 years)	Transmission and risks for COVID-19 in children	Social	PRISMA(quality assessment tools developed by the National Heart Lung and Brain Institute (NHLBI))	Direct	laboratory-confirmed COVID-19	children and adolescents vs. adult, risk of infection during school closures	Not significant	OR	17	88316	0.72	0.46	1.14	Not significant	0.16	Yes	90	Yes	No	NA
86	2021	Irfan	China, Nicaragua, Sudan, Italy, Greece, US, Sweden, Spain, England, Netherland, Canada	children (0-19 years)	Transmission and risks for COVID-19 in children	Social	PRISMA(quality assessment tools developed by the National Heart Lung and Brain Institute (NHLBI))	Direct	laboratory-confirmed COVID-19	children and adolescents vs. adult, risk of contracting infection in school settings	Not significant	OR	30	39814	0.84	0.62	1.14	Not significant	0.27	Yes	74.3	Yes	No	NA
86	2021	Irfan	China, Nicaragua, Sudan, Italy, Greece, US, Sweden, Spain, England, Netherland, Canada	children (0-19 years)	Transmission and risks for COVID-19 in children	Social	PRISMA(quality assessment tools developed by the National Heart Lung and Brain Institute (NHLBI))	Direct	laboratory-confirmed COVID-19	children and adolescents vs. adult, risk of infection attending daycare centers/preschools	Decreased risk	OR	14	79471	0.53	0.38	0.72	Suggestive	0.001	No	93	Yes	No	12
86	2021	Irfan	China, Nicaragua, Sudan, Italy, Greece, US, Sweden, Spain, England, Netherland, Canada	children (0-19 years)	Transmission and risks for COVID-19 in children	Social	PRISMA(quality assessment tools developed by the National Heart Lung and Brain Institute (NHLBI))	Direct	laboratory-confirmed COVID-19	children and adolescents vs. adult, risk of infection in primary schools	Not significant	OR	15	23566	0.85	0.55	1.31	Not significant	0.46	Yes	74	Yes	No	NA
86	2021	Irfan	China, Nicaragua, Sudan, Italy, Greece, US, Sweden, Spain, England, Netherland, Canada	children (0-19 years)	Transmission and risks for COVID-19 in children	Social	PRISMA(quality assessment tools developed by the National Heart Lung and Brain Institute (NHLBI))	Direct	laboratory-confirmed COVID-19	children and adolescents vs. adult, High school students' risk of infection	Not significant	OR	11	8883	1.3	0.71	2.38	Not significant	0.4	Yes	86	Yes	No	NA
89	2022	Hessami	United States, China, Kuwait, Canada	Infant	Neurodevelopmental Impairment	Physical	PRISMA(NOS)	Indirect	health impacts during the pandemic	Post vs. pre pandemic, risk of NDI among infants	Not significant	OR	3	1221	1.12	0.73	1.72	Not significant	0.61	Yes	16.98	Yes	No	NA
89	2022	Hessami	United States, China, Kuwait, Canada	Infant	Neurodevelopmental Impairment	Physical	PRISMA(NOS)	Indirect	newborns from COVID-19-diagnosed mothers	gestational exposure to SARS-CoV-2 vs. not, NDI risk	Not significant	OR	2	390	1.38	0.8	2.37	Not significant	0.24	Yes	0	Yes	No	NA
89	2022	Hessami	United States, China, Kuwait, Canada	Infant	Neurodevelopmental Impairment	Physical	PRISMA(NOS)	Indirect	health impacts during the pandemic	Post vs. pre pandemic, risk of gross motor impairment	Not significant	OR	4	8993	1.1	0.84	1.43	Not significant	0.49	Yes	38.65	Yes	No	NA
89	2022	Hessami	United States, China, Kuwait, Canada	Infant	Neurodevelopmental Impairment	Physical	PRISMA(NOS)	Indirect	health impacts during the pandemic	Post vs. pre pandemic, risk of fine motor impairment	Not significant	OR	4	8993	1.41	0.84	2.37	Not significant	0.2	Yes	65.35	Yes	No	NA
89	2022	Hessami	United States, China, Kuwait, Canada	Infant	Neurodevelopmental Impairment	Physical	PRISMA(NOS)	Indirect	health impacts during the pandemic	Post vs. pre pandemic, risk of personal-social impairment	Not significant	OR	4	8993	1.2	0.82	1.77	Not significant	0.34	Yes	59.34	Yes	No	NA
89	2022	Hessami	United States, China, Kuwait, Canada	Infant	Neurodevelopmental Impairment	Physical	PRISMA(NOS)	Indirect	health impacts during the pandemic	Post vs. pre pandemic, Communication impairment	Increased risk	OR	4	8993	1.7	1.37	2.11	Suggestive	<0.001	Yes	0	Yes	No	18
89	2022	Hessami	United States, China, Kuwait, Canada	Infant	Neurodevelopmental Impairment	Physical	PRISMA(NOS)	Indirect	newborns from COVID-19-diagnosed mothers	gestational exposure to SARS-CoV-2 vs. not, fine motor impairment	Increased risk	OR	2	390	3.46	1.43	8.38	Weak	<0.05	Yes	0	Yes	No	3
91	2022	Han	Turkey, China,Portugal, Spain, Italy,Greece,Malaysia, Israel, Saudi Arabia	paediatric patients with T1D (aged under 18 years)	Glycaemic control	Physical	PRISMA(NOS)	Indirect	health impacts during the pandemic	lockdown vs. pre-lockdown, HbA1c	Not significant	MD	4	394	-0.03	-0.1	0.04	Not significant	0.34	No	0	No	No	NA
91	2022	Han	Turkey, China,Portugal, Spain, Italy,Greece,Malaysia, Israel, Saudi Arabia	paediatric patients with T1D (aged under 18 years)	Glycaemic control	Physical	PRISMA(NOS)	Indirect	health impacts during the pandemic	Post lockdown vs. pre-lockdown, HbA1c	Not significant	MD	9	915	0.02	-0.16	0.2	Not significant	0.82	No	93.62	No	No	NA
91	2022	Han	Turkey, China,Portugal, Spain, Italy,Greece,Malaysia, Israel, Saudi Arabia	paediatric patients with T1D (aged under 18 years)	Glycaemic control	Physical	PRISMA(NOS)	Indirect	health impacts during the pandemic	lockdown vs. pre-lockdown, blood glucose levels, mmol/L	Decreased risk	MD	10	775	-0.11	-0.18	-0.04	Weak	<0.05	No	0	No	No	6
91	2022	Han	Turkey, China,Portugal, Spain, Italy,Greece,Malaysia, Israel, Saudi Arabia	paediatric patients with T1D (aged under 18 years)	Glycaemic control	Physical	PRISMA(NOS)	Indirect	health impacts during the pandemic	Post lockdown vs. pre-lockdown, blood glucose levels, mmol/L	Decreased risk	MD	3	314	-0.42	-0.73	-0.11	Weak	0.01	No	78.94	No	No	5
91	2022	Han	Turkey, China,Portugal, Spain, Italy,Greece,Malaysia, Israel, Saudi Arabia	paediatric patients with T1D (aged under 18 years)	Glycaemic control	Physical	PRISMA(NOS)	Indirect	health impacts during the pandemic	lockdown vs. pre-lockdown, time in range (TIR)	Increased risk	MD	16	1020	1.92	1.14	2.7	Weak	<0.05	No	19.31	No	No	9
91	2022	Han	Turkey, China,Portugal, Spain, Italy,Greece,Malaysia, Israel, Saudi Arabia	paediatric patients with T1D (aged under 18 years)	Glycaemic control	Physical	PRISMA(NOS)	Indirect	health impacts during the pandemic	Post lockdown vs. pre-lockdown, TIR	Increased risk	MD	6	613	3.93	2.53	5.34	Weak	<0.05	No	52.82	No	No	11
91	2022	Han	Turkey, China,Portugal, Spain, Italy,Greece,Malaysia, Israel, Saudi Arabia	paediatric patients with T1D (aged under 18 years)	Glycaemic control	Physical	PRISMA(NOS)	Indirect	health impacts during the pandemic	lockdown vs. pre-lockdown, time above range (TAR)	Decreased risk	MD	14	757	-1.71	-2.88	-0.54	Weak	<0.05	No	44.3	No	No	5
91	2022	Han	Turkey, China,Portugal, Spain, Italy,Greece,Malaysia, Israel, Saudi Arabia	paediatric patients with T1D (aged under 18 years)	Glycaemic control	Physical	PRISMA(NOS)	Indirect	health impacts during the pandemic	Post lockdown vs. pre-lockdown, TAR	Decreased risk	MD	6	613	-3.32	-4.61	-2.04	Weak	<0.05	No	66.55	No	No	10
91	2022	Han	Turkey, China,Portugal, Spain, Italy,Greece,Malaysia, Israel, Saudi Arabia	paediatric patients with T1D (aged under 18 years)	Glycaemic control	Physical	PRISMA(NOS)	Indirect	health impacts during the pandemic	lockdown vs. pre-lockdown, TAR	Decreased risk	MD	15	764	-0.59	-0.84	-0.35	Weak	<0.05	No	35.26	No	No	9
91	2022	Han	Turkey, China,Portugal, Spain, Italy,Greece,Malaysia, Israel, Saudi Arabia	paediatric patients with T1D (aged under 18 years)	Glycaemic control	Physical	PRISMA(NOS)	Indirect	health impacts during the pandemic	Post lockdown vs. pre-lockdown, TAR	Not significant	MD	7	620	0.26	-0.28	0.8	Not significant	0.35	No	83.51	No	No	NA
91	2022	Han	Turkey, China,Portugal, Spain, Italy,Greece,Malaysia, Israel, Saudi Arabia	paediatric patients with T1D (aged under 18 years)	Glycaemic control	Physical	PRISMA(NOS)	Indirect	health impacts during the pandemic	lockdown vs. pre-lockdown, coefficient of variation (CV)	Decreased risk	MD	14	646	-1.31	-1.74	-0.88	Weak	<0.05	No	32.49	No	No	12
91	2022	Han	Turkey, China,Portugal, Spain, Italy,Greece,Malaysia, Israel, Saudi Arabia	paediatric patients with T1D (aged under 18 years)	Glycaemic control	Physical	PRISMA(NOS)	Indirect	health impacts during the pandemic	Post lockdown vs. pre-lockdown, CV	Decreased risk	MD	6	584	-0.8	-1.4	-0.19	Weak	0.01	No	29.92	No	No	5
95	2022	Gao	USA, China, multiple countries, and Saudi Arabia.	children and adolescents aged 0–19 years	Effectiveness of COVID-19 Vaccines	Physical	PRISMA(AHRQ, the Cochrane risk-of-bias tool, NOS)	Indirect	events caused by the COVID-19 vaccine	Effectiveness of SARS-CoV-2 vaccines against SARS-CoV-2 infection after first dose	Decreased risk	(1-RR) × 100%	2	115318	0.885	0.157	0.984	Weak	0.033	Yes	97.6	Yes	No	8
95	2022	Gao	USA, China, multiple countries, and Saudi Arabia.	children and adolescents aged 0–19 years	Effectiveness of COVID-19 Vaccines	Physical	PRISMA(AHRQ, the Cochrane risk-of-bias tool, NOS)	Indirect	events caused by the COVID-19 vaccine	Effectiveness of SARS-CoV-2 vaccines against COVID-19 after first dose	Decreased risk	(1-RR) × 100%	3	187180	0.843	0.666	0.926	Suggestive	<0.001	Yes	0	Yes	No	25
95	2022	Gao	USA, China, multiple countries, and Saudi Arabia.	children and adolescents aged 0–19 years	Effectiveness of COVID-19 Vaccines	Physical	PRISMA(AHRQ, the Cochrane risk-of-bias tool, NOS)	Indirect	events caused by the COVID-19 vaccine	Effectiveness of SARS-CoV-2 vaccines against SARS-CoV-2 infection after second dose	Not significant	(1-RR) × 100%	3	6239	0.916	0.378	0.995	Not significant	0.083	Yes	98.7	Yes	No	NA
95	2022	Gao	USA, China, multiple countries, and Saudi Arabia.	children and adolescents aged 0–19 years	Effectiveness of COVID-19 Vaccines	Physical	PRISMA(AHRQ, the Cochrane risk-of-bias tool, NOS)	Indirect	events caused by the COVID-19 vaccine	Effectiveness of SARS-CoV-2 vaccines against COVID-19 after second dose	Decreased risk	(1-RR) × 100%	5	6114	0.927	0.822	0.97	Suggestive	<0.001	Yes	0	Yes	No	48
97	2022	Elgenidy	Poland, Turkey, the UK, Germany, Romania, Saudi Arabia, China, USA, and Canada.	children and adolescents aged 0–19 years	Diabetic ketoacidosis	Physical	PRISMA(NOS)	Indirect	health impacts during the pandemic	Post vs. pre pandemic, Incidental risk of Diabetic ketoacidosis (DKA) in newly diagnosed type 1 diabetes mellitus (T1DM) patients	Increased risk	RR	14	4289	1.41	1.19	1.67	Weak	<0.05	No	86	No	No	22
97	2022	Elgenidy	Poland, Turkey, the UK, Germany, Romania, Saudi Arabia, China, USA, and Canada.	children and adolescents aged 0–19 years	Diabetic ketoacidosis	Physical	PRISMA(NOS)	Indirect	health impacts during the pandemic	Post vs. pre pandemic, Risk of DKA among pre-existing T1DM patients	Not significant	RR	4	57101	1.07	0.79	1.46	Not significant	>0.05	No	83	No	No	NA
97	2022	Elgenidy	Poland, Turkey, the UK, Germany, Romania, Saudi Arabia, China, USA, and Canada.	children and adolescents aged 0–19 years	Diabetic ketoacidosis	Physical	PRISMA(NOS)	Indirect	health impacts during the pandemic	Post vs. pre pandemic, Risk of DKA among mixed patients (pre and new DM)	Not significant	RR	2	144	1.04	0.84	1.29	Not significant	>0.05	No	2	No	No	NA
97	2022	Elgenidy	Poland, Turkey, the UK, Germany, Romania, Saudi Arabia, China, USA, and Canada.	children and adolescents aged 0–19 years	Diabetic ketoacidosis	Physical	PRISMA(NOS)	Indirect	health impacts during the pandemic	Post vs. pre pandemic, Risk of DKA among mixed patients (pre and new DM)	Increased risk	RR	3	61534	1.3	1.13	1.5	Weak	<0.05	No	89	No	No	27
97	2022	Elgenidy	Poland, Turkey, the UK, Germany, Romania, Saudi Arabia, China, USA, and Canada.	children and adolescents aged 0–19 years	Diabetic ketoacidosis	Physical	PRISMA(NOS)	Indirect	health impacts during the pandemic	Post vs. pre pandemic, Risk of DKA	Increased risk	RR	5	7423	1.44	1.25	1.66	Weak	<0.05	No	38	No	No	27
97	2022	Elgenidy	Poland, Turkey, the UK, Germany, Romania, Saudi Arabia, China, USA, and Canada.	children and adolescents aged 0–19 years	Diabetic ketoacidosis	Physical	PRISMA(NOS)	Indirect	health impacts during the pandemic	Post vs. pre pandemic, Risk of severe DKA (new)	Increased risk	RR	15	4604	1.66	1.3	2.11	Weak	<0.05	No	59	No	No	16
97	2022	Elgenidy	Poland, Turkey, the UK, Germany, Romania, Saudi Arabia, China, USA, and Canada.	children and adolescents aged 0–19 years	Diabetic ketoacidosis	Physical	PRISMA(NOS)	Indirect	health impacts during the pandemic	Post vs. pre pandemic, Risk of moderate DKA	Not significant	RR	7	1197	1.27	0.95	1.7	Not significant	>0.05	No	0	No	No	NA
97	2022	Elgenidy	Poland, Turkey, the UK, Germany, Romania, Saudi Arabia, China, USA, and Canada.	children and adolescents aged 0–19 years	Diabetic ketoacidosis	Physical	PRISMA(NOS)	Indirect	health impacts during the pandemic	Post vs. pre pandemic, Risk of mild DKA	Not significant	RR	7	1197	1.18	0.91	1.52	Not significant	>0.05	No	20	No	No	NA
97	2022	Elgenidy	Poland, Turkey, the UK, Germany, Romania, Saudi Arabia, China, USA, and Canada.	children and adolescents aged 0–19 years	Diabetic ketoacidosis	Physical	PRISMA(NOS)	Indirect	health impacts during the pandemic	Post vs. pre pandemic, Risk of severe DKA (pre)	Not significant	RR	2	300	1.36	0.83	2.22	Not significant	>0.05	No	0	No	No	NA
97	2022	Elgenidy	Poland, Turkey, the UK, Germany, Romania, Saudi Arabia, China, USA, and Canada.	children and adolescents aged 0–19 years	Diabetic ketoacidosis	Physical	PRISMA(NOS)	Indirect	health impacts during the pandemic	Post vs. pre pandemic, Risk of severe DKA (mixed)	Not significant	RR	1	125	1.87	0.69	5.07	Not significant	>0.05	No	NA	No	No	NA
100	2022	Du	not reported	children and adolescents aged 0–19 years	Safety of COVID-19 Vaccines	Physical	PRISMA(RoB)	Indirect	events caused by the COVID-19 vaccine	vaccine vs. control, Unsolicited adverse reactions within 28 or 30 days after whole vaccination procedure	Increased risk	RR	4	8804	1.21	1.07	1.36	Weak	0.002	Yes	14	Yes	No	32
100	2022	Du	not reported	children and adolescents aged 0–19 years	Safety of COVID-19 Vaccines	Physical	PRISMA(RoB)	Indirect	events caused by the COVID-19 vaccine	vaccine vs. control, Total adverse reaction	Increased risk	RR	20	30242	1.85	1.8	1.89	Highly suggestive	<0.000001	Yes	96	Yes	No	158
100	2022	Du	not reported	children and adolescents aged 0–19 years	Effectiveness of COVID-19 Vaccines	Physical	PRISMA(RoB)	Indirect	events caused by the COVID-19 vaccine	vaccine vs. control, Covid-19 after dose 1	Decreased risk	RR	1	2260	0.25	0.07	0.88	Weak	0.03	Yes	NA	Yes	No	1
100	2022	Du	not reported	children and adolescents aged 0–19 years	Effectiveness of COVID-19 Vaccines	Physical	PRISMA(RoB)	Indirect	events caused by the COVID-19 vaccine	vaccine vs. control, Covid-19 after dose 2	Decreased risk	RR	3	7378	0.06	0.02	0.18	Strong	<0.000001	Yes	0	Yes	No	4
100	2022	Du	not reported	children and adolescents aged 0–19 years	Effectiveness of COVID-19 Vaccines	Physical	PRISMA(RoB)	Indirect	events caused by the COVID-19 vaccine	vaccine vs. control, Neutralizing antibodies (after first vaccination)	Decreased risk	RR	3	1212	77.99	28.4	214.14	Highly suggestive	<0.000001	Yes	82	Yes	No	4
100	2022	Du	not reported	children and adolescents aged 0–19 years	Effectiveness of COVID-19 Vaccines	Physical	PRISMA(RoB)	Indirect	events caused by the COVID-19 vaccine	vaccine vs. control, Neutralizing antibodies (after booster vaccination)	Decreased risk	RR	6	1674	118.74	38.67	364.63	Strong	<0.000001	Yes	0	Yes	No	8
100	2022	Du	not reported	children and adolescents aged 0–19 years	Effectiveness of COVID-19 Vaccines	Physical	PRISMA(RoB)	Indirect	events caused by the COVID-19 vaccine	vaccine vs. control, RBD-binding antibodies (after booster vaccination)	Decreased risk	RR	1	150	101.5	6.44	1600.76	Weak	0.001	Yes	NA	Yes	No	2
100	2022	Du	not reported	children and adolescents aged 0–19 years	Effectiveness of COVID-19 Vaccines	Physical	PRISMA(RoB)	Indirect	events caused by the COVID-19 vaccine	vaccine vs. control, RBD-binding antibodies (after first vaccination)	Decreased risk	RR	1	150	99.48	6.31	1569.12	Weak	0.001	Yes	NA	Yes	No	2
100	2022	Du	not reported	children and adolescents aged 0–19 years	Effectiveness of COVID-19 Vaccines	Physical	PRISMA(RoB)	Indirect	events caused by the COVID-19 vaccine	vaccine vs. control, Neutralizing antibodies (after booster vaccination)	Decreased risk	RR	3	1674	144.8	44.97	466.24	Highly suggestive	<0.000001	Yes	55	Yes	No	5
100	2022	Du	not reported	children and adolescents aged 0–19 years	Effectiveness of COVID-19 Vaccines	Physical	PRISMA(RoB)	Indirect	events caused by the COVID-19 vaccine	vaccine vs. control, RBD-binding antibodies (after booster vaccination)	Decreased risk	RR	1	150	101.5	6.44	1600.76	Weak	0.001	Yes	NA	Yes	No	2
101	2021	Dorantes-Acosta	not reported	children and adolescents aged 0–19 years	Survival and associated complications	Health system	PRISMA(ROBINS-1 tool)	Direct	laboratory-confirmed COVID-19	solid tumors vs. hematological malignancies, Risk of hospitalization among patients with SARS CoV-2	Not significant	RR	3	43	2.94	0.48	18.3	Not significant	0.39	No	0	No	No	NA
101	2021	Dorantes-Acosta	not reported	children and adolescents aged 0–19 years	Survival and associated complications	Health system	PRISMA(ROBINS-1 tool)	Direct	laboratory-confirmed COVID-19	solid tumors vs. hematological malignancies, Risk of admission to intensive care unit	Not significant	RR	3	59	1.42	0.35	5.81	Not significant	0.62	No	14	No	No	NA
101	2021	Dorantes-Acosta	not reported	children and adolescents aged 0–19 years	Survival and associated complications	Physical	PRISMA(ROBINS-1 tool)	Direct	laboratory-confirmed COVID-19	solid tumors vs. hematological malignancies, Need for ventilatory support	Not significant	RR	2	29	0.68	0.14	3.35	Not significant	0.24	No	0	No	No	NA
108	2022	Cui	South Korea, Greece, Hong Kong, Poland, and China.	children and adolescents aged 0–19 years	Vitamin D Levels	Physical	PRISMA (NOS)	Indirect	health impacts during the pandemic	Pre vs. post Covid, serum 25-hydroxyvitamin D (25[OH] D), ng/mL	Increased risk	MD	2	740	3.28	0.95	5.62	Weak	0.006	No	85	No	No	5
108	2022	Cui	South Korea, Greece, Hong Kong, Poland, and China.	children and adolescents aged 0–19 years	Vitamin D Levels	Physical	PRISMA (NOS)	Indirect	health impacts during the pandemic	Pre vs. post Covid, serum 25-hydroxyvitamin D (25[OH] D), ng/mL	Increased risk	MD	3	3799	3.28	0.95	5.62	Weak	0.006	No	85	No	No	5
108	2022	Cui	South Korea, Greece, Hong Kong, Poland, and China.	children and adolescents aged 0–19 years	Vitamin D Levels	Physical	PRISMA (NOS)	Indirect	health impacts during the pandemic	Pre vs. post Covid, proporation of vitamin D deficiency	Not significant	RR	3	3612	0.03	-0.11	-0.18	Not significant	0.64	No	96	No	No	NA
108	2022	Cui	South Korea, Greece, Hong Kong, Poland, and China.	children and adolescents aged 0–19 years	Vitamin D Levels	Physical	PRISMA (NOS)	Indirect	health impacts during the pandemic	Pre vs. post Covid, proporation of vitamin D insufficiency	Not significant	RR	3	3612	-0.01	-0.09	-0.07	Not significant	0.81	No	91	No	No	NA
108	2022	Cui	South Korea, Greece, Hong Kong, Poland, and China.	children and adolescents aged 0–19 years	Vitamin D Levels	Physical	PRISMA (NOS)	Indirect	health impacts during the pandemic	Pre vs. post Covid, proporation of vitamin D sufficiency	Not significant	RR	3	3612	-0.02	-0.05	0.02	Not significant	0.32	No	28	No	No	NA
109	2022	Chow	Denmark, Israel, Hong Kong, Canada, and China.	children and adolescents aged 0–19 years	Carditis	Physical	PRISMA (NOS,CARE)	Indirect	events caused by the COVID-19 vaccine	males vs females, carditis	Increased risk	RR	15	22996	5.04	1.4	18.19	Weak	<0.05	No	85	Yes	No	1
109	2022	Chow	Denmark, Israel, Hong Kong, Canada, and China.	children and adolescents aged 0–19 years	Carditis	Physical	PRISMA(NOS,CARE)	Indirect	events caused by the COVID-19 vaccine	second vaccination dose vs first dose, carditis	Increased risk	RR	15	22996	5.6	1.97	15.89	Weak	<0.05	No	65	No	No	2
112	2021	Chang	Saudi, Arabia, Jordan, Italy, Austria, USA, China, Egypt, and Korea	children and adolescents aged 0–19 years	Weight Gain	Physical	PRISMA(NOS)	Indirect	health impacts during the pandemic	Post vs. pre Covid, Body Weight	Increased risk	MD	10	9420	2.67	2.12	3.23	Strong	<0.000001	Yes	0	Yes	No	18
112	2021	Chang	Saudi, Arabia, Jordan, Italy, Austria, USA, China, Egypt, and Korea	children and adolescents aged 0–19 years	Weight Gain	Physical	PRISMA(NOS)	Indirect	health impacts during the pandemic	Post vs. pre Covid, BMI	Increased risk	MD	11	9928	0.77	0.33	1.2	Weak	0.0006	No	74	Yes	No	7
112	2021	Chang	Saudi, Arabia, Jordan, Italy, Austria, USA, China, Egypt, and Korea	children and adolescents aged 0–19 years	Weight Gain	Physical	PRISMA(NOS)	Indirect	health impacts during the pandemic	Post vs. pre Covid, more proportion of obese children	Increased risk	OR	6	8426	1.23	1.1	1.37	Weak	0.0002	No	0	Yes	No	35
112	2021	Chang	Saudi, Arabia, Jordan, Italy, Austria, USA, China, Egypt, and Korea	children and adolescents aged 0–19 years	Weight Gain	Physical	PRISMA(NOS)	Indirect	health impacts during the pandemic	Post vs. pre Covid, more proportion of overweight children	Increased risk	OR	6	8426	1.17	1.06	1.29	Suggestive	0.001	Yes	0	Yes	No	39
114	2022	Chaabna	Germany, Spain, Poland, Brazil, Poland and other 23 countries	children and adolescents aged 0–19 years	Proportion of physically activity	Quality of life	PRISMA, COSMOS-E, AMSTAR2, and the Cochrane Handbook for Systematic Reviews of Interventions(a published quality assessment checklist available in Supplementary Table)	Indirect	health impacts during the pandemic	lower odds for being active than before the pandemic	Increased risk	OR	63	23033	0.28	0.11	0.52	Suggestive	<0.001	Yes	56	Yes	No	5
117	2021	Bussières	China, Italy, Spain, United Kingdom, Netherlands, Germany, Switzerland, Japan, South Korea, Singapore, Israel, Turkey, Canada, United States, Argentina.	children aged 5–13 years-old	Mental Health	Psychological/Cognitive	PRISMA(not reported)	Indirect	health impacts during the pandemic	COVID-19 lockdown measures negatively associated with general mental health outcomes	Increased risk	Hedges’s g	21	10405	0.276	0.15	0.41	Highly suggestive	<0.000001	Yes	98	Yes	No	8
117	2021	Bussières	China, Italy, Spain, United Kingdom, Netherlands, Germany, Switzerland, Japan, South Korea, Singapore, Israel, Turkey, Canada, United States, Argentina.	children aged 5–13 years-old	Mental Health	Psychological/Cognitive	PRISMA(not reported)	Indirect	health impacts during the pandemic	Post lockdown vs. pre, longer sleeping hours	Increased risk	Hedges’s g	9	4753	0.324	0.1	0.55	Weak	0.004	Yes	85	Yes	No	5
118	2021	Bolia	China, USA, Italy, Iran	children (<19 years)	Gastrointestinal Manifestations	Physical	PRISMA(AXIS, JBI)	Direct	laboratory-confirmed COVID-19	Nausea and vomiting vs. not, severe disease	Not significant	OR	6	676	2.59	0.79	8.44	Not significant	>0.05	No	78	No	No	NA
118	2021	Bolia	China, USA, Italy, Iran	children (<19 years)	Gastrointestinal Manifestations	Physical	PRISMA(AXIS, JBI)	Direct	laboratory-confirmed COVID-19	Abdominal pain vs. not, severe disease	Not significant	OR	4	605	0.34	0.076	1.55	Not significant	>0.05	No	77	No	No	NA
118	2021	Bolia	China, USA, Italy, Iran	children (<19 years)	Gastrointestinal Manifestations	Physical	PRISMA(AXIS, JBI)	Direct	laboratory-confirmed COVID-19	diarrhea vs. not, severe disease	Not significant	OR	7	312	3.97	1.8	8.73	Not significant	0.07	No	48	No	No	NA
126	2021	Yang et al.	not reported	neonates	Pregnancy and neonatal outcomes	Physical	PRISMA (NOS)	Indirect	health impacts during the pandemic	pandemic vs pre‐pandemic, preterm birth <37 weeks	Decreased risk	OR	35	4251042	0.95	0.92	0.98	Suggestive	0.0007	Yes	70	Yes	No	122
126	2021	Yang et al.	not reported	neonates	Pregnancy and neonatal outcomes	Physical	PRISMA (NOS)	Indirect	health impacts during the pandemic	pandemic vs pre‐pandemic, preterm birth (PTB) <34 weeks	Not significant	OR	10	525340	0.86	0.74	1.01	Not significant	0.07	Yes	67	Yes	No	NA
126	2021	Yang et al.	not reported	neonates	Pregnancy and neonatal outcomes	Physical	PRISMA (NOS)	Indirect	health impacts during the pandemic	pandemic vs pre‐pandemic, PTB <32 weeks	Not significant	OR	18	4136157	0.93	0.79	1.1	Not significant	0.42	Yes	95	Yes	No	NA
126	2021	Yang et al.	not reported	neonates	Pregnancy and neonatal outcomes	Physical	PRISMA (NOS)	Indirect	health impacts during the pandemic	pandemic vs pre‐pandemic, PTB <28 weeks	Not significant	OR	13	3815422	0.9	0.81	1	Not significant	0.05	Yes	48	Yes	No	NA
126	2021	Yang et al.	not reported	neonates	Pregnancy and neonatal outcomes	Physical	PRISMA (NOS)	Indirect	health impacts during the pandemic	pandemic vs pre‐pandemic, Spontaneous PTB	Decreased risk	OR	6	69002	0.89	0.81	0.96	Weak	0.005	Yes	0	Yes	No	46
126	2021	Yang et al.	not reported	neonates	Pregnancy and neonatal outcomes	Physical	PRISMA (NOS)	Indirect	health impacts during the pandemic	pandemic vs pre‐pandemic, Induced PTB	Decreased risk	OR	5	59646	0.89	0.81	0.97	Weak	0.01	Yes	0	Yes	No	43
126	2021	Yang et al.	not reported	neonates	Pregnancy and neonatal outcomes	Physical	PRISMA (NOS)	Indirect	health impacts during the pandemic	pandemic vs pre‐pandemic, Stillbirth	Not significant	OR	25	4067898	1.1	0.9	1.38	Not significant	0.12	Yes	78	Yes	No	NA
126	2021	Yang et al.	not reported	neonates	Pregnancy and neonatal outcomes	Physical	PRISMA (NOS)	Indirect	health impacts during the pandemic	pandemic vs pre‐pandemic, Low birthweight	Not significant	OR	10	152318	0.92	0.81	1.04	Not significant	0.17	Yes	70	Yes	No	NA
126	2021	Yang et al.	not reported	neonates	Pregnancy and neonatal outcomes	Physical	PRISMA (NOS)	Indirect	health impacts during the pandemic	pandemic vs pre‐pandemic, Very low birthweight	Not significant	OR	5	129928	1.03	0.71	1.49	Not significant	0.87	Yes	65	Yes	No	NA
126	2021	Yang et al.	not reported	neonates	Pregnancy and neonatal outcomes	Physical	PRISMA (NOS)	Indirect	health impacts during the pandemic	pandemic vs pre‐pandemic, Extremely low birthweight	Not significant	OR	4	80168	0.83	0.32	2.17	Not significant	0.71	Yes	72	Yes	No	NA
126	2021	Yang et al.	not reported	neonates	Pregnancy and neonatal outcomes	Physical	PRISMA (NOS)	Indirect	health impacts during the pandemic	pandemic vs pre‐pandemic, Neonatal mortality	Not significant	OR	6	99364	1.56	0.98	2.49	Not significant	0.06	Yes	94	Yes	No	NA
126	2021	Yang et al.	not reported	neonates	Pregnancy and neonatal outcomes	Physical	PRISMA (NOS)	Indirect	health impacts during the pandemic	pandemic vs pre‐pandemic, Birthweight, grams	Increased risk	MD	6	63023	17.3	6.9	27.6	Suggestive	0.001	Yes	0	Yes	No	7

## Sheet: Single-arm
Ref	Year	Author	Country origin	Population	Health condition	Group of condition	Guideline (Risk of Bias tool(s))	Direct or Indirect impact(s)	COVID19 condition	Measure/condition	ES (Effect size)	Number of studies	Number of patients	ES	Low_CI_level	Up_CI_level	I2	P
1	2021	Zou et al.	England, France and Switzerland	children and adolescents aged 0–19 years	pediatric multisystem inflammation syndrome (PMIS)	Physical	Not Reported (NOS)	Direct	COVID-19-associated MIS-C	Age (years)	Pooled estimate	6	147	8.99	7.99	9.98	<0.01	0.92
1	2021	Zou et al.	England, France and Switzerland	children and adolescents aged 0–19 years	pediatric multisystem inflammation syndrome (PMIS)	Physical	Not Reported (NOS)	Direct	COVID-19-associated MIS-C	Gastrointestinal symptoms (n%)	Pooled prevalence	7	182	0.9	0.71	1	87.62	<0.01
1	2021	Zou et al.	England, France and Switzerland	children and adolescents aged 0–19 years	pediatric multisystem inflammation syndrome (PMIS)	Physical	Not Reported (NOS)	Direct	COVID-19-associated MIS-C	Febrile and inflammatory (n%)	Pooled prevalence	7	182	0.8	0.44	1	95.75	<0.01
1	2021	Zou et al.	England, France and Switzerland	children and adolescents aged 0–19 years	pediatric multisystem inflammation syndrome (PMIS)	Physical	Not Reported (NOS)	Direct	COVID-19-associated MIS-C	Shock (n%)	Pooled prevalence	7	182	0.74	0.57	0.088	80.03	<0.01
1	2021	Zou et al.	England, France and Switzerland	children and adolescents aged 0–19 years	pediatric multisystem inflammation syndrome (PMIS)	Physical	Not Reported (NOS)	Direct	COVID-19-associated MIS-C	left ventricular dysfunction (n%)	Pooled prevalence	7	182	0.7	0.44	0.091	91.19	<0.01
1	2021	Zou et al.	England, France and Switzerland	children and adolescents aged 0–19 years	pediatric multisystem inflammation syndrome (PMIS)	Physical	Not Reported (NOS)	Direct	COVID-19-associated MIS-C	KD (n%)	Pooled prevalence	7	182	0.17	0.02	0.4	90.92	<0.01
1	2021	Zou et al.	England, France and Switzerland	children and adolescents aged 0–19 years	pediatric multisystem inflammation syndrome (PMIS)	Physical	Not Reported (NOS)	Direct	COVID-19-associated MIS-C	respiratory symptom (n%)	Pooled prevalence	7	182	0.09	0	0.29	91.08	<0.01
1	2021	Zou et al.	England, France and Switzerland	children and adolescents aged 0–19 years	pediatric multisystem inflammation syndrome (PMIS)	Physical	Not Reported (NOS)	Direct	COVID-19-associated MIS-C	Contact with Viral (n%)	Pooled prevalence	7	182	0.15	0.01	0.4	92.02	<0.01
1	2021	Zou et al.	England, France and Switzerland	children and adolescents aged 0–19 years	pediatric multisystem inflammation syndrome (PMIS)	Physical	Not Reported (NOS)	Direct	COVID-19-associated MIS-C	Onset of Kawa-COVID-19 to hospitalization (days)	Pooled prevalence	2	71	5.9	5.55	6.25	31.3	0.23
1	2021	Zou et al.	England, France and Switzerland	children and adolescents aged 0–19 years	pediatric multisystem inflammation syndrome (PMIS)	Physical	Not Reported (NOS)	Direct	COVID-19-associated MIS-C	Nucleic acid positive of SARS Cov-2 (n%)	Pooled prevalence	7	182	0.37	0.26	0.5	59.94	<0.01
1	2021	Zou et al.	England, France and Switzerland	children and adolescents aged 0–19 years	pediatric multisystem inflammation syndrome (PMIS)	Physical	Not Reported (NOS)	Direct	COVID-19-associated MIS-C	lgG of SARS Cov-2 (n%)	Pooled prevalence	7	182	0.81	0.74	0.86	34.25	0.17
1	2021	Zou et al.	England, France and Switzerland	children and adolescents aged 0–19 years	pediatric multisystem inflammation syndrome (PMIS)	Physical	Not Reported (NOS)	Direct	COVID-19-associated MIS-C	Lymphocyte (*10^9/l)	Pooled estimate	3	98	0.92	0.74	1.11	6	0.36
1	2021	Zou et al.	England, France and Switzerland	children and adolescents aged 0–19 years	pediatric multisystem inflammation syndrome (PMIS)	Physical	Not Reported (NOS)	Direct	COVID-19-associated MIS-C	Platelet (*10^9/l)	Pooled estimate	5	132	166.84	150.54	183.14	75.3	0.3
1	2021	Zou et al.	England, France and Switzerland	children and adolescents aged 0–19 years	pediatric multisystem inflammation syndrome (PMIS)	Physical	Not Reported (NOS)	Direct	COVID-19-associated MIS-C	CRP (mg/l)	Pooled estimate	7	182	210.8	183	238.59	47.4	0.08
1	2021	Zou et al.	England, France and Switzerland	children and adolescents aged 0–19 years	pediatric multisystem inflammation syndrome (PMIS)	Physical	Not Reported (NOS)	Direct	COVID-19-associated MIS-C	IL-6 (pg/ml)	Pooled estimate	1	49	138.63	103.78	173.48	NA	NA
1	2021	Zou et al.	England, France and Switzerland	children and adolescents aged 0–19 years	pediatric multisystem inflammation syndrome (PMIS)	Physical	Not Reported (NOS)	Direct	COVID-19-associated MIS-C	PCT (ng/ml)	Pooled estimate	1	80	35.51	10.64	60.37	NA	NA
1	2021	Zou et al.	England, France and Switzerland	children and adolescents aged 0–19 years	pediatric multisystem inflammation syndrome (PMIS)	Physical	Not Reported (NOS)	Direct	COVID-19-associated MIS-C	Albumin (g/l)	Pooled estimate	4	125	21.96	20.01	23.91	65.4	0.02
1	2021	Zou et al.	England, France and Switzerland	children and adolescents aged 0–19 years	pediatric multisystem inflammation syndrome (PMIS)	Physical	Not Reported (NOS)	Direct	COVID-19-associated MIS-C	Troponin (ng/l)	Pooled estimate	7	182	60.21	21.88	95.54	15.7	0.31
1	2021	Zou et al.	England, France and Switzerland	children and adolescents aged 0–19 years	pediatric multisystem inflammation syndrome (PMIS)	Physical	Not Reported (NOS)	Direct	COVID-19-associated MIS-C	NT-proBNP (pg/ml)	Pooled estimate	6	141	6526.48	1142.31	11910.7	95.2	<0.01
1	2021	Zou et al.	England, France and Switzerland	children and adolescents aged 0–19 years	pediatric multisystem inflammation syndrome (PMIS)	Physical	Not Reported (NOS)	Direct	COVID-19-associated MIS-C	D-dimer (ng/ml)	Pooled estimate	5	124	3588.13	1968.5	5207.77	76.8	<0.01
1	2021	Zou et al.	England, France and Switzerland	children and adolescents aged 0–19 years	pediatric multisystem inflammation syndrome (PMIS)	Physical	Not Reported (NOS)	Direct	COVID-19-associated MIS-C	Intravenous immunoglobulin (n%)	Pooled prevalence	7	182	0.9	0.76	0.99	82.85	<0.01
1	2021	Zou et al.	England, France and Switzerland	children and adolescents aged 0–19 years	pediatric multisystem inflammation syndrome (PMIS)	Physical	Not Reported (NOS)	Direct	COVID-19-associated MIS-C	Anticoagulation (n%)	Pooled prevalence	2	87	0.77	0.48	0.97	85.78	<0.01
1	2021	Zou et al.	England, France and Switzerland	children and adolescents aged 0–19 years	pediatric multisystem inflammation syndrome (PMIS)	Physical	Not Reported (NOS)	Direct	COVID-19-associated MIS-C	Inotropic support (n%)	Pooled prevalence	7	182	0.67	0.51	0.82	78.46	<0.01
1	2021	Zou et al.	England, France and Switzerland	children and adolescents aged 0–19 years	pediatric multisystem inflammation syndrome (PMIS)	Physical	Not Reported (NOS)	Direct	COVID-19-associated MIS-C	Intubation (n%)	Pooled prevalence	7	182	0.33	0.13	0.57	89.34	<0.01
1	2021	Zou et al.	England, France and Switzerland	children and adolescents aged 0–19 years	pediatric multisystem inflammation syndrome (PMIS)	Physical	Not Reported (NOS)	Direct	COVID-19-associated MIS-C	Corticosteroids (n%)	Pooled prevalence	7	182	0.35	0.21	0.51	76.54	<0.01
1	2021	Zou et al.	England, France and Switzerland	children and adolescents aged 0–19 years	pediatric multisystem inflammation syndrome (PMIS)	Physical	Not Reported (NOS)	Direct	COVID-19-associated MIS-C	Length of hospital stay (days)	Pooled estimate	3	99	10.66	8.86	12.46	61.3	0.03
1	2021	Zou et al.	England, France and Switzerland	children and adolescents aged 0–19 years	pediatric multisystem inflammation syndrome (PMIS)	Physical	Not Reported (NOS)	Direct	COVID-19-associated MIS-C	Admitted to intensive care unit (n%)	Pooled prevalence	7	182	0.74	0.52	0.91	88.13	<0.01
1	2021	Zou et al.	England, France and Switzerland	children and adolescents aged 0–19 years	pediatric multisystem inflammation syndrome (PMIS)	Physical	Not Reported (NOS)	Direct	COVID-19-associated MIS-C	Dilatation of the coronary arteries (n%)	Pooled prevalence	7	182	0.17	0.09	0.28	61.4	0.02
1	2021	Zou et al.	England, France and Switzerland	children and adolescents aged 0–19 years	pediatric multisystem inflammation syndrome (PMIS)	Physical	Not Reported (NOS)	Direct	COVID-19-associated MIS-C	Acute kidney injury (n%)	Pooled prevalence	7	182	0.13	0	0.37	91.97	<0.01
2	2021	Zang et al.	China	children and adolescents aged 0–19 years	the chest imaging characteristics	Physical	Not Reported (Study Quality Assessment Tools )	Direct	laboratory-confirmed COVID-19	Overall abnormal CT (n%)	Pooled prevalence	23	514	0.7	0.6	0.79	74.94	<0.05
2	2021	Zang et al.	China	children and adolescents aged 0–19 years	the chest imaging characteristics	Physical	Not Reported (Study Quality Assessment Tools )	Direct	laboratory-confirmed COVID-19	GGO (n%)	Pooled prevalence	17	275	0.4	0.29	0.51	66.9	<0.05
2	2021	Zang et al.	China	children and adolescents aged 0–19 years	the chest imaging characteristics	Physical	Not Reported (Study Quality Assessment Tools )	Direct	laboratory-confirmed COVID-19	GGO and consolidation (n%)	Pooled prevalence	6	110	0.25	0.08	0.46	75.51	<0.05
2	2021	Zang et al.	China	children and adolescents aged 0–19 years	the chest imaging characteristics	Physical	Not Reported (Study Quality Assessment Tools )	Direct	laboratory-confirmed COVID-19	Consolidation (n%)	Pooled prevalence	6	139	0.1	0.01	0.23	65.99	<0.05
2	2021	Zang et al.	China	children and adolescents aged 0–19 years	the chest imaging characteristics	Physical	Not Reported (Study Quality Assessment Tools )	Direct	laboratory-confirmed COVID-19	Halo sign (n%)	Pooled prevalence	4	75	0.26	0.07	0.51	76.79	<0.05
2	2021	Zang et al.	China	children and adolescents aged 0–19 years	the chest imaging characteristics	Physical	Not Reported (Study Quality Assessment Tools )	Direct	laboratory-confirmed COVID-19	Reverse halo sign (n%)	Pooled prevalence	2	45	0.02	0	0.1	NA	0.35
2	2021	Zang et al.	China	children and adolescents aged 0–19 years	the chest imaging characteristics	Physical	Not Reported (Study Quality Assessment Tools )	Direct	laboratory-confirmed COVID-19	Increased lung markings (n%)	Pooled prevalence	2	125	0.31	0.23	0.4	NA	<0.05
2	2021	Zang et al.	China	children and adolescents aged 0–19 years	the chest imaging characteristics	Physical	Not Reported (Study Quality Assessment Tools )	Direct	laboratory-confirmed COVID-19	Air bronchograms (n%)	Pooled prevalence	2	48	0.12	0.01	0.29	NA	<0.05
2	2021	Zang et al.	China	children and adolescents aged 0–19 years	the chest imaging characteristics	Physical	Not Reported (Study Quality Assessment Tools )	Direct	laboratory-confirmed COVID-19	Bronchopneumonia-like sign (n%)	Pooled prevalence	4	93	0.15	0.05	0.28	0	<0.05
2	2021	Zang et al.	China	children and adolescents aged 0–19 years	the chest imaging characteristics	Physical	Not Reported (Study Quality Assessment Tools )	Direct	laboratory-confirmed COVID-19	Crazy paving sign (n%)	Pooled prevalence	4	93	0.04	0	0.1	0	0.02
2	2021	Zang et al.	China	children and adolescents aged 0–19 years	the chest imaging characteristics	Physical	Not Reported (Study Quality Assessment Tools )	Direct	laboratory-confirmed COVID-19	Pleural effusions (n%)	Pooled prevalence	5	115	0.01	0	0.03	21.3	0.27
2	2021	Zang et al.	China	children and adolescents aged 0–19 years	the chest imaging characteristics	Physical	Not Reported (Study Quality Assessment Tools )	Direct	laboratory-confirmed COVID-19	Lymphadenopathy (n%)	Pooled prevalence	4	91	0	0	0.03	0	0.44
2	2021	Zang et al.	China	children and adolescents aged 0–19 years	the chest imaging characteristics	Physical	Not Reported (Study Quality Assessment Tools )	Direct	laboratory-confirmed COVID-19	White lung-like signs (n%)	Pooled prevalence	2	47	0	0	0.04	NA	0.39
3	2022	Yang et al.	China, America, Israel	children and adolescents aged 0–19 years	posttraumatic stress disorder (PTSD)	Psychological/Cognitive	PRISMA (not reported)	Indirect	events caused by the COVID-19 vaccine	post-pandemic child PTSD (n%)	Pooled prevalence	10	17385	0.28	0.19	0.37	99.7	NA
4	2022	Xu et al.	China, America, Italy	children and adolescents aged 0–19 years	Safety and efficacy of the COVID-19 vaccine	Physical	Not Reported (not reported)	Indirect	events caused by the COVID-19 vaccine	adverse reaction (n%)	Pooled prevalence	7	72726	0.59	0.45	0.73	99.8	NA
4	2022	Xu et al.	China, America, Italy	children and adolescents aged 0–19 years	Safety and efficacy of the COVID-19 vaccine	Physical	Not Reported (not reported)	Indirect	events caused by the COVID-19 vaccine	pain at the injection site (n%)	Pooled prevalence	5	71575	0.58	0.43	0.72	99.7	NA
4	2022	Xu et al.	China, America, Italy	children and adolescents aged 0–19 years	Safety and efficacy of the COVID-19 vaccine	Physical	Not Reported (not reported)	Indirect	laboratory-confirmed COVID-19	overall effectiveness of the COVID-19 vaccine (n%)	Pooled prevalence	7	196914	0.9609	0.9335	0.989	72.5	NA
5	2022	Xiao et al.	not reported	infants aged from birth to 1 year	Clinical features	Physical	PRISMA (ethodological quality and synthesis of case series and case reports, NOS)	Direct	laboratory-confirmed COVID-19	Asymptomatic infection (n%)	Pooled prevalence	23	3301	0.2	0.11	0.28	97	<0.01
5	2022	Xiao et al.	not reported	infants aged from birth to 1 year	Clinical features	Physical	PRISMA (ethodological quality and synthesis of case series and case reports, NOS)	Direct	laboratory-confirmed COVID-19	Mild symptoms (n%)	Pooled prevalence	10	870	0.48	0.3	0.65	96	<0.01
5	2022	Xiao et al.	not reported	infants aged from birth to 1 year	Clinical features	Physical	PRISMA (ethodological quality and synthesis of case series and case reports, NOS)	Direct	laboratory-confirmed COVID-19	Moderate symptoms (n%)	Pooled prevalence	8	428	0.27	0.1	0.44	93	<0.01
5	2022	Xiao et al.	not reported	infants aged from birth to 1 year	Clinical features	Physical	PRISMA (ethodological quality and synthesis of case series and case reports, NOS)	Direct	laboratory-confirmed COVID-19	Severe symptoms (n%)	Pooled prevalence	9	980	0.08	0	0.16	90	<0.01
5	2022	Xiao et al.	not reported	infants aged from birth to 1 year	Clinical features	Physical	PRISMA (ethodological quality and synthesis of case series and case reports, NOS)	Direct	laboratory-confirmed COVID-19	Respiration symptoms (n%)	Pooled prevalence	22	2948	0.23	0.18	0.29	81	<0.01
5	2022	Xiao et al.	not reported	infants aged from birth to 1 year	Clinical features	Physical	PRISMA (ethodological quality and synthesis of case series and case reports, NOS)	Direct	laboratory-confirmed COVID-19	Nasal symptoms (n%)	Pooled prevalence	17	2067	0.31	0.21	0.4	95	<0.01
5	2022	Xiao et al.	not reported	infants aged from birth to 1 year	Clinical features	Physical	PRISMA (ethodological quality and synthesis of case series and case reports, NOS)	Direct	laboratory-confirmed COVID-19	Fever (n%)	Pooled prevalence	26	2803	0.64	0.57	0.71	92	<0.01
5	2022	Xiao et al.	not reported	infants aged from birth to 1 year	Clinical features	Physical	PRISMA (ethodological quality and synthesis of case series and case reports, NOS)	Direct	laboratory-confirmed COVID-19	Cough (n%)	Pooled prevalence	21	2989	0.34	0.26	0.42	93	<0.01
5	2022	Xiao et al.	not reported	infants aged from birth to 1 year	Clinical features	Physical	PRISMA (ethodological quality and synthesis of case series and case reports, NOS)	Direct	laboratory-confirmed COVID-19	Diarrhea (n%)	Pooled prevalence	17	1983	0.13	0.09	0.16	84	<0.01
5	2022	Xiao et al.	not reported	infants aged from birth to 1 year	Clinical features	Physical	PRISMA (ethodological quality and synthesis of case series and case reports, NOS)	Direct	laboratory-confirmed COVID-19	Vomit (n%)	Pooled prevalence	13	1722	0.13	0.11	0.15	0	0.76
5	2022	Xiao et al.	not reported	infants aged from birth to 1 year	Clinical features	Physical	PRISMA (ethodological quality and synthesis of case series and case reports, NOS)	Direct	laboratory-confirmed COVID-19	Rash (n%)	Pooled prevalence	8	1389	0.04	0.02	0.06	63	<0.01
5	2022	Xiao et al.	not reported	infants aged from birth to 1 year	Clinical features	Physical	PRISMA (ethodological quality and synthesis of case series and case reports, NOS)	Direct	laboratory-confirmed COVID-19	Feeding difficulty (n%)	Pooled prevalence	19	2044	0.2	0.14	0.26	89	<0.01
6	2020	Rodriguez-Gonzalez et al.	United, States, Italy, United Kingdom	children and adolescents aged 0–19 years	cardiovascular involvement (cardiogenic shock, cardiac biomarkers, ECG, echocardiography)	Physical	Not Reported (not reported)	Direct	COVID-19-associated MIS-C	cardiogenic shock (n%)	Pooled prevalence	193	458	0.532	0.487	0.578	NA	NA
6	2020	Rodriguez-Gonzalez et al.	United, States, Italy, United Kingdom	children and adolescents aged 0–19 years	cardiovascular involvement (cardiogenic shock, cardiac biomarkers, ECG, echocardiography)	Physical	Not Reported (not reported)	Direct	COVID-19-associated MIS-C	ECG alterations (n%)	Pooled prevalence	193	521	0.276	0.239	0.316	NA	NA
6	2020	Rodriguez-Gonzalez et al.	United, States, Italy, United Kingdom	children and adolescents aged 0–19 years	cardiovascular involvement (cardiogenic shock, cardiac biomarkers, ECG, echocardiography)	Physical	Not Reported (not reported)	Direct	COVID-19-associated MIS-C	Increased cTn (n%)	Pooled prevalence	193	550	0.736	0.698	0.771	NA	NA
6	2020	Rodriguez-Gonzalez et al.	United, States, Italy, United Kingdom	children and adolescents aged 0–19 years	cardiovascular involvement (cardiogenic shock, cardiac biomarkers, ECG, echocardiography)	Physical	Not Reported (not reported)	Direct	COVID-19-associated MIS-C	Increased pro-BNP (n%)	Pooled prevalence	193	516	0.868	0.836	0.894	NA	NA
6	2020	Rodriguez-Gonzalez et al.	United States, Italy, United Kingdom	children and adolescents aged 0–19 years	cardiovascular involvement (cardiogenic shock, cardiac biomarkers, ECG, echocardiography)	Physical	Not Reported (not reported)	Direct	COVID-19-associated MIS-C	Myocardial Dysfunction (n%)	Pooled prevalence	193	668	0.522	0.484	0.5601	NA	NA
6	2020	Rodriguez-Gonzalez et al.	United, States, Italy, United Kingdom	children and adolescents aged 0–19 years	cardiovascular involvement (cardiogenic shock, cardiac biomarkers, ECG, echocardiography)	Physical	Not Reported (not reported)	Direct	COVID-19-associated MIS-C	CA dilation or aneurysm (n%)	Pooled prevalence	193	668	0.15	0.124	0.178	NA	NA
7	2022	Williams et al.	United States, United Kingdom, France, Italy and Switzerland	patients <20 years with PIMS-TS or MIS-C	pediatric multisystem inflammation syndrome (PMIS)	Physical	MOOSE (National Institutes of Health Study Quality Assessment Tools for case series and observational cohort and cross-sectional studies )	Direct	COVID-19-associated MIS-C	Fever (n%)	Pooled prevalence	17	725	0.96	0.89	1	89	NA
7	2022	Williams et al.	United States, United Kingdom, France, Italy and Switzerland	patients <20 years with PIMS-TS or MIS-C	pediatric multisystem inflammation syndrome (PMIS)	Physical	MOOSE (National Institutes of Health Study Quality Assessment Tools for case series and observational cohort and cross-sectional studies )	Direct	COVID-19-associated MIS-C	Gastrointestinal symptoms (n%)	Pooled prevalence	16	715	0.86	0.82	0.9	51	NA
7	2022	Williams et al.	United States, United Kingdom, France, Italy and Switzerland	patients <20 years with PIMS-TS or MIS-C	pediatric multisystem inflammation syndrome (PMIS)	Physical	MOOSE (National Institutes of Health Study Quality Assessment Tools for case series and observational cohort and cross-sectional studies )	Direct	COVID-19-associated MIS-C	Rash (n%)	Pooled prevalence	14	667	0.58	0.52	0.65	63	NA
7	2022	Williams et al.	United States, United Kingdom, France, Italy and Switzerland	patients <20 years with PIMS-TS or MIS-C	pediatric multisystem inflammation syndrome (PMIS)	Physical	MOOSE (National Institutes of Health Study Quality Assessment Tools for case series and observational cohort and cross-sectional studies )	Direct	COVID-19-associated MIS-C	Conjunctival injection (n%)	Pooled prevalence	13	632	0.52	0.4	0.63	89	NA
7	2022	Williams et al.	United States, United Kingdom, France, Italy and Switzerland	patients <20 years with PIMS-TS or MIS-C	pediatric multisystem inflammation syndrome (PMIS)	Physical	MOOSE (National Institutes of Health Study Quality Assessment Tools for case series and observational cohort and cross-sectional studies )	Direct	COVID-19-associated MIS-C	Respiratory symptoms (n%)	Pooled prevalence	8	445	0.43	0.27	0.59	91	NA
7	2022	Williams et al.	United States, United Kingdom, France, Italy and Switzerland	patients <20 years with PIMS-TS or MIS-C	pediatric multisystem inflammation syndrome (PMIS)	Physical	MOOSE (National Institutes of Health Study Quality Assessment Tools for case series and observational cohort and cross-sectional studies )	Direct	COVID-19-associated MIS-C	Oral mucosal changes (n%)	Pooled prevalence	10	504	0.42	0.29	0.55	78	NA
7	2022	Williams et al.	United States, United Kingdom, France, Italy and Switzerland	patients <20 years with PIMS-TS or MIS-C	pediatric multisystem inflammation syndrome (PMIS)	Physical	MOOSE (National Institutes of Health Study Quality Assessment Tools for case series and observational cohort and cross-sectional studies )	Direct	COVID-19-associated MIS-C	Peripheral extremity changes (n%)	Pooled prevalence	6	306	0.39	0.24	0.52	82	NA
7	2022	Williams et al.	United States, United Kingdom, France, Italy and Switzerland	patients <20 years with PIMS-TS or MIS-C	pediatric multisystem inflammation syndrome (PMIS)	Physical	MOOSE (National Institutes of Health Study Quality Assessment Tools for case series and observational cohort and cross-sectional studies )	Direct	COVID-19-associated MIS-C	Neurological symptoms (n%)	Pooled prevalence	11	529	0.32	0.1	0.42	82	NA
7	2022	Williams et al.	United States, United Kingdom, France, Italy and Switzerland	patients <20 years with PIMS-TS or MIS-C	pediatric multisystem inflammation syndrome (PMIS)	Physical	MOOSE (National Institutes of Health Study Quality Assessment Tools for case series and observational cohort and cross-sectional studies )	Direct	COVID-19-associated MIS-C	Cervical adenopathy (n%)	Pooled prevalence	9	462	0.24	0.14	0.34	88	NA
7	2022	Williams et al.	United States, United Kingdom, France, Italy and Switzerland	patients <20 years with PIMS-TS or MIS-C	pediatric multisystem inflammation syndrome (PMIS)	Physical	MOOSE (National Institutes of Health Study Quality Assessment Tools for case series and observational cohort and cross-sectional studies )	Direct	COVID-19-associated MIS-C	Musculoskeletal symptoms (n%)	Pooled prevalence	5	337	0.17	0.1	0.24	55	NA
7	2022	Williams et al.	United States, United Kingdom, France, Italy and Switzerland	patients <20 years with PIMS-TS or MIS-C	pediatric multisystem inflammation syndrome (PMIS)	Physical	MOOSE (National Institutes of Health Study Quality Assessment Tools for case series and observational cohort and cross-sectional studies )	Direct	COVID-19-associated MIS-C	Confirmation of exposure, SARS-CoV-2 RT-PCR and/or antibody positive (n%)	Pooled prevalence	14	722	0.85	0.74	0.91	89	NA
7	2022	Williams et al.	United States, United Kingdom, France, Italy and Switzerland	patients <20 years with PIMS-TS or MIS-C	pediatric multisystem inflammation syndrome (PMIS)	Physical	MOOSE (National Institutes of Health Study Quality Assessment Tools for case series and observational cohort and cross-sectional studies )	Direct	COVID-19-associated MIS-C	Lymphopenia (n%)	Pooled prevalence	10	514	0.85	0.76	0.93	50	NA
7	2022	Williams et al.	United States, United Kingdom, France, Italy and Switzerland	patients <20 years with PIMS-TS or MIS-C	pediatric multisystem inflammation syndrome (PMIS)	Physical	MOOSE (National Institutes of Health Study Quality Assessment Tools for case series and observational cohort and cross-sectional studies )	Direct	COVID-19-associated MIS-C	Thrombocytopenia (n%)	Pooled prevalence	4	330	0.53	0.43	0.98	96	NA
7	2022	Williams et al.	United States, United Kingdom, France, Italy and Switzerland	patients <20 years with PIMS-TS or MIS-C	pediatric multisystem inflammation syndrome (PMIS)	Physical	MOOSE (National Institutes of Health Study Quality Assessment Tools for case series and observational cohort and cross-sectional studies )	Direct	COVID-19-associated MIS-C	Elevated CRP (n%)	Pooled prevalence	13	603	0.98	0.79	1	93	NA
7	2022	Williams et al.	United States, United Kingdom, France, Italy and Switzerland	patients <20 years with PIMS-TS or MIS-C	pediatric multisystem inflammation syndrome (PMIS)	Physical	MOOSE (National Institutes of Health Study Quality Assessment Tools for case series and observational cohort and cross-sectional studies )	Direct	COVID-19-associated MIS-C	Elevated procalcitonin (n%)	Pooled prevalence	7	221	0.9	0.76	1	82	NA
7	2022	Williams et al.	United States, United Kingdom, France, Italy and Switzerland	patients <20 years with PIMS-TS or MIS-C	pediatric multisystem inflammation syndrome (PMIS)	Physical	MOOSE (National Institutes of Health Study Quality Assessment Tools for case series and observational cohort and cross-sectional studies )	Direct	COVID-19-associated MIS-C	Elevated fibrinogen (n%)	Pooled prevalence	5	330	0.86	0.73	0.96	85	NA
7	2022	Williams et al.	United States, United Kingdom, France, Italy and Switzerland	patients <20 years with PIMS-TS or MIS-C	pediatric multisystem inflammation syndrome (PMIS)	Physical	MOOSE (National Institutes of Health Study Quality Assessment Tools for case series and observational cohort and cross-sectional studies )	Direct	COVID-19-associated MIS-C	Elevated ferritin (n%)	Pooled prevalence	8	477	0.82	0.67	0.98	88	NA
7	2022	Williams et al.	United States, United Kingdom, France, Italy and Switzerland	patients <20 years with PIMS-TS or MIS-C	pediatric multisystem inflammation syndrome (PMIS)	Physical	MOOSE (National Institutes of Health Study Quality Assessment Tools for case series and observational cohort and cross-sectional studies )	Direct	COVID-19-associated MIS-C	Elevated IL-6 (n%)	Pooled prevalence	6	178	0.68	0.32	0.98	74	NA
7	2022	Williams et al.	United States, United Kingdom, France, Italy and Switzerland	patients <20 years with PIMS-TS or MIS-C	pediatric multisystem inflammation syndrome (PMIS)	Physical	MOOSE (National Institutes of Health Study Quality Assessment Tools for case series and observational cohort and cross-sectional studies )	Direct	COVID-19-associated MIS-C	Elevated D-dimer (n%)	Pooled prevalence	8	477	0.92	0.82	1	97	NA
7	2022	Williams et al.	United States, United Kingdom, France, Italy and Switzerland	patients <20 years with PIMS-TS or MIS-C	pediatric multisystem inflammation syndrome (PMIS)	Physical	MOOSE (National Institutes of Health Study Quality Assessment Tools for case series and observational cohort and cross-sectional studies )	Direct	COVID-19-associated MIS-C	Hypoalbuminemia (n%)	Pooled prevalence	7	401	0.71	0.5	0.93	91	NA
7	2022	Williams et al.	United States, United Kingdom, France, Italy and Switzerland	patients <20 years with PIMS-TS or MIS-C	pediatric multisystem inflammation syndrome (PMIS)	Physical	MOOSE (National Institutes of Health Study Quality Assessment Tools for case series and observational cohort and cross-sectional studies )	Direct	COVID-19-associated MIS-C	Elevated ALT (n%)	Pooled prevalence	7	330	0.4	0.23	0.56	86	NA
7	2022	Williams et al.	United States, United Kingdom, France, Italy and Switzerland	patients <20 years with PIMS-TS or MIS-C	pediatric multisystem inflammation syndrome (PMIS)	Physical	MOOSE (National Institutes of Health Study Quality Assessment Tools for case series and observational cohort and cross-sectional studies )	Direct	COVID-19-associated MIS-C	Elevated BNP (any) (n%)	Pooled prevalence	11	510	0.89	0.82	0.96	90	NA
7	2022	Williams et al.	United States, United Kingdom, France, Italy and Switzerland	patients <20 years with PIMS-TS or MIS-C	pediatric multisystem inflammation syndrome (PMIS)	Physical	MOOSE (National Institutes of Health Study Quality Assessment Tools for case series and observational cohort and cross-sectional studies )	Direct	COVID-19-associated MIS-C	Elevated troponin (n%)	Pooled prevalence	12	371	0.78	0.63	0.93	86	NA
7	2022	Williams et al.	United States, United Kingdom, France, Italy and Switzerland	patients <20 years with PIMS-TS or MIS-C	pediatric multisystem inflammation syndrome (PMIS)	Physical	MOOSE (National Institutes of Health Study Quality Assessment Tools for case series and observational cohort and cross-sectional studies )	Direct	COVID-19-associated MIS-C	Thrombosis (n%)	Pooled prevalence	3	297	0.02	0.02	0.07	25	NA
7	2022	Williams et al.	United States, United Kingdom, France, Italy and Switzerland	patients <20 years with PIMS-TS or MIS-C	pediatric multisystem inflammation syndrome (PMIS)	Physical	MOOSE (National Institutes of Health Study Quality Assessment Tools for case series and observational cohort and cross-sectional studies )	Direct	COVID-19-associated MIS-C	Arrhythmia (n%)	Pooled prevalence	7	347	0.072	0.025	0.133	30	NA
7	2022	Williams et al.	United States, United Kingdom, France, Italy and Switzerland	patients <20 years with PIMS-TS or MIS-C	pediatric multisystem inflammation syndrome (PMIS)	Physical	MOOSE (National Institutes of Health Study Quality Assessment Tools for case series and observational cohort and cross-sectional studies )	Direct	COVID-19-associated MIS-C	Echocardiography performed (n%)	Pooled prevalence	16	681	0.94	0.91	0.96	44	NA
7	2022	Williams et al.	United States, United Kingdom, France, Italy and Switzerland	patients <20 years with PIMS-TS or MIS-C	pediatric multisystem inflammation syndrome (PMIS)	Physical	MOOSE (National Institutes of Health Study Quality Assessment Tools for case series and observational cohort and cross-sectional studies )	Direct	COVID-19-associated MIS-C	Myocardial dysfunction or ejection fraction <55% (n%)	Pooled prevalence	15	603	0.61	0.5	0.72	77	NA
7	2022	Williams et al.	United States, United Kingdom, France, Italy and Switzerland	patients <20 years with PIMS-TS or MIS-C	pediatric multisystem inflammation syndrome (PMIS)	Physical	MOOSE (National Institutes of Health Study Quality Assessment Tools for case series and observational cohort and cross-sectional studies )	Direct	COVID-19-associated MIS-C	Myocarditis (clinical and/or biochemical and/or echocardiography) (n%)	Pooled prevalence	12	588	0.65	0.49	0.8	87	NA
7	2022	Williams et al.	United States, United Kingdom, France, Italy and Switzerland	patients <20 years with PIMS-TS or MIS-C	pediatric multisystem inflammation syndrome (PMIS)	Physical	MOOSE (National Institutes of Health Study Quality Assessment Tools for case series and observational cohort and cross-sectional studies )	Direct	COVID-19-associated MIS-C	Any coronary artery abnormality (n%)	Pooled prevalence	9	248	0.39	0.25	0.63	90	NA
7	2022	Williams et al.	United States, United Kingdom, France, Italy and Switzerland	patients <20 years with PIMS-TS or MIS-C	pediatric multisystem inflammation syndrome (PMIS)	Physical	MOOSE (National Institutes of Health Study Quality Assessment Tools for case series and observational cohort and cross-sectional studies )	Direct	COVID-19-associated MIS-C	Coronary artery dilatation or aneurysm (n%)	Pooled prevalence	16	681	0.16	0.12	0.2	51	NA
7	2022	Williams et al.	United States, United Kingdom, France, Italy and Switzerland	patients <20 years with PIMS-TS or MIS-C	pediatric multisystem inflammation syndrome (PMIS)	Physical	MOOSE (National Institutes of Health Study Quality Assessment Tools for case series and observational cohort and cross-sectional studies )	Direct	COVID-19-associated MIS-C	Coronary artery diameter > + 2.5 z -score (n%)	Pooled prevalence	12	551	0.08	0.06	0.11	16	NA
7	2022	Williams et al.	United States, United Kingdom, France, Italy and Switzerland	patients <20 years with PIMS-TS or MIS-C	pediatric multisystem inflammation syndrome (PMIS)	Physical	MOOSE (National Institutes of Health Study Quality Assessment Tools for case series and observational cohort and cross-sectional studies )	Direct	COVID-19-associated MIS-C	Pericardial effusion (n%)	Pooled prevalence	12	477	0.35	0.24	0.46	74	NA
7	2022	Williams et al.	United States, United Kingdom, France, Italy and Switzerland	patients <20 years with PIMS-TS or MIS-C	pediatric multisystem inflammation syndrome (PMIS)	Physical	MOOSE (National Institutes of Health Study Quality Assessment Tools for case series and observational cohort and cross-sectional studies )	Direct	COVID-19-associated MIS-C	Residual myocardial dysfunction at discharge (n%)	Pooled prevalence	8	179	0.104	0.025	0.183	20	NA
7	2022	Williams et al.	United States, United Kingdom, France, Italy and Switzerland	patients <20 years with PIMS-TS or MIS-C	pediatric multisystem inflammation syndrome (PMIS)	Physical	MOOSE (National Institutes of Health Study Quality Assessment Tools for case series and observational cohort and cross-sectional studies )	Direct	COVID-19-associated MIS-C	Admission in PICU (n%)	Pooled prevalence	18	833	0.76	0.65	0.88	80	NA
7	2022	Williams et al.	United States, United Kingdom, France, Italy and Switzerland	patients <20 years with PIMS-TS or MIS-C	pediatric multisystem inflammation syndrome (PMIS)	Physical	MOOSE (National Institutes of Health Study Quality Assessment Tools for case series and observational cohort and cross-sectional studies )	Direct	COVID-19-associated MIS-C	high flow nasal cannula, HFNC (n%)	Pooled prevalence	5	389	0.18	0.07	0.29	73	NA
7	2022	Williams et al.	United States, United Kingdom, France, Italy and Switzerland	patients <20 years with PIMS-TS or MIS-C	pediatric multisystem inflammation syndrome (PMIS)	Physical	MOOSE (National Institutes of Health Study Quality Assessment Tools for case series and observational cohort and cross-sectional studies )	Direct	COVID-19-associated MIS-C	Noninvasive ventilation (n%)	Pooled prevalence	9	497	0.22	0.13	0.31	84	NA
7	2022	Williams et al.	United States, United Kingdom, France, Italy and Switzerland	patients <20 years with PIMS-TS or MIS-C	pediatric multisystem inflammation syndrome (PMIS)	Physical	MOOSE (National Institutes of Health Study Quality Assessment Tools for case series and observational cohort and cross-sectional studies )	Direct	COVID-19-associated MIS-C	Invasive ventilation (n%)	Pooled prevalence	18	833	0.25	0.19	0.37	92	NA
7	2022	Williams et al.	United States, United Kingdom, France, Italy and Switzerland	patients <20 years with PIMS-TS or MIS-C	pediatric multisystem inflammation syndrome (PMIS)	Physical	MOOSE (National Institutes of Health Study Quality Assessment Tools for case series and observational cohort and cross-sectional studies )	Direct	COVID-19-associated MIS-C	Shock (n%)	Pooled prevalence	18	833	0.65	0.54	0.73	88	NA
7	2022	Williams et al.	United States, United Kingdom, France, Italy and Switzerland	patients <20 years with PIMS-TS or MIS-C	pediatric multisystem inflammation syndrome (PMIS)	Physical	MOOSE (National Institutes of Health Study Quality Assessment Tools for case series and observational cohort and cross-sectional studies )	Direct	COVID-19-associated MIS-C	Vasoactive drugs (n%)	Pooled prevalence	18	833	0.61	0.53	0.7	86	NA
7	2022	Williams et al.	United States, United Kingdom, France, Italy and Switzerland	patients <20 years with PIMS-TS or MIS-C	pediatric multisystem inflammation syndrome (PMIS)	Physical	MOOSE (National Institutes of Health Study Quality Assessment Tools for case series and observational cohort and cross-sectional studies )	Direct	COVID-19-associated MIS-C	Acute kidney injury (n%)	Pooled prevalence	8	477	0.35	0.21	0.5	95	NA
7	2022	Williams et al.	United States, United Kingdom, France, Italy and Switzerland	patients <20 years with PIMS-TS or MIS-C	pediatric multisystem inflammation syndrome (PMIS)	Physical	MOOSE (National Institutes of Health Study Quality Assessment Tools for case series and observational cohort and cross-sectional studies )	Direct	COVID-19-associated MIS-C	Renal replacement therapy (n%)	Pooled prevalence	5	363	0.02	0.01	0.04	65	NA
7	2022	Williams et al.	United States, United Kingdom, France, Italy and Switzerland	patients <20 years with PIMS-TS or MIS-C	pediatric multisystem inflammation syndrome (PMIS)	Physical	MOOSE (National Institutes of Health Study Quality Assessment Tools for case series and observational cohort and cross-sectional studies )	Direct	COVID-19-associated MIS-C	ECMO, extracorporeal membrane oxygenation (n%)	Pooled prevalence	15	699	0.04	0.01	0.08	33	NA
7	2022	Williams et al.	United States, United Kingdom, France, Italy and Switzerland	patients <20 years with PIMS-TS or MIS-C	pediatric multisystem inflammation syndrome (PMIS)	Physical	MOOSE (National Institutes of Health Study Quality Assessment Tools for case series and observational cohort and cross-sectional studies )	Direct	COVID-19-associated MIS-C	IVIg, intravenous immunoglobulin (n%)	Pooled prevalence	16	690	0.82	0.74	0.89	65	NA
7	2022	Williams et al.	United States, United Kingdom, France, Italy and Switzerland	patients <20 years with PIMS-TS or MIS-C	pediatric multisystem inflammation syndrome (PMIS)	Physical	MOOSE (National Institutes of Health Study Quality Assessment Tools for case series and observational cohort and cross-sectional studies )	Direct	COVID-19-associated MIS-C	2nd dose IVIg (among those who received 1st dose) (n%)	Pooled prevalence	8	326	0.25	0.11	0.33	83	NA
7	2022	Williams et al.	United States, United Kingdom, France, Italy and Switzerland	patients <20 years with PIMS-TS or MIS-C	pediatric multisystem inflammation syndrome (PMIS)	Physical	MOOSE (National Institutes of Health Study Quality Assessment Tools for case series and observational cohort and cross-sectional studies )	Direct	COVID-19-associated MIS-C	Steroids (n%)	Pooled prevalence	16	690	0.54	0.41	0.67	94	NA
7	2022	Williams et al.	United States, United Kingdom, France, Italy and Switzerland	patients <20 years with PIMS-TS or MIS-C	pediatric multisystem inflammation syndrome (PMIS)	Physical	MOOSE (National Institutes of Health Study Quality Assessment Tools for case series and observational cohort and cross-sectional studies )	Direct	COVID-19-associated MIS-C	Steroids + IVIg (n%)	Pooled prevalence	4	306	0.5	0.39	0.62	67	NA
7	2022	Williams et al.	United States, United Kingdom, France, Italy and Switzerland	patients <20 years with PIMS-TS or MIS-C	pediatric multisystem inflammation syndrome (PMIS)	Physical	MOOSE (National Institutes of Health Study Quality Assessment Tools for case series and observational cohort and cross-sectional studies )	Direct	COVID-19-associated MIS-C	IL-6 inhibitors (tocilizumab or siltuximab) (n%)	Pooled prevalence	13	533	0.126	0.01	0.26	88	NA
7	2022	Williams et al.	United States, United Kingdom, France, Italy and Switzerland	patients <20 years with PIMS-TS or MIS-C	pediatric multisystem inflammation syndrome (PMIS)	Physical	MOOSE (National Institutes of Health Study Quality Assessment Tools for case series and observational cohort and cross-sectional studies )	Direct	COVID-19-associated MIS-C	IL-1Ra inhibitor (anakinra) (n%)	Pooled prevalence	12	549	0.086	0.05	0.12	0	NA
7	2022	Williams et al.	United States, United Kingdom, France, Italy and Switzerland	patients <20 years with PIMS-TS or MIS-C	pediatric multisystem inflammation syndrome (PMIS)	Physical	MOOSE (National Institutes of Health Study Quality Assessment Tools for case series and observational cohort and cross-sectional studies )	Direct	COVID-19-associated MIS-C	Infliximab (n%)	Pooled prevalence	9	469	0.029	0.001	0.068	54	NA
7	2022	Williams et al.	United States, United Kingdom, France, Italy and Switzerland	patients <20 years with PIMS-TS or MIS-C	pediatric multisystem inflammation syndrome (PMIS)	Physical	MOOSE (National Institutes of Health Study Quality Assessment Tools for case series and observational cohort and cross-sectional studies )	Direct	COVID-19-associated MIS-C	Rituximab (n%)	Pooled prevalence	6	210	0.002	0	0.008	43	NA
7	2022	Williams et al.	United States, United Kingdom, France, Italy and Switzerland	patients <20 years with PIMS-TS or MIS-C	pediatric multisystem inflammation syndrome (PMIS)	Physical	MOOSE (National Institutes of Health Study Quality Assessment Tools for case series and observational cohort and cross-sectional studies )	Direct	COVID-19-associated MIS-C	Plasma therapy (n%)	Pooled prevalence	7	333	0.02	0	0.04	24	NA
7	2022	Williams et al.	United States, United Kingdom, France, Italy and Switzerland	patients <20 years with PIMS-TS or MIS-C	pediatric multisystem inflammation syndrome (PMIS)	Physical	MOOSE (National Institutes of Health Study Quality Assessment Tools for case series and observational cohort and cross-sectional studies )	Direct	COVID-19-associated MIS-C	Anticoagulation (n%)	Pooled prevalence	11	487	0.51	0.25	0.77	93	NA
7	2022	Williams et al.	United States, United Kingdom, France, Italy and Switzerland	patients <20 years with PIMS-TS or MIS-C	pediatric multisystem inflammation syndrome (PMIS)	Physical	MOOSE (National Institutes of Health Study Quality Assessment Tools for case series and observational cohort and cross-sectional studies )	Direct	COVID-19-associated MIS-C	Antiplatelets (any dose) (n%)	Pooled prevalence	9	238	0.64	0.3	0.78	95	NA
7	2022	Williams et al.	United States, United Kingdom, France, Italy and Switzerland	patients <20 years with PIMS-TS or MIS-C	pediatric multisystem inflammation syndrome (PMIS)	Physical	MOOSE (National Institutes of Health Study Quality Assessment Tools for case series and observational cohort and cross-sectional studies )	Direct	COVID-19-associated MIS-C	Discharged at the time of reporting (n%)	Pooled prevalence	17	725	0.95	0.91	1	92	NA
7	2022	Williams et al.	United States, United Kingdom, France, Italy and Switzerland	patients <20 years with PIMS-TS or MIS-C	pediatric multisystem inflammation syndrome (PMIS)	Physical	MOOSE (National Institutes of Health Study Quality Assessment Tools for case series and observational cohort and cross-sectional studies )	Direct	COVID-19-associated MIS-C	Still hospitalized at the time of reporting (n%)	Pooled prevalence	17	725	0.036	0.005	0.078	88	NA
7	2022	Williams et al.	United States, United Kingdom, France, Italy and Switzerland	patients <20 years with PIMS-TS or MIS-C	pediatric multisystem inflammation syndrome (PMIS)	Physical	MOOSE (National Institutes of Health Study Quality Assessment Tools for case series and observational cohort and cross-sectional studies )	Direct	COVID-19-associated MIS-C	Deaths at the time of reporting (n%)	Pooled prevalence	18	833	0.02	0.01	0.03	44	NA
8	2021	Williams et al.	UK, USA, France, India, Iran	children and adolescents aged 0–19 years	coronavirus disease 2019-related multisystem inflammatory syndrome (MIS-C)	Physical	PRISMA (the National Institute for Clinical excellence guidelines for quality evaluation )	Direct	COVID-19-associated MIS-C	Fever (n%)	Pooled prevalence	47	1367	0.9994	0.9974	1	0	NA
8	2021	Williams et al.	UK, USA, France, India, Iran	children and adolescents aged 0–19 years	coronavirus disease 2019-related multisystem inflammatory syndrome (MIS-C)	Physical	PRISMA (the National Institute for Clinical excellence guidelines for quality evaluation )	Direct	COVID-19-associated MIS-C	Rash (n%)	Pooled prevalence	46	1953	0.5934	0.5473	0.6387	64.3	NA
8	2021	Williams et al.	UK, USA, France, India, Iran	children and adolescents aged 0–19 years	coronavirus disease 2019-related multisystem inflammatory syndrome (MIS-C)	Physical	PRISMA (the National Institute for Clinical excellence guidelines for quality evaluation )	Direct	COVID-19-associated MIS-C	Dry cracked lips (n%)	Pooled prevalence	30	1634	0.4637	0.3997	0.5283	77.1	NA
8	2021	Williams et al.	UK, USA, France, India, Iran	children and adolescents aged 0–19 years	coronavirus disease 2019-related multisystem inflammatory syndrome (MIS-C)	Physical	PRISMA (the National Institute for Clinical excellence guidelines for quality evaluation )	Direct	COVID-19-associated MIS-C	Conjunctival injection (n%)	Pooled prevalence	37	1799	0.5523	0.5022	0.6019	65.7	NA
8	2021	Williams et al.	UK, USA, France, India, Iran	children and adolescents aged 0–19 years	coronavirus disease 2019-related multisystem inflammatory syndrome (MIS-C)	Physical	PRISMA (the National Institute for Clinical excellence guidelines for quality evaluation )	Direct	COVID-19-associated MIS-C	Swollen hands and feet (n%)	Pooled prevalence	24	998	0.2875	0.2146	0.3664	81.3	NA
8	2021	Williams et al.	UK, USA, France, India, Iran	children and adolescents aged 0–19 years	coronavirus disease 2019-related multisystem inflammatory syndrome (MIS-C)	Physical	PRISMA (the National Institute for Clinical excellence guidelines for quality evaluation )	Direct	COVID-19-associated MIS-C	Lymphadenopathy (n%)	Pooled prevalence	21	1513	0.2707	0.1987	0.3493	86.6	NA
8	2021	Williams et al.	UK, USA, France, India, Iran	children and adolescents aged 0–19 years	coronavirus disease 2019-related multisystem inflammatory syndrome (MIS-C)	Physical	PRISMA (the National Institute for Clinical excellence guidelines for quality evaluation )	Direct	COVID-19-associated MIS-C	Gastrointestinal symptoms (n%)	Pooled prevalence	51	2126	0.8272	0.7819	0.8681	80	NA
8	2021	Williams et al.	UK, USA, France, India, Iran	children and adolescents aged 0–19 years	coronavirus disease 2019-related multisystem inflammatory syndrome (MIS-C)	Physical	PRISMA (the National Institute for Clinical excellence guidelines for quality evaluation )	Direct	COVID-19-associated MIS-C	Neurological symptoms (n%)	Pooled prevalence	31	1668	0.2887	0.2276	0.354	82.1	NA
8	2021	Williams et al.	UK, USA, France, India, Iran	children and adolescents aged 0–19 years	coronavirus disease 2019-related multisystem inflammatory syndrome (MIS-C)	Physical	PRISMA (the National Institute for Clinical excellence guidelines for quality evaluation )	Direct	COVID-19-associated MIS-C	Respiratory symptoms (n%)	Pooled prevalence	36	1753	0.5302	0.4528	0.6068	86.85	NA
8	2021	Williams et al.	UK, USA, France, India, Iran	children and adolescents aged 0–19 years	coronavirus disease 2019-related multisystem inflammatory syndrome (MIS-C)	Physical	PRISMA (the National Institute for Clinical excellence guidelines for quality evaluation )	Direct	COVID-19-associated MIS-C	Arthralgias (n%)	Pooled prevalence	9	393	0.1416	0.084	0.2112	53.5	NA
8	2021	Williams et al.	UK, USA, France, India, Iran	children and adolescents aged 0–19 years	coronavirus disease 2019-related multisystem inflammatory syndrome (MIS-C)	Physical	PRISMA (the National Institute for Clinical excellence guidelines for quality evaluation )	Direct	COVID-19-associated MIS-C	Typical Kawasaki disease (n%)	Pooled prevalence	32	1481	0.1732	0.1544	0.1929	92.6	NA
8	2021	Williams et al.	UK, USA, France, India, Iran	children and adolescents aged 0–19 years	coronavirus disease 2019-related multisystem inflammatory syndrome (MIS-C)	Physical	PRISMA (the National Institute for Clinical excellence guidelines for quality evaluation )	Direct	COVID-19-associated MIS-C	Atypical Kawasaki disease (n%)	Pooled prevalence	18	559	0.3619	0.219	0.5186	91.6	NA
8	2021	Williams et al.	UK, USA, France, India, Iran	children and adolescents aged 0–19 years	coronavirus disease 2019-related multisystem inflammatory syndrome (MIS-C)	Physical	PRISMA (the National Institute for Clinical excellence guidelines for quality evaluation )	Direct	COVID-19-associated MIS-C	Coronary artery dilation (n%)	Pooled prevalence	35	927	0.1783	0.1329	0.2287	64.2	NA
8	2021	Williams et al.	UK, USA, France, India, Iran	children and adolescents aged 0–19 years	coronavirus disease 2019-related multisystem inflammatory syndrome (MIS-C)	Physical	PRISMA (the National Institute for Clinical excellence guidelines for quality evaluation )	Direct	COVID-19-associated MIS-C	Aneurysm (n%)	Pooled prevalence	26	734	0.0685	0.0368	0.1092	66.4	NA
8	2021	Williams et al.	UK, USA, France, India, Iran	children and adolescents aged 0–19 years	coronavirus disease 2019-related multisystem inflammatory syndrome (MIS-C)	Physical	PRISMA (the National Institute for Clinical excellence guidelines for quality evaluation )	Direct	COVID-19-associated MIS-C	Pericardial effusion (n%)	Pooled prevalence	24	1244	0.2097	0.1569	0.2679	69.3	NA
8	2021	Williams et al.	UK, USA, France, India, Iran	children and adolescents aged 0–19 years	coronavirus disease 2019-related multisystem inflammatory syndrome (MIS-C)	Physical	PRISMA (the National Institute for Clinical excellence guidelines for quality evaluation )	Direct	COVID-19-associated MIS-C	Myocarditis (n%)	Pooled prevalence	20	930	0.3597	0.3292	39.08	92.1	NA
8	2021	Williams et al.	UK, USA, France, India, Iran	children and adolescents aged 0–19 years	coronavirus disease 2019-related multisystem inflammatory syndrome (MIS-C)	Physical	PRISMA (the National Institute for Clinical excellence guidelines for quality evaluation )	Direct	COVID-19-associated MIS-C	cardiac systolic function affects (n%)	Pooled prevalence	35	1308	0.5632	0.4765	0.648	85.7	NA
8	2021	Williams et al.	UK, USA, France, India, Iran	children and adolescents aged 0–19 years	coronavirus disease 2019-related multisystem inflammatory syndrome (MIS-C)	Physical	PRISMA (the National Institute for Clinical excellence guidelines for quality evaluation )	Direct	COVID-19-associated MIS-C	High troponin (n%)	Pooled prevalence	30	1485	0.7634	0.6327	0.8727	95.5	NA
8	2021	Williams et al.	UK, USA, France, India, Iran	children and adolescents aged 0–19 years	coronavirus disease 2019-related multisystem inflammatory syndrome (MIS-C)	Physical	PRISMA (the National Institute for Clinical excellence guidelines for quality evaluation )	Direct	COVID-19-associated MIS-C	BNP (n%)	Pooled prevalence	31	1554	0.8465	0.7495	0.9231	94.2	NA
8	2021	Williams et al.	UK, USA, France, India, Iran	children and adolescents aged 0–19 years	coronavirus disease 2019-related multisystem inflammatory syndrome (MIS-C)	Physical	PRISMA (the National Institute for Clinical excellence guidelines for quality evaluation )	Direct	COVID-19-associated MIS-C	Liver function damage (n%)	Pooled prevalence	16	411	0.4629	0.3278	0.6008	82.2	NA
8	2021	Williams et al.	UK, USA, France, India, Iran	children and adolescents aged 0–19 years	coronavirus disease 2019-related multisystem inflammatory syndrome (MIS-C)	Physical	PRISMA (the National Institute for Clinical excellence guidelines for quality evaluation )	Direct	COVID-19-associated MIS-C	Renal function (n%)	Pooled prevalence	26	1463	0.2767	0.2083	0.3508	84.9	NA
8	2021	Williams et al.	UK, USA, France, India, Iran	children and adolescents aged 0–19 years	coronavirus disease 2019-related multisystem inflammatory syndrome (MIS-C)	Physical	PRISMA (the National Institute for Clinical excellence guidelines for quality evaluation )	Direct	COVID-19-associated MIS-C	Leukocytosis (n%)	Pooled prevalence	12	401	0.553	0.4047	0.6966	73.3	NA
8	2021	Williams et al.	UK, USA, France, India, Iran	children and adolescents aged 0–19 years	coronavirus disease 2019-related multisystem inflammatory syndrome (MIS-C)	Physical	PRISMA (the National Institute for Clinical excellence guidelines for quality evaluation )	Direct	COVID-19-associated MIS-C	Leukopenia (n%)	Pooled prevalence	10	417	0.044	0.0014	0.1413	82.9	NA
8	2021	Williams et al.	UK, USA, France, India, Iran	children and adolescents aged 0–19 years	coronavirus disease 2019-related multisystem inflammatory syndrome (MIS-C)	Physical	PRISMA (the National Institute for Clinical excellence guidelines for quality evaluation )	Direct	COVID-19-associated MIS-C	Reduced lymphocytes (n%)	Pooled prevalence	28	1206	0.6151	0.5073	0.7174	89	NA
8	2021	Williams et al.	UK, USA, France, India, Iran	children and adolescents aged 0–19 years	coronavirus disease 2019-related multisystem inflammatory syndrome (MIS-C)	Physical	PRISMA (the National Institute for Clinical excellence guidelines for quality evaluation )	Direct	COVID-19-associated MIS-C	Elevated platelets (n%)	Pooled prevalence	11	421	0.1035	0.0762	0.1343	44.9	NA
8	2021	Williams et al.	UK, USA, France, India, Iran	children and adolescents aged 0–19 years	coronavirus disease 2019-related multisystem inflammatory syndrome (MIS-C)	Physical	PRISMA (the National Institute for Clinical excellence guidelines for quality evaluation )	Direct	COVID-19-associated MIS-C	Thrombocytopenia (n%)	Pooled prevalence	20	1368	0.2642	0.1819	0.3558	87.7	NA
8	2021	Williams et al.	UK, USA, France, India, Iran	children and adolescents aged 0–19 years	coronavirus disease 2019-related multisystem inflammatory syndrome (MIS-C)	Physical	PRISMA (the National Institute for Clinical excellence guidelines for quality evaluation )	Direct	COVID-19-associated MIS-C	CRP rise (n%)	Pooled prevalence	34	1087	0.985	0.9504	0.9965	82.2	NA
8	2021	Williams et al.	UK, USA, France, India, Iran	children and adolescents aged 0–19 years	coronavirus disease 2019-related multisystem inflammatory syndrome (MIS-C)	Physical	PRISMA (the National Institute for Clinical excellence guidelines for quality evaluation )	Direct	COVID-19-associated MIS-C	Elevated ferritin (n%)	Pooled prevalence	28	884	0.8679	0.7932	0.9279	84	NA
8	2021	Williams et al.	UK, USA, France, India, Iran	children and adolescents aged 0–19 years	coronavirus disease 2019-related multisystem inflammatory syndrome (MIS-C)	Physical	PRISMA (the National Institute for Clinical excellence guidelines for quality evaluation )	Direct	COVID-19-associated MIS-C	Elevated ESR (n%)	Pooled prevalence	13	475	0.8244	0.7347	0.8989	75.9	NA
8	2021	Williams et al.	UK, USA, France, India, Iran	children and adolescents aged 0–19 years	coronavirus disease 2019-related multisystem inflammatory syndrome (MIS-C)	Physical	PRISMA (the National Institute for Clinical excellence guidelines for quality evaluation )	Direct	COVID-19-associated MIS-C	Elevated PCT (n%)	Pooled prevalence	17	597	0.851	0.7565	0.9255	81.8	NA
8	2021	Williams et al.	UK, USA, France, India, Iran	children and adolescents aged 0–19 years	coronavirus disease 2019-related multisystem inflammatory syndrome (MIS-C)	Physical	PRISMA (the National Institute for Clinical excellence guidelines for quality evaluation )	Direct	COVID-19-associated MIS-C	Elevated FIB (n%)	Pooled prevalence	13	414	0.8701	0.7397	0.9598	86.8	NA
8	2021	Williams et al.	UK, USA, France, India, Iran	children and adolescents aged 0–19 years	coronavirus disease 2019-related multisystem inflammatory syndrome (MIS-C)	Physical	PRISMA (the National Institute for Clinical excellence guidelines for quality evaluation )	Direct	COVID-19-associated MIS-C	hypoalbuminemia (n%)	Pooled prevalence	14	457	0.7792	0.66	0.8785	82.7	NA
8	2021	Williams et al.	UK, USA, France, India, Iran	children and adolescents aged 0–19 years	coronavirus disease 2019-related multisystem inflammatory syndrome (MIS-C)	Physical	PRISMA (the National Institute for Clinical excellence guidelines for quality evaluation )	Direct	COVID-19-associated MIS-C	Elevated LDH (n%)	Pooled prevalence	10	478	0.8059	0.4253	0.9973	98	NA
8	2021	Williams et al.	UK, USA, France, India, Iran	children and adolescents aged 0–19 years	coronavirus disease 2019-related multisystem inflammatory syndrome (MIS-C)	Physical	PRISMA (the National Institute for Clinical excellence guidelines for quality evaluation )	Direct	COVID-19-associated MIS-C	Elevated IL-6 (n%)	Pooled prevalence	11	527	0.893	0.753	0.9788	91.9	NA
8	2021	Williams et al.	UK, USA, France, India, Iran	children and adolescents aged 0–19 years	coronavirus disease 2019-related multisystem inflammatory syndrome (MIS-C)	Physical	PRISMA (the National Institute for Clinical excellence guidelines for quality evaluation )	Direct	COVID-19-associated MIS-C	Pulmonary ground glass change (n%)	Pooled prevalence	14	271	0.2469	0.1974	0.2999	71	NA
8	2021	Williams et al.	UK, USA, France, India, Iran	children and adolescents aged 0–19 years	coronavirus disease 2019-related multisystem inflammatory syndrome (MIS-C)	Physical	PRISMA (the National Institute for Clinical excellence guidelines for quality evaluation )	Direct	COVID-19-associated MIS-C	PICU (n%)	Pooled prevalence	48	1949	0.7279	0.6675	0.7844	83.4	NA
8	2021	Williams et al.	UK, USA, France, India, Iran	children and adolescents aged 0–19 years	coronavirus disease 2019-related multisystem inflammatory syndrome (MIS-C)	Physical	PRISMA (the National Institute for Clinical excellence guidelines for quality evaluation )	Direct	COVID-19-associated MIS-C	Shock (n%)	Pooled prevalence	42	1804	0.5568	0.485	0.6274	85.3	NA
8	2021	Williams et al.	UK, USA, France, India, Iran	children and adolescents aged 0–19 years	coronavirus disease 2019-related multisystem inflammatory syndrome (MIS-C)	Physical	PRISMA (the National Institute for Clinical excellence guidelines for quality evaluation )	Direct	COVID-19-associated MIS-C	Mortality (n%)	Pooled prevalence	45	2010	0.01	0.0061	0.0148	39	NA
8	2021	Williams et al.	UK, USA, France, India, Iran	children and adolescents aged 0–19 years	coronavirus disease 2019-related multisystem inflammatory syndrome (MIS-C)	Physical	PRISMA (the National Institute for Clinical excellence guidelines for quality evaluation )	Direct	COVID-19-associated MIS-C	Invasive mechanical ventilation (n%)	Pooled prevalence	46	1565	0.2268	0.1691	0.2902	85.45	NA
8	2021	Williams et al.	UK, USA, France, India, Iran	children and adolescents aged 0–19 years	coronavirus disease 2019-related multisystem inflammatory syndrome (MIS-C)	Physical	PRISMA (the National Institute for Clinical excellence guidelines for quality evaluation )	Direct	COVID-19-associated MIS-C	ECMO (n%)	Pooled prevalence	37	1078	0.0048	0.0003	0.0142	54.9	NA
8	2021	Williams et al.	UK, USA, France, India, Iran	children and adolescents aged 0–19 years	coronavirus disease 2019-related multisystem inflammatory syndrome (MIS-C)	Physical	PRISMA (the National Institute for Clinical excellence guidelines for quality evaluation )	Direct	COVID-19-associated MIS-C	IVIG (n%)	Pooled prevalence	47	1959	0.8215	0.7653	0.8714	86	NA
8	2021	Williams et al.	UK, USA, France, India, Iran	children and adolescents aged 0–19 years	coronavirus disease 2019-related multisystem inflammatory syndrome (MIS-C)	Physical	PRISMA (the National Institute for Clinical excellence guidelines for quality evaluation )	Direct	COVID-19-associated MIS-C	Aspirin (n%)	Pooled prevalence	20	592	0.6797	0.5377	0.8064	89.2	NA
8	2021	Williams et al.	UK, USA, France, India, Iran	children and adolescents aged 0–19 years	coronavirus disease 2019-related multisystem inflammatory syndrome (MIS-C)	Physical	PRISMA (the National Institute for Clinical excellence guidelines for quality evaluation )	Direct	COVID-19-associated MIS-C	Glucocorticoid (n%)	Pooled prevalence	40	1869	0.5932	0.5202	0.6643	86.9	NA
8	2021	Williams et al.	UK, USA, France, India, Iran	children and adolescents aged 0–19 years	coronavirus disease 2019-related multisystem inflammatory syndrome (MIS-C)	Physical	PRISMA (the National Institute for Clinical excellence guidelines for quality evaluation )	Direct	COVID-19-associated MIS-C	Vasoactive agent (n%)	Pooled prevalence	23	955	0.4579	0.4262	0.4897	83.9	NA
8	2021	Williams et al.	UK, USA, France, India, Iran	children and adolescents aged 0–19 years	coronavirus disease 2019-related multisystem inflammatory syndrome (MIS-C)	Physical	PRISMA (the National Institute for Clinical excellence guidelines for quality evaluation )	Direct	COVID-19-associated MIS-C	Positive inotropic (n%)	Pooled prevalence	24	939	0.5899	0.4857	0.6902	87.4	NA
8	2021	Williams et al.	UK, USA, France, India, Iran	children and adolescents aged 0–19 years	coronavirus disease 2019-related multisystem inflammatory syndrome (MIS-C)	Physical	PRISMA (the National Institute for Clinical excellence guidelines for quality evaluation )	Direct	COVID-19-associated MIS-C	IL-1 receptor antagonist (n%)	Pooled prevalence	16	516	0.0361	0.0068	0.0873	76.5	NA
8	2021	Williams et al.	UK, USA, France, India, Iran	children and adolescents aged 0–19 years	coronavirus disease 2019-related multisystem inflammatory syndrome (MIS-C)	Physical	PRISMA (the National Institute for Clinical excellence guidelines for quality evaluation )	Direct	COVID-19-associated MIS-C	IL-6 receptor antagonist (n%)	Pooled prevalence	18	518	0.109	0.0279	0.2342	91.3	NA
8	2021	Williams et al.	UK, USA, France, India, Iran	children and adolescents aged 0–19 years	coronavirus disease 2019-related multisystem inflammatory syndrome (MIS-C)	Physical	PRISMA (the National Institute for Clinical excellence guidelines for quality evaluation )	Direct	COVID-19-associated MIS-C	Infliximab (n%)	Pooled prevalence	14	538	0.0668	0.0303	0.1162	59.8	NA
8	2021	Williams et al.	UK, USA, France, India, Iran	children and adolescents aged 0–19 years	coronavirus disease 2019-related multisystem inflammatory syndrome (MIS-C)	Physical	PRISMA (the National Institute for Clinical excellence guidelines for quality evaluation )	Direct	COVID-19-associated MIS-C	Antibiotic (n%)	Pooled prevalence	19	528	0.9096	0.8229	0.9692	8190	NA
9	2020	Wang et al.	China, the United States, and Europe	children and adolescents aged 0–19 years	gastrointestinal symptoms	Physical	PRISMA (NICE)	Direct	laboratory-confirmed COVID-19	gastrointestinal symptoms (n%)	Pooled prevalence	38	3028	0.177	0.139	0.215	87.8	<0.10
10	2020	Wang et al.	China, Singapore, Korea, Vietnam, Iran	children and adolescents aged 0–19 years	Clinical characteristics of children with COVID-19	Physical	PRISMA (ROBINS-I tool, NOS, AHRQ, NICE)	Direct	laboratory-confirmed COVID-19	No Symptom (n%)	Pooled prevalence	49	1396	0.19	0.14	0.23	70.7	0.24
10	2020	Wang et al.	China, Singapore, Korea, Vietnam, Iran	children and adolescents aged 0–19 years	Clinical characteristics of children with COVID-19	Physical	PRISMA (ROBINS-I tool, NOS, AHRQ, NICE)	Direct	laboratory-confirmed COVID-19	Mild symptom (n%)	Pooled prevalence	49	1540	0.94	0.9	0.98	89.9	<0.10
10	2020	Wang et al.	China, Singapore, Korea, Vietnam, Iran	children and adolescents aged 0–19 years	Clinical characteristics of children with COVID-19	Physical	PRISMA (ROBINS-I tool, NOS, AHRQ, NICE)	Direct	laboratory-confirmed COVID-19	Severe symptom (n%)	Pooled prevalence	49	1525	0.03	0.02	0.04	22.5	NA
10	2020	Wang et al.	China, Singapore, Korea, Vietnam, Iran	children and adolescents aged 0–19 years	Clinical characteristics of children with COVID-19	Physical	PRISMA (ROBINS-I tool, NOS, AHRQ, NICE)	Direct	laboratory-confirmed COVID-19	More than one sign or symptom (n%)	Pooled prevalence	49	281	0.35	0.21	0.48	80.8	<0.10
10	2020	Wang et al.	China, Singapore, Korea, Vietnam, Iran	children and adolescents aged 0–19 years	Clinical characteristics of children with COVID-19	Physical	PRISMA (ROBINS-I tool, NOS, AHRQ, NICE)	Direct	laboratory-confirmed COVID-19	Fever (n%)	Pooled prevalence	49	890	0.48	0.39	0.56	85.7	<0.10
10	2020	Wang et al.	China, Singapore, Korea, Vietnam, Iran	children and adolescents aged 0–19 years	Clinical characteristics of children with COVID-19	Physical	PRISMA (ROBINS-I tool, NOS, AHRQ, NICE)	Direct	laboratory-confirmed COVID-19	Cough (n%)	Pooled prevalence	49	766	0.39	0.3	0.48	84.4	<0.10
10	2020	Wang et al.	China, Singapore, Korea, Vietnam, Iran	children and adolescents aged 0–19 years	Clinical characteristics of children with COVID-19	Physical	PRISMA (ROBINS-I tool, NOS, AHRQ, NICE)	Direct	laboratory-confirmed COVID-19	Fever and cough (n%)	Pooled prevalence	49	203	0.3	0.18	0.42	67.4	<0.10
10	2020	Wang et al.	China, Singapore, Korea, Vietnam, Iran	children and adolescents aged 0–19 years	Clinical characteristics of children with COVID-19	Physical	PRISMA (ROBINS-I tool, NOS, AHRQ, NICE)	Direct	laboratory-confirmed COVID-19	Sputum production (n%)	Pooled prevalence	49	292	0.19	0	0.44	97.5	0.64
10	2020	Wang et al.	China, Singapore, Korea, Vietnam, Iran	children and adolescents aged 0–19 years	Clinical characteristics of children with COVID-19	Physical	PRISMA (ROBINS-I tool, NOS, AHRQ, NICE)	Direct	laboratory-confirmed COVID-19	Rhinorrhea (n%)	Pooled prevalence	49	380	0.09	0.06	0.12	0	<0.10
10	2020	Wang et al.	China, Singapore, Korea, Vietnam, Iran	children and adolescents aged 0–19 years	Clinical characteristics of children with COVID-19	Physical	PRISMA (ROBINS-I tool, NOS, AHRQ, NICE)	Direct	laboratory-confirmed COVID-19	Shortness of breath/dyspnea (n%)	Pooled prevalence	49	343	0.09	0	0.19	91.8	<0.10
10	2020	Wang et al.	China, Singapore, Korea, Vietnam, Iran	children and adolescents aged 0–19 years	Clinical characteristics of children with COVID-19	Physical	PRISMA (ROBINS-I tool, NOS, AHRQ, NICE)	Direct	laboratory-confirmed COVID-19	Myalgia or fatigue (n%)	Pooled prevalence	49	524	0.08	0.05	0.12	56.7	0.62
10	2020	Wang et al.	China, Singapore, Korea, Vietnam, Iran	children and adolescents aged 0–19 years	Clinical characteristics of children with COVID-19	Physical	PRISMA (ROBINS-I tool, NOS, AHRQ, NICE)	Direct	laboratory-confirmed COVID-19	Diarrhea (n%)	Pooled prevalence	49	528	0.07	0.05	0.09	0	1
10	2020	Wang et al.	China, Singapore, Korea, Vietnam, Iran	children and adolescents aged 0–19 years	Clinical characteristics of children with COVID-19	Physical	PRISMA (ROBINS-I tool, NOS, AHRQ, NICE)	Direct	laboratory-confirmed COVID-19	Nausea or vomiting (n%)	Pooled prevalence	49	430	0.06	0.04	0.09	0	0.59
10	2020	Wang et al.	China, Singapore, Korea, Vietnam, Iran	children and adolescents aged 0–19 years	Clinical characteristics of children with COVID-19	Physical	PRISMA (ROBINS-I tool, NOS, AHRQ, NICE)	Direct	laboratory-confirmed COVID-19	Nasal obstruction (n%)	Pooled prevalence	49	262	0.06	0.03	0.09	0	0.13
10	2020	Wang et al.	China, Singapore, Korea, Vietnam, Iran	children and adolescents aged 0–19 years	Clinical characteristics of children with COVID-19	Physical	PRISMA (ROBINS-I tool, NOS, AHRQ, NICE)	Direct	laboratory-confirmed COVID-19	Sore throat (n%)	Pooled prevalence	49	244	0.06	0.02	0.1	35.2	0.61
10	2020	Wang et al.	China, Singapore, Korea, Vietnam, Iran	children and adolescents aged 0–19 years	Clinical characteristics of children with COVID-19	Physical	PRISMA (ROBINS-I tool, NOS, AHRQ, NICE)	Direct	laboratory-confirmed COVID-19	Headache (n%)	Pooled prevalence	49	289	0.04	0.01	0.06	0	NA
10	2020	Wang et al.	China, Singapore, Korea, Vietnam, Iran	children and adolescents aged 0–19 years	Clinical characteristics of children with COVID-19	Physical	PRISMA (ROBINS-I tool, NOS, AHRQ, NICE)	Direct	laboratory-confirmed COVID-19	Abnormal (n%)	Pooled prevalence	49	674	0.66	0.55	0.77	89.6	<0.10
10	2020	Wang et al.	China, Singapore, Korea, Vietnam, Iran	children and adolescents aged 0–19 years	Clinical characteristics of children with COVID-19	Physical	PRISMA (ROBINS-I tool, NOS, AHRQ, NICE)	Direct	laboratory-confirmed COVID-19	Unilateral pneumonia (n%)	Pooled prevalence	49	347	0.31	0.2	0.43	81.5	<0.10
10	2020	Wang et al.	China, Singapore, Korea, Vietnam, Iran	children and adolescents aged 0–19 years	Clinical characteristics of children with COVID-19	Physical	PRISMA (ROBINS-I tool, NOS, AHRQ, NICE)	Direct	laboratory-confirmed COVID-19	Bilateral pneumonia (n%)	Pooled prevalence	49	597	0.28	0.2	0.36	81.3	<0.10
10	2020	Wang et al.	China, Singapore, Korea, Vietnam, Iran	children and adolescents aged 0–19 years	Clinical characteristics of children with COVID-19	Physical	PRISMA (ROBINS-I tool, NOS, AHRQ, NICE)	Direct	laboratory-confirmed COVID-19	Ground-glass opacity (n%)	Pooled prevalence	49	727	0.35	0.26	0.44	84.7	<0.10
10	2020	Wang et al.	China, Singapore, Korea, Vietnam, Iran	children and adolescents aged 0–19 years	Clinical characteristics of children with COVID-19	Physical	PRISMA (ROBINS-I tool, NOS, AHRQ, NICE)	Direct	laboratory-confirmed COVID-19	Leucocytes (×109/L)	Pooled estimate	49	465	6.6	6.19	7.01	65.9	<0.10
10	2020	Wang et al.	China, Singapore, Korea, Vietnam, Iran	children and adolescents aged 0–19 years	Clinical characteristics of children with COVID-19	Physical	PRISMA (ROBINS-I tool, NOS, AHRQ, NICE)	Direct	laboratory-confirmed COVID-19	Above normal range	Pooled prevalence	49	465	0.15	0.04	0.26	77.3	<0.10
10	2020	Wang et al.	China, Singapore, Korea, Vietnam, Iran	children and adolescents aged 0–19 years	Clinical characteristics of children with COVID-19	Physical	PRISMA (ROBINS-I tool, NOS, AHRQ, NICE)	Direct	laboratory-confirmed COVID-19	Below normal range	Pooled prevalence	49	465	0.28	0.17	0.39	85.7	<0.10
10	2020	Wang et al.	China, Singapore, Korea, Vietnam, Iran	children and adolescents aged 0–19 years	Clinical characteristics of children with COVID-19	Physical	PRISMA (ROBINS-I tool, NOS, AHRQ, NICE)	Direct	laboratory-confirmed COVID-19	Lymphocytes (×109/L)	Pooled estimate	49	356	2.76	2.47	3.05	75.7	<0.10
10	2020	Wang et al.	China, Singapore, Korea, Vietnam, Iran	children and adolescents aged 0–19 years	Clinical characteristics of children with COVID-19	Physical	PRISMA (ROBINS-I tool, NOS, AHRQ, NICE)	Direct	laboratory-confirmed COVID-19	Above normal range	Pooled prevalence	49	356	0.41	0.03	0.78	98.3	<0.10
10	2020	Wang et al.	China, Singapore, Korea, Vietnam, Iran	children and adolescents aged 0–19 years	Clinical characteristics of children with COVID-19	Physical	PRISMA (ROBINS-I tool, NOS, AHRQ, NICE)	Direct	laboratory-confirmed COVID-19	Below normal range	Pooled prevalence	49	356	0.15	0.08	0.22	79.9	<0.10
10	2020	Wang et al.	China, Singapore, Korea, Vietnam, Iran	children and adolescents aged 0–19 years	Clinical characteristics of children with COVID-19	Physical	PRISMA (ROBINS-I tool, NOS, AHRQ, NICE)	Direct	laboratory-confirmed COVID-19	Neutrophils (×109/L)	Pooled estimate	49	236	2.7	2.1	3.31	93.8	<0.10
10	2020	Wang et al.	China, Singapore, Korea, Vietnam, Iran	children and adolescents aged 0–19 years	Clinical characteristics of children with COVID-19	Physical	PRISMA (ROBINS-I tool, NOS, AHRQ, NICE)	Direct	laboratory-confirmed COVID-19	Above normal range	Pooled prevalence	49	236	0.23	0	0.48	85.8	<0.10
10	2020	Wang et al.	China, Singapore, Korea, Vietnam, Iran	children and adolescents aged 0–19 years	Clinical characteristics of children with COVID-19	Physical	PRISMA (ROBINS-I tool, NOS, AHRQ, NICE)	Direct	laboratory-confirmed COVID-19	Below normal range	Pooled prevalence	49	236	0.24	0.04	0.44	58.5	<0.10
10	2020	Wang et al.	China, Singapore, Korea, Vietnam, Iran	children and adolescents aged 0–19 years	Clinical characteristics of children with COVID-19	Physical	PRISMA (ROBINS-I tool, NOS, AHRQ, NICE)	Direct	laboratory-confirmed COVID-19	Platelets (×109/L)	Pooled estimate	49	133	257.09	251.06	263.13	0	0.88
10	2020	Wang et al.	China, Singapore, Korea, Vietnam, Iran	children and adolescents aged 0–19 years	Clinical characteristics of children with COVID-19	Physical	PRISMA (ROBINS-I tool, NOS, AHRQ, NICE)	Direct	laboratory-confirmed COVID-19	Above normal range	Pooled prevalence	49	133	0.1	0.03	0.17	45.5	0.14
10	2020	Wang et al.	China, Singapore, Korea, Vietnam, Iran	children and adolescents aged 0–19 years	Clinical characteristics of children with COVID-19	Physical	PRISMA (ROBINS-I tool, NOS, AHRQ, NICE)	Direct	laboratory-confirmed COVID-19	Below normal range	Pooled prevalence	49	133	0.07	0	0.19	84.4	<0.10
10	2020	Wang et al.	China, Singapore, Korea, Vietnam, Iran	children and adolescents aged 0–19 years	Clinical characteristics of children with COVID-19	Physical	PRISMA (ROBINS-I tool, NOS, AHRQ, NICE)	Direct	laboratory-confirmed COVID-19	Hemoglobin (g/L)	Pooled estimate	49	304	127.61	123.8	131.41	87.4	<0.10
10	2020	Wang et al.	China, Singapore, Korea, Vietnam, Iran	children and adolescents aged 0–19 years	Clinical characteristics of children with COVID-19	Physical	PRISMA (ROBINS-I tool, NOS, AHRQ, NICE)	Direct	laboratory-confirmed COVID-19	Above normal range	Pooled prevalence	49	304	0.13	0.04	0.22	58.4	<0.10
10	2020	Wang et al.	China, Singapore, Korea, Vietnam, Iran	children and adolescents aged 0–19 years	Clinical characteristics of children with COVID-19	Physical	PRISMA (ROBINS-I tool, NOS, AHRQ, NICE)	Direct	laboratory-confirmed COVID-19	Below normal range	Pooled prevalence	49	304	0.07	0	0.14	53.6	0.12
10	2020	Wang et al.	China, Singapore, Korea, Vietnam, Iran	children and adolescents aged 0–19 years	Clinical characteristics of children with COVID-19	Physical	PRISMA (ROBINS-I tool, NOS, AHRQ, NICE)	Direct	laboratory-confirmed COVID-19	Albumin (g/L)	Pooled estimate	49	41	45.3	45.13	45.47	0	0.7
10	2020	Wang et al.	China, Singapore, Korea, Vietnam, Iran	children and adolescents aged 0–19 years	Clinical characteristics of children with COVID-19	Physical	PRISMA (ROBINS-I tool, NOS, AHRQ, NICE)	Direct	laboratory-confirmed COVID-19	Below normal range	Pooled prevalence	49	41	0.35	0.25	0.45	0	0.33
10	2020	Wang et al.	China, Singapore, Korea, Vietnam, Iran	children and adolescents aged 0–19 years	Clinical characteristics of children with COVID-19	Physical	PRISMA (ROBINS-I tool, NOS, AHRQ, NICE)	Direct	laboratory-confirmed COVID-19	Alanine aminotransferase (U/L)	Pooled estimate	49	306	20.46	14.51	26.41	96.9	<0.10
10	2020	Wang et al.	China, Singapore, Korea, Vietnam, Iran	children and adolescents aged 0–19 years	Clinical characteristics of children with COVID-19	Physical	PRISMA (ROBINS-I tool, NOS, AHRQ, NICE)	Direct	laboratory-confirmed COVID-19	Above normal range	Pooled prevalence	49	306	0.11	0.08	0.14	0	0.72
10	2020	Wang et al.	China, Singapore, Korea, Vietnam, Iran	children and adolescents aged 0–19 years	Clinical characteristics of children with COVID-19	Physical	PRISMA (ROBINS-I tool, NOS, AHRQ, NICE)	Direct	laboratory-confirmed COVID-19	Aspartate aminotransferase (U/L)	Pooled estimate	49	281	32.04	30.25	33.83	49.2	<0.10
10	2020	Wang et al.	China, Singapore, Korea, Vietnam, Iran	children and adolescents aged 0–19 years	Clinical characteristics of children with COVID-19	Physical	PRISMA (ROBINS-I tool, NOS, AHRQ, NICE)	Direct	laboratory-confirmed COVID-19	Above normal range	Pooled prevalence	49	281	0.15	0.09	0.21	45.8	<0.10
10	2020	Wang et al.	China, Singapore, Korea, Vietnam, Iran	children and adolescents aged 0–19 years	Clinical characteristics of children with COVID-19	Physical	PRISMA (ROBINS-I tool, NOS, AHRQ, NICE)	Direct	laboratory-confirmed COVID-19	Total bilirubin (μmol/L)	Pooled estimate	49	41	8.14	1.45	14.82	97.5	<0.10
10	2020	Wang et al.	China, Singapore, Korea, Vietnam, Iran	children and adolescents aged 0–19 years	Clinical characteristics of children with COVID-19	Physical	PRISMA (ROBINS-I tool, NOS, AHRQ, NICE)	Direct	laboratory-confirmed COVID-19	Above normal range	Pooled prevalence	49	41	0.03	0	0.06	NA	NA
10	2020	Wang et al.	China, Singapore, Korea, Vietnam, Iran	children and adolescents aged 0–19 years	Clinical characteristics of children with COVID-19	Physical	PRISMA (ROBINS-I tool, NOS, AHRQ, NICE)	Direct	laboratory-confirmed COVID-19	Blood urea nitrogen (mmol/L)	Pooled estimate	49	240	3.81	3.43	4.18	0	0.56
10	2020	Wang et al.	China, Singapore, Korea, Vietnam, Iran	children and adolescents aged 0–19 years	Clinical characteristics of children with COVID-19	Physical	PRISMA (ROBINS-I tool, NOS, AHRQ, NICE)	Direct	laboratory-confirmed COVID-19	Above normal range	Pooled prevalence	49	240	0.12	0	0.33	94.9	<0.10
10	2020	Wang et al.	China, Singapore, Korea, Vietnam, Iran	children and adolescents aged 0–19 years	Clinical characteristics of children with COVID-19	Physical	PRISMA (ROBINS-I tool, NOS, AHRQ, NICE)	Direct	laboratory-confirmed COVID-19	Below normal range	Pooled prevalence	49	240	0.14	0	0.35	57.6	0.13
10	2020	Wang et al.	China, Singapore, Korea, Vietnam, Iran	children and adolescents aged 0–19 years	Clinical characteristics of children with COVID-19	Physical	PRISMA (ROBINS-I tool, NOS, AHRQ, NICE)	Direct	laboratory-confirmed COVID-19	Creatinine (μmol/L)	Pooled estimate	49	240	41.6	32.98	50.22	95.6	<0.10
10	2020	Wang et al.	China, Singapore, Korea, Vietnam, Iran	children and adolescents aged 0–19 years	Clinical characteristics of children with COVID-19	Physical	PRISMA (ROBINS-I tool, NOS, AHRQ, NICE)	Direct	laboratory-confirmed COVID-19	Above normal range	Pooled prevalence	49	240	0.12	0	0.33	94.9	<0.10
10	2020	Wang et al.	China, Singapore, Korea, Vietnam, Iran	children and adolescents aged 0–19 years	Clinical characteristics of children with COVID-19	Physical	PRISMA (ROBINS-I tool, NOS, AHRQ, NICE)	Direct	laboratory-confirmed COVID-19	Below normal range	Pooled prevalence	49	240	0.08	0.03	0.14	0	0.59
10	2020	Wang et al.	China, Singapore, Korea, Vietnam, Iran	children and adolescents aged 0–19 years	Clinical characteristics of children with COVID-19	Physical	PRISMA (ROBINS-I tool, NOS, AHRQ, NICE)	Direct	laboratory-confirmed COVID-19	Creatine kinase (U/L)	Pooled estimate	49	59	104.37	95.66	113.08	56.6	0.1
10	2020	Wang et al.	China, Singapore, Korea, Vietnam, Iran	children and adolescents aged 0–19 years	Clinical characteristics of children with COVID-19	Physical	PRISMA (ROBINS-I tool, NOS, AHRQ, NICE)	Direct	laboratory-confirmed COVID-19	Above normal range	Pooled prevalence	49	59	0.13	0	0.38	77	<0.10
10	2020	Wang et al.	China, Singapore, Korea, Vietnam, Iran	children and adolescents aged 0–19 years	Clinical characteristics of children with COVID-19	Physical	PRISMA (ROBINS-I tool, NOS, AHRQ, NICE)	Direct	laboratory-confirmed COVID-19	Lactate dehydrogenase (U/L)	Pooled estimate	49	334	264.43	241.85	287.02	98.1	<0.10
10	2020	Wang et al.	China, Singapore, Korea, Vietnam, Iran	children and adolescents aged 0–19 years	Clinical characteristics of children with COVID-19	Physical	PRISMA (ROBINS-I tool, NOS, AHRQ, NICE)	Direct	laboratory-confirmed COVID-19	Above normal range	Pooled prevalence	49	334	0.38	0.25	0.51	72.9	<0.10
10	2020	Wang et al.	China, Singapore, Korea, Vietnam, Iran	children and adolescents aged 0–19 years	Clinical characteristics of children with COVID-19	Physical	PRISMA (ROBINS-I tool, NOS, AHRQ, NICE)	Direct	laboratory-confirmed COVID-19	Below normal range	Pooled prevalence	49	334	0.11	0	0.32	NA	NA
10	2020	Wang et al.	China, Singapore, Korea, Vietnam, Iran	children and adolescents aged 0–19 years	Clinical characteristics of children with COVID-19	Physical	PRISMA (ROBINS-I tool, NOS, AHRQ, NICE)	Direct	laboratory-confirmed COVID-19	Myoglobin (μg/L)	Pooled estimate	49	23	15.33	11.18	19.48	NA	NA
10	2020	Wang et al.	China, Singapore, Korea, Vietnam, Iran	children and adolescents aged 0–19 years	Clinical characteristics of children with COVID-19	Physical	PRISMA (ROBINS-I tool, NOS, AHRQ, NICE)	Direct	laboratory-confirmed COVID-19	Procalcitonin (g/L)	Pooled estimate	49	398	0.06	0	0.16	0	1
10	2020	Wang et al.	China, Singapore, Korea, Vietnam, Iran	children and adolescents aged 0–19 years	Clinical characteristics of children with COVID-19	Physical	PRISMA (ROBINS-I tool, NOS, AHRQ, NICE)	Direct	laboratory-confirmed COVID-19	Above normal range	Pooled prevalence	49	398	0.44	0.2	0.69	98	<0.10
10	2020	Wang et al.	China, Singapore, Korea, Vietnam, Iran	children and adolescents aged 0–19 years	Clinical characteristics of children with COVID-19	Physical	PRISMA (ROBINS-I tool, NOS, AHRQ, NICE)	Direct	laboratory-confirmed COVID-19	CRP (mg/L)	Pooled estimate	49	348	5.05	1.86	8.24	86.9	<0.10
10	2020	Wang et al.	China, Singapore, Korea, Vietnam, Iran	children and adolescents aged 0–19 years	Clinical characteristics of children with COVID-19	Physical	PRISMA (ROBINS-I tool, NOS, AHRQ, NICE)	Direct	laboratory-confirmed COVID-19	Above normal range	Pooled prevalence	49	348	0.22	0.15	0.29	71.3	<0.10
10	2020	Wang et al.	China, Singapore, Korea, Vietnam, Iran	children and adolescents aged 0–19 years	Clinical characteristics of children with COVID-19	Physical	PRISMA (ROBINS-I tool, NOS, AHRQ, NICE)	Direct	laboratory-confirmed COVID-19	Activated partial thromboplastin time (s)	Pooled estimate	49	38	37.59	28.69	46.48	96.4	<0.10
10	2020	Wang et al.	China, Singapore, Korea, Vietnam, Iran	children and adolescents aged 0–19 years	Clinical characteristics of children with COVID-19	Physical	PRISMA (ROBINS-I tool, NOS, AHRQ, NICE)	Direct	laboratory-confirmed COVID-19	Increased	Pooled prevalence	49	38	0.11	0.05	0.18	0	0.72
10	2020	Wang et al.	China, Singapore, Korea, Vietnam, Iran	children and adolescents aged 0–19 years	Clinical characteristics of children with COVID-19	Physical	PRISMA (ROBINS-I tool, NOS, AHRQ, NICE)	Direct	laboratory-confirmed COVID-19	Decreased	Pooled prevalence	49	38	0.04	0	0.08	NA	NA
10	2020	Wang et al.	China, Singapore, Korea, Vietnam, Iran	children and adolescents aged 0–19 years	Clinical characteristics of children with COVID-19	Physical	PRISMA (ROBINS-I tool, NOS, AHRQ, NICE)	Direct	laboratory-confirmed COVID-19	Prothrombin time (s)	Pooled estimate	49	223	12.25	11.3	13.2	99	<0.10
10	2020	Wang et al.	China, Singapore, Korea, Vietnam, Iran	children and adolescents aged 0–19 years	Clinical characteristics of children with COVID-19	Physical	PRISMA (ROBINS-I tool, NOS, AHRQ, NICE)	Direct	laboratory-confirmed COVID-19	Increased	Pooled prevalence	49	223	0.02	0	0.04	0	0.42
10	2020	Wang et al.	China, Singapore, Korea, Vietnam, Iran	children and adolescents aged 0–19 years	Clinical characteristics of children with COVID-19	Physical	PRISMA (ROBINS-I tool, NOS, AHRQ, NICE)	Direct	laboratory-confirmed COVID-19	Decreased	Pooled prevalence	49	223	0.02	0	0.06	NA	NA
10	2020	Wang et al.	China, Singapore, Korea, Vietnam, Iran	children and adolescents aged 0–19 years	Clinical characteristics of children with COVID-19	Physical	PRISMA (ROBINS-I tool, NOS, AHRQ, NICE)	Direct	laboratory-confirmed COVID-19	D-dimer (mg/L)	Pooled estimate	49	261	0.33	0.17	0.49	0	0.98
10	2020	Wang et al.	China, Singapore, Korea, Vietnam, Iran	children and adolescents aged 0–19 years	Clinical characteristics of children with COVID-19	Physical	PRISMA (ROBINS-I tool, NOS, AHRQ, NICE)	Direct	laboratory-confirmed COVID-19	Increased	Pooled prevalence	49	261	0.15	0.07	0.22	38.4	0.17
11	2022	Vosoughi et al.	not reported	children and adolescents aged 0–19 years	epidemiological characteristics of COVID‑19 in children	Physical	PRISMA (NOS)	Direct	laboratory-confirmed COVID-19	vomiting (n%)	Pooled prevalence	11	251	0.07	0.02	0.14	NA	NA
11	2022	Vosoughi et al.	not reported	children and adolescents aged 0–19 years	epidemiological characteristics of COVID‑19 in children	Physical	PRISMA (NOS)	Direct	laboratory-confirmed COVID-19	sore throat (n%)	Pooled prevalence	6	139	0.07	0.14	0.22	NA	NA
11	2022	Vosoughi et al.	not reported	children and adolescents aged 0–19 years	epidemiological characteristics of COVID‑19 in children	Physical	PRISMA (NOS)	Direct	laboratory-confirmed COVID-19	rhinorrhea (n%)	Pooled prevalence	5	115	0.13	0.06	0.22	NA	NA
11	2022	Vosoughi et al.	not reported	children and adolescents aged 0–19 years	epidemiological characteristics of COVID‑19 in children	Physical	PRISMA (NOS)	Direct	laboratory-confirmed COVID-19	headache (n%)	Pooled prevalence	4	91	0.09	0.05	0.15	NA	NA
11	2022	Vosoughi et al.	not reported	children and adolescents aged 0–19 years	epidemiological characteristics of COVID‑19 in children	Physical	PRISMA (NOS)	Direct	laboratory-confirmed COVID-19	cough (n%)	Pooled prevalence	10	227	0.25	0.16	0.36	NA	NA
11	2022	Vosoughi et al.	not reported	children and adolescents aged 0–19 years	epidemiological characteristics of COVID‑19 in children	Physical	PRISMA (NOS)	Direct	laboratory-confirmed COVID-19	fatigue (n%)	Pooled prevalence	3	72	0.09	0.03	0.18	NA	NA
11	2022	Vosoughi et al.	not reported	children and adolescents aged 0–19 years	epidemiological characteristics of COVID‑19 in children	Physical	PRISMA (NOS)	Direct	laboratory-confirmed COVID-19	fever (n%)	Pooled prevalence	10	227	0.33	0.21	0.47	NA	NA
11	2022	Vosoughi et al.	not reported	children and adolescents aged 0–19 years	epidemiological characteristics of COVID‑19 in children	Physical	PRISMA (NOS)	Direct	laboratory-confirmed COVID-19	dyspnea (n%)	Pooled prevalence	5	114	0.09	0.04	0.15	NA	NA
11	2022	Vosoughi et al.	not reported	children and adolescents aged 0–19 years	epidemiological characteristics of COVID‑19 in children	Physical	PRISMA (NOS)	Direct	laboratory-confirmed COVID-19	diarrhea (n%)	Pooled prevalence	8	184	0.06	0.03	0.1	NA	NA
12	2022	Zheng et al.	Spain, China	children and adolescents aged 0–19 years	fever	Physical	PRISMA (not reported)	Direct	laboratory-confirmed COVID-19	family clustering (n%)	Pooled prevalence	11	344	0.8363	0.7754	0.8972	47.1	NA
12	2022	Zheng et al.	Spain, China	children and adolescents aged 0–19 years	fever	Physical	PRISMA (not reported)	Direct	laboratory-confirmed COVID-19	asymptomatic (n%)	Pooled prevalence	9	261	0.4095	0.2404	0.5685	85.3	NA
12	2022	Zheng et al.	Spain, China	children and adolescents aged 0–19 years	fever	Physical	PRISMA (not reported)	Direct	laboratory-confirmed COVID-19	fever (n%)	Pooled prevalence	13	369	0.3509	0.2362	0.4657	79.1	NA
12	2022	Zheng et al.	Spain, China	children and adolescents aged 0–19 years	dry cough	Physical	PRISMA (not reported)	Direct	laboratory-confirmed COVID-19	dry cough (n%)	Pooled prevalence	13	369	0.487	0.3677	0.6064	79.1	NA
12	2022	Zheng et al.	Spain, China	children and adolescents aged 0–19 years	sore throat	Physical	PRISMA (not reported)	Direct	laboratory-confirmed COVID-19	sore throat (n%)	Pooled prevalence	7	234	0.1224	0.0402	0.2045	38.3	NA
12	2022	Zheng et al.	Spain, China	children and adolescents aged 0–19 years	diarrhea or/and vomiting	Physical	PRISMA (not reported)	Direct	laboratory-confirmed COVID-19	co-infection (n%)	Pooled prevalence	4	272	0.1014	0.0397	0.163	51.9	NA
12	2022	Zheng et al.	Spain, China	children and adolescents aged 0–19 years	Coinfection	Physical	PRISMA (not reported)	Direct	laboratory-confirmed COVID-19	diarrhea or/and vomiting (n%)	Pooled prevalence	8	243	0.113	0.0482	0.178	68.8	NA
15	2022	Zhang et al.	China, Malaysia, Italy, Korea, Iran, Singapore, Spain, USA, Vietnam	children and adolescents aged 0–19 years	common symptoms and signs	Physical	PRISMA(National Institutes of Health Study Quality Assessment Tools )	Direct	laboratory-confirmed COVID-19	Household exposure to COVID‐19 patient (n%)	Pooled prevalence	42	516	0.87	0.77	0.95	79	NA
15	2022	Zhang et al.	China, Malaysia, Italy, Korea, Iran, Singapore, Spain, USA, Vietnam	children and adolescents aged 0–19 years	common symptoms and signs	Physical	PRISMA(National Institutes of Health Study Quality Assessment Tools )	Direct	laboratory-confirmed COVID-19	Other types of exposure (n%)	Pooled prevalence	42	516	0.09	0.02	0.2	83	NA
15	2022	Zhang et al.	China, Malaysia, Italy, Korea, Iran, Singapore, Spain, USA, Vietnam	children and adolescents aged 0–19 years	common symptoms and signs	Physical	PRISMA(National Institutes of Health Study Quality Assessment Tools )	Direct	laboratory-confirmed COVID-19	Asymptomatic (n%)	Pooled prevalence	45	551	0.18	0.11	0.27	69	NA
15	2022	Zhang et al.	China, Malaysia, Italy, Korea, Iran, Singapore, Spain, USA, Vietnam	children and adolescents aged 0–19 years	common symptoms and signs	Physical	PRISMA(National Institutes of Health Study Quality Assessment Tools )	Direct	laboratory-confirmed COVID-19	Fever (n%)	Pooled prevalence	45	551	0.53	0.45	0.61	52	NA
15	2022	Zhang et al.	China, Malaysia, Italy, Korea, Iran, Singapore, Spain, USA, Vietnam	children and adolescents aged 0–19 years	common symptoms and signs	Physical	PRISMA(National Institutes of Health Study Quality Assessment Tools )	Direct	laboratory-confirmed COVID-19	>39.0°C (n%)	Pooled prevalence	11	409	0.07	0.04	0.1	0	NA
15	2022	Zhang et al.	China, Malaysia, Italy, Korea, Iran, Singapore, Spain, USA, Vietnam	children and adolescents aged 0–19 years	common symptoms and signs	Physical	PRISMA(National Institutes of Health Study Quality Assessment Tools )	Direct	laboratory-confirmed COVID-19	Cough (n%)	Pooled prevalence	45	551	0.39	0.3	0.47	59	NA
15	2022	Zhang et al.	China, Malaysia, Italy, Korea, Iran, Singapore, Spain, USA, Vietnam	children and adolescents aged 0–19 years	common symptoms and signs	Physical	PRISMA(National Institutes of Health Study Quality Assessment Tools )	Direct	laboratory-confirmed COVID-19	Sore throat/pharyngeal erythema (n%)	Pooled prevalence	41	502	0.14	0.04	0.28	87	NA
15	2022	Zhang et al.	China, Malaysia, Italy, Korea, Iran, Singapore, Spain, USA, Vietnam	children and adolescents aged 0–19 years	common symptoms and signs	Physical	PRISMA(National Institutes of Health Study Quality Assessment Tools )	Direct	laboratory-confirmed COVID-19	Nasal symptoms (rhinorrhea, stuffy nose, sneezing) (n%)	Pooled prevalence	41	509	0.07	0.03	0.14	55	NA
15	2022	Zhang et al.	China, Malaysia, Italy, Korea, Iran, Singapore, Spain, USA, Vietnam	children and adolescents aged 0–19 years	common symptoms and signs	Physical	PRISMA(National Institutes of Health Study Quality Assessment Tools )	Direct	laboratory-confirmed COVID-19	Tachypnea/dyspnea (n%)	Pooled prevalence	41	503	0.08	0.02	0.15	73	NA
15	2022	Zhang et al.	China, Malaysia, Italy, Korea, Iran, Singapore, Spain, USA, Vietnam	children and adolescents aged 0–19 years	common symptoms and signs	Physical	PRISMA(National Institutes of Health Study Quality Assessment Tools )	Direct	laboratory-confirmed COVID-19	Diarrhea (n%)	Pooled prevalence	41	502	0.08	0.03	0.14	54	NA
15	2022	Zhang et al.	China, Malaysia, Italy, Korea, Iran, Singapore, Spain, USA, Vietnam	children and adolescents aged 0–19 years	common symptoms and signs	Physical	PRISMA(National Institutes of Health Study Quality Assessment Tools )	Direct	laboratory-confirmed COVID-19	Vomiting (n%)	Pooled prevalence	38	485	0.02	0	0.05	25	NA
15	2022	Zhang et al.	China, Malaysia, Italy, Korea, Iran, Singapore, Spain, USA, Vietnam	children and adolescents aged 0–19 years	common symptoms and signs	Physical	PRISMA(National Institutes of Health Study Quality Assessment Tools )	Direct	laboratory-confirmed COVID-19	Fatigue/weakness (n%)	Pooled prevalence	10	390	0.05	0	0.13	69	NA
15	2022	Zhang et al.	China, Malaysia, Italy, Korea, Iran, Singapore, Spain, USA, Vietnam	children and adolescents aged 0–19 years	common symptoms and signs	Physical	PRISMA(National Institutes of Health Study Quality Assessment Tools )	Direct	laboratory-confirmed COVID-19	Headache (n%)	Pooled prevalence	10	391	0.03	0	0.12	59	NA
15	2022	Zhang et al.	China, Malaysia, Italy, Korea, Iran, Singapore, Spain, USA, Vietnam	children and adolescents aged 0–19 years	common symptoms and signs	Physical	PRISMA(National Institutes of Health Study Quality Assessment Tools )	Direct	laboratory-confirmed COVID-19	Normal (n%)	Pooled prevalence	44	434	0.36	0.28	0.45	46	NA
15	2022	Zhang et al.	China, Malaysia, Italy, Korea, Iran, Singapore, Spain, USA, Vietnam	children and adolescents aged 0–19 years	common symptoms and signs	Physical	PRISMA(National Institutes of Health Study Quality Assessment Tools )	Direct	laboratory-confirmed COVID-19	Ground‐glass opacities (n%)	Pooled prevalence	45	470	0.28	0.18	0.39	73	NA
15	2022	Zhang et al.	China, Malaysia, Italy, Korea, Iran, Singapore, Spain, USA, Vietnam	children and adolescents aged 0–19 years	common symptoms and signs	Physical	PRISMA(National Institutes of Health Study Quality Assessment Tools )	Direct	laboratory-confirmed COVID-19	Patchy consolidations (n%)	Pooled prevalence	44	434	0.33	0.23	0.43	64	NA
15	2022	Zhang et al.	China, Malaysia, Italy, Korea, Iran, Singapore, Spain, USA, Vietnam	children and adolescents aged 0–19 years	common symptoms and signs	Physical	PRISMA(National Institutes of Health Study Quality Assessment Tools )	Direct	laboratory-confirmed COVID-19	Leukocytosis (n%)	Pooled prevalence	22	243	0.15	0.09	0.21	8	NA
15	2022	Zhang et al.	China, Malaysia, Italy, Korea, Iran, Singapore, Spain, USA, Vietnam	children and adolescents aged 0–19 years	common symptoms and signs	Physical	PRISMA(National Institutes of Health Study Quality Assessment Tools )	Direct	laboratory-confirmed COVID-19	Leukopenia (n%)	Pooled prevalence	15	314	0.14	0.06	0.26	75	NA
15	2022	Zhang et al.	China, Malaysia, Italy, Korea, Iran, Singapore, Spain, USA, Vietnam	children and adolescents aged 0–19 years	common symptoms and signs	Physical	PRISMA(National Institutes of Health Study Quality Assessment Tools )	Direct	laboratory-confirmed COVID-19	Lymphocytosis (n%)	Pooled prevalence	8	157	0.35	0.14	0.59	81	NA
15	2022	Zhang et al.	China, Malaysia, Italy, Korea, Iran, Singapore, Spain, USA, Vietnam	children and adolescents aged 0–19 years	common symptoms and signs	Physical	PRISMA(National Institutes of Health Study Quality Assessment Tools )	Direct	laboratory-confirmed COVID-19	Lymphcytopenia (n%)	Pooled prevalence	24	323	0.13	0.07	0.2	48	NA
15	2022	Zhang et al.	China, Malaysia, Italy, Korea, Iran, Singapore, Spain, USA, Vietnam	children and adolescents aged 0–19 years	common symptoms and signs	Physical	PRISMA(National Institutes of Health Study Quality Assessment Tools )	Direct	laboratory-confirmed COVID-19	Increased CRP (n%)	Pooled prevalence	27	265	0.17	0.07	0.29	67	NA
15	2022	Zhang et al.	China, Malaysia, Italy, Korea, Iran, Singapore, Spain, USA, Vietnam	children and adolescents aged 0–19 years	common symptoms and signs	Physical	PRISMA(National Institutes of Health Study Quality Assessment Tools )	Direct	laboratory-confirmed COVID-19	Increased PCT (n%)	Pooled prevalence	22	254	0.1	0.01	0.22	79	NA
15	2022	Zhang et al.	China, Malaysia, Italy, Korea, Iran, Singapore, Spain, USA, Vietnam	children and adolescents aged 0–19 years	common symptoms and signs	Physical	PRISMA(National Institutes of Health Study Quality Assessment Tools )	Direct	laboratory-confirmed COVID-19	Increased ALT (n%)	Pooled prevalence	24	290	0.09	0.03	0.15	44	NA
15	2022	Zhang et al.	China, Malaysia, Italy, Korea, Iran, Singapore, Spain, USA, Vietnam	children and adolescents aged 0–19 years	common symptoms and signs	Physical	PRISMA(National Institutes of Health Study Quality Assessment Tools )	Direct	laboratory-confirmed COVID-19	Increased AST (n%)	Pooled prevalence	23	280	0.18	0.09	0.28	64	NA
15	2022	Zhang et al.	China, Malaysia, Italy, Korea, Iran, Singapore, Spain, USA, Vietnam	children and adolescents aged 0–19 years	common symptoms and signs	Physical	PRISMA(National Institutes of Health Study Quality Assessment Tools )	Direct	laboratory-confirmed COVID-19	Increased creatinine (n%)	Pooled prevalence	9	184	0.04	0	0.25	91	NA
15	2022	Zhang et al.	China, Malaysia, Italy, Korea, Iran, Singapore, Spain, USA, Vietnam	children and adolescents aged 0–19 years	common symptoms and signs	Physical	PRISMA(National Institutes of Health Study Quality Assessment Tools )	Direct	laboratory-confirmed COVID-19	Increased urea (n%)	Pooled prevalence	5	139	0.05	0	0.19	73	NA
15	2022	Zhang et al.	China, Malaysia, Italy, Korea, Iran, Singapore, Spain, USA, Vietnam	children and adolescents aged 0–19 years	common symptoms and signs	Physical	PRISMA(National Institutes of Health Study Quality Assessment Tools )	Direct	laboratory-confirmed COVID-19	Increased LDH (n%)	Pooled prevalence	11	196	0.29	0.16	0.43	60	NA
15	2022	Zhang et al.	China, Malaysia, Italy, Korea, Iran, Singapore, Spain, USA, Vietnam	children and adolescents aged 0–19 years	common symptoms and signs	Physical	PRISMA(National Institutes of Health Study Quality Assessment Tools )	Direct	laboratory-confirmed COVID-19	Increased creatine kinase (n%)	Pooled prevalence	21	206	0.21	0.08	0.37	75	NA
15	2022	Zhang et al.	China, Malaysia, Italy, Korea, Iran, Singapore, Spain, USA, Vietnam	children and adolescents aged 0–19 years	common symptoms and signs	Physical	PRISMA(National Institutes of Health Study Quality Assessment Tools )	Direct	laboratory-confirmed COVID-19	Increased D‐dimer (n%)	Pooled prevalence	19	269	0.12	0.04	0.22	45	NA
16	2020	Yasuhara et al.	US, UK, France, Italy and Spain	children and adolescents aged 0–19 years	MIS‐C associated with coronavirus disease 2019	Physical	PRISMA (RoBANS )	Direct	laboratory-confirmed COVID-19	Fever (%)	Pooled prevalence	26	804	0.993	0.988	0.999	NA	NA
16	2020	Yasuhara et al.	US, UK, France, Italy and Spain	children and adolescents aged 0–19 years	MIS‐C associated with coronavirus disease 2019	Physical	PRISMA (RoBANS )	Direct	laboratory-confirmed COVID-19	Any respiratory symptoms (%)	Pooled prevalence	7	128	0.407	0.231	0.584	NA	NA
16	2020	Yasuhara et al.	US, UK, France, Italy and Spain	children and adolescents aged 0–19 years	MIS‐C associated with coronavirus disease 2019	Physical	PRISMA (RoBANS )	Direct	laboratory-confirmed COVID-19	Cough (%)	Pooled prevalence	5	49	0.352	0.222	0.481	NA	NA
16	2020	Yasuhara et al.	US, UK, France, Italy and Spain	children and adolescents aged 0–19 years	MIS‐C associated with coronavirus disease 2019	Physical	PRISMA (RoBANS )	Direct	laboratory-confirmed COVID-19	Dyspnea (%)	Pooled prevalence	8	71	0.376	0.222	0.53	NA	NA
16	2020	Yasuhara et al.	US, UK, France, Italy and Spain	children and adolescents aged 0–19 years	MIS‐C associated with coronavirus disease 2019	Physical	PRISMA (RoBANS )	Direct	laboratory-confirmed COVID-19	Sore throat (%)	Pooled prevalence	6	38	0.185	0.106	0.263	NA	NA
16	2020	Yasuhara et al.	US, UK, France, Italy and Spain	children and adolescents aged 0–19 years	MIS‐C associated with coronavirus disease 2019	Physical	PRISMA (RoBANS )	Direct	laboratory-confirmed COVID-19	Any neurologic symptoms (%)	Pooled prevalence	11	98	0.36	0.228	0.492	NA	NA
16	2020	Yasuhara et al.	US, UK, France, Italy and Spain	children and adolescents aged 0–19 years	MIS‐C associated with coronavirus disease 2019	Physical	PRISMA (RoBANS )	Direct	laboratory-confirmed COVID-19	Headache (%)	Pooled prevalence	7	57	0.253	0.196	0.31	NA	NA
16	2020	Yasuhara et al.	US, UK, France, Italy and Spain	children and adolescents aged 0–19 years	MIS‐C associated with coronavirus disease 2019	Physical	PRISMA (RoBANS )	Direct	laboratory-confirmed COVID-19	Meningeal signs (%)	Pooled prevalence	7	30	0.148	0.058	0.238	NA	NA
16	2020	Yasuhara et al.	US, UK, France, Italy and Spain	children and adolescents aged 0–19 years	MIS‐C associated with coronavirus disease 2019	Physical	PRISMA (RoBANS )	Direct	laboratory-confirmed COVID-19	Any gastrointestinal symptoms (%)	Pooled prevalence	14	564	0.873	0.829	0.916	NA	NA
16	2020	Yasuhara et al.	US, UK, France, Italy and Spain	children and adolescents aged 0–19 years	MIS‐C associated with coronavirus disease 2019	Physical	PRISMA (RoBANS )	Direct	laboratory-confirmed COVID-19	Diarrhea (%)	Pooled prevalence	13	197	0.57	0.493	0.647	NA	NA
16	2020	Yasuhara et al.	US, UK, France, Italy and Spain	children and adolescents aged 0–19 years	MIS‐C associated with coronavirus disease 2019	Physical	PRISMA (RoBANS )	Direct	laboratory-confirmed COVID-19	Vomiting (%)	Pooled prevalence	10	200	0.6	0.526	0.674	NA	NA
16	2020	Yasuhara et al.	US, UK, France, Italy and Spain	children and adolescents aged 0–19 years	MIS‐C associated with coronavirus disease 2019	Physical	PRISMA (RoBANS )	Direct	laboratory-confirmed COVID-19	Abdominal pain (%)	Pooled prevalence	14	245	0.701	0.584	0.817	NA	NA
16	2020	Yasuhara et al.	US, UK, France, Italy and Spain	children and adolescents aged 0–19 years	MIS‐C associated with coronavirus disease 2019	Physical	PRISMA (RoBANS )	Direct	laboratory-confirmed COVID-19	Conjunctivitis (%)	Pooled prevalence	22	405	0.57	0.473	0.666	NA	NA
16	2020	Yasuhara et al.	US, UK, France, Italy and Spain	children and adolescents aged 0–19 years	MIS‐C associated with coronavirus disease 2019	Physical	PRISMA (RoBANS )	Direct	laboratory-confirmed COVID-19	Rash (%)	Pooled prevalence	23	436	0.59	0.528	0.652	NA	NA
16	2020	Yasuhara et al.	US, UK, France, Italy and Spain	children and adolescents aged 0–19 years	MIS‐C associated with coronavirus disease 2019	Physical	PRISMA (RoBANS )	Direct	laboratory-confirmed COVID-19	Peripheral extremity changes (%)	Pooled prevalence	10	127	0.329	0.206	0.451	NA	NA
16	2020	Yasuhara et al.	US, UK, France, Italy and Spain	children and adolescents aged 0–19 years	MIS‐C associated with coronavirus disease 2019	Physical	PRISMA (RoBANS )	Direct	laboratory-confirmed COVID-19	Cervical lymphadenopathy (%)	Pooled prevalence	27	917	0.252	0.15	0.353	NA	NA
16	2020	Yasuhara et al.	US, UK, France, Italy and Spain	children and adolescents aged 0–19 years	MIS‐C associated with coronavirus disease 2019	Physical	PRISMA (RoBANS )	Direct	laboratory-confirmed COVID-19	Oral mucosal changes (%)	Pooled prevalence	16	235	0.423	0.317	0.53	NA	NA
16	2020	Yasuhara et al.	US, UK, France, Italy and Spain	children and adolescents aged 0–19 years	MIS‐C associated with coronavirus disease 2019	Physical	PRISMA (RoBANS )	Direct	laboratory-confirmed COVID-19	Myalgia (%)	Pooled prevalence	8	52	0.142	0.083	0.2	NA	NA
16	2020	Yasuhara et al.	US, UK, France, Italy and Spain	children and adolescents aged 0–19 years	MIS‐C associated with coronavirus disease 2019	Physical	PRISMA (RoBANS )	Direct	laboratory-confirmed COVID-19	White blood cell, × 109/L	Pooled estimate	27	917	0.118	0.105	0.132	NA	NA
16	2020	Yasuhara et al.	US, UK, France, Italy and Spain	children and adolescents aged 0–19 years	MIS‐C associated with coronavirus disease 2019	Physical	PRISMA (RoBANS )	Direct	laboratory-confirmed COVID-19	Neutrophil count, × 109/L	Pooled estimate	27	917	0.108	0.093	0.124	NA	NA
16	2020	Yasuhara et al.	US, UK, France, Italy and Spain	children and adolescents aged 0–19 years	MIS‐C associated with coronavirus disease 2019	Physical	PRISMA (RoBANS )	Direct	laboratory-confirmed COVID-19	Lymphocyte count, × 109/L	Pooled estimate	27	917	0.008	0.007	0.01	NA	NA
16	2020	Yasuhara et al.	US, UK, France, Italy and Spain	children and adolescents aged 0–19 years	MIS‐C associated with coronavirus disease 2019	Physical	PRISMA (RoBANS )	Direct	laboratory-confirmed COVID-19	Platelet count, × 109/L	Pooled estimate	27	917	1.551	1.432	1.671	NA	NA
16	2020	Yasuhara et al.	US, UK, France, Italy and Spain	children and adolescents aged 0–19 years	MIS‐C associated with coronavirus disease 2019	Physical	PRISMA (RoBANS )	Direct	laboratory-confirmed COVID-19	Hemoglobin, g/dl	Pooled estimate	27	917	0.107	0.099	0.115	NA	NA
16	2020	Yasuhara et al.	US, UK, France, Italy and Spain	children and adolescents aged 0–19 years	MIS‐C associated with coronavirus disease 2019	Physical	PRISMA (RoBANS )	Direct	laboratory-confirmed COVID-19	C‐reactive protein, mg/L	Pooled estimate	27	917	2.355	2.158	2.555	NA	NA
16	2020	Yasuhara et al.	US, UK, France, Italy and Spain	children and adolescents aged 0–19 years	MIS‐C associated with coronavirus disease 2019	Physical	PRISMA (RoBANS )	Direct	laboratory-confirmed COVID-19	Procalcitonin, ng/ml	Pooled estimate	27	917	0.085	0.053	0.117	NA	NA
16	2020	Yasuhara et al.	US, UK, France, Italy and Spain	children and adolescents aged 0–19 years	MIS‐C associated with coronavirus disease 2019	Physical	PRISMA (RoBANS )	Direct	laboratory-confirmed COVID-19	Ferritin, ng/ml	Pooled estimate	27	917	7.11	5.995	8.224	NA	NA
16	2020	Yasuhara et al.	US, UK, France, Italy and Spain	children and adolescents aged 0–19 years	MIS‐C associated with coronavirus disease 2019	Physical	PRISMA (RoBANS )	Direct	laboratory-confirmed COVID-19	ESR, mm/h	Pooled estimate	27	917	0.628	0.589	0.666	NA	NA
16	2020	Yasuhara et al.	US, UK, France, Italy and Spain	children and adolescents aged 0–19 years	MIS‐C associated with coronavirus disease 2019	Physical	PRISMA (RoBANS )	Direct	laboratory-confirmed COVID-19	Interleukin‐6, pg/ml	Pooled estimate	27	917	1.722	1.379	2.065	NA	NA
16	2020	Yasuhara et al.	US, UK, France, Italy and Spain	children and adolescents aged 0–19 years	MIS‐C associated with coronavirus disease 2019	Physical	PRISMA (RoBANS )	Direct	laboratory-confirmed COVID-19	Albumin, g/dl	Pooled estimate	27	917	0.027	0.024	0.029	NA	NA
16	2020	Yasuhara et al.	US, UK, France, Italy and Spain	children and adolescents aged 0–19 years	MIS‐C associated with coronavirus disease 2019	Physical	PRISMA (RoBANS )	Direct	laboratory-confirmed COVID-19	Serum sodium, mEq/L	Pooled estimate	27	917	1.317	1.296	1.338	NA	NA
16	2020	Yasuhara et al.	US, UK, France, Italy and Spain	children and adolescents aged 0–19 years	MIS‐C associated with coronavirus disease 2019	Physical	PRISMA (RoBANS )	Direct	laboratory-confirmed COVID-19	Serum creatinine, mg/dl	Pooled estimate	27	917	0.008	0.007	0.01	NA	NA
16	2020	Yasuhara et al.	US, UK, France, Italy and Spain	children and adolescents aged 0–19 years	MIS‐C associated with coronavirus disease 2019	Physical	PRISMA (RoBANS )	Direct	laboratory-confirmed COVID-19	AST, U/L	Pooled estimate	27	917	0.491	0.355	0.627	NA	NA
16	2020	Yasuhara et al.	US, UK, France, Italy and Spain	children and adolescents aged 0–19 years	MIS‐C associated with coronavirus disease 2019	Physical	PRISMA (RoBANS )	Direct	laboratory-confirmed COVID-19	ALT, U/L	Pooled estimate	27	917	0.446	0.329	0.604	NA	NA
16	2020	Yasuhara et al.	US, UK, France, Italy and Spain	children and adolescents aged 0–19 years	MIS‐C associated with coronavirus disease 2019	Physical	PRISMA (RoBANS )	Direct	laboratory-confirmed COVID-19	Lactate dehydrogenase, U/L	Pooled estimate	27	917	3.477	2.925	4.03	NA	NA
16	2020	Yasuhara et al.	US, UK, France, Italy and Spain	children and adolescents aged 0–19 years	MIS‐C associated with coronavirus disease 2019	Physical	PRISMA (RoBANS )	Direct	laboratory-confirmed COVID-19	d ‐Dimer, μg/ml	Pooled estimate	27	917	0.035	0.029	0.041	NA	NA
16	2020	Yasuhara et al.	US, UK, France, Italy and Spain	children and adolescents aged 0–19 years	MIS‐C associated with coronavirus disease 2019	Physical	PRISMA (RoBANS )	Direct	laboratory-confirmed COVID-19	Fibrinogen, mg/dl	Pooled estimate	27	917	6.43	5.986	6.875	NA	NA
16	2020	Yasuhara et al.	US, UK, France, Italy and Spain	children and adolescents aged 0–19 years	MIS‐C associated with coronavirus disease 2019	Physical	PRISMA (RoBANS )	Direct	laboratory-confirmed COVID-19	Troponin, ng/L	Pooled estimate	27	917	1.008	0.552	1.463	NA	NA
16	2020	Yasuhara et al.	US, UK, France, Italy and Spain	children and adolescents aged 0–19 years	MIS‐C associated with coronavirus disease 2019	Physical	PRISMA (RoBANS )	Direct	laboratory-confirmed COVID-19	BNP, pg/ml	Pooled estimate	27	917	21.915	13.342	30.487	NA	NA
16	2020	Yasuhara et al.	US, UK, France, Italy and Spain	children and adolescents aged 0–19 years	MIS‐C associated with coronavirus disease 2019	Physical	PRISMA (RoBANS )	Direct	laboratory-confirmed COVID-19	NT‐proBNP, pg/ml	Pooled estimate	27	917	140.72	79.751	201.689	NA	NA
16	2020	Yasuhara et al.	US, UK, France, Italy and Spain	children and adolescents aged 0–19 years	MIS‐C associated with coronavirus disease 2019	Physical	PRISMA (RoBANS )	Direct	laboratory-confirmed COVID-19	LV systolic dysfunction or myocarditis (%)	Pooled prevalence	23	410	0.553	0.424	0.682	NA	NA
16	2020	Yasuhara et al.	US, UK, France, Italy and Spain	children and adolescents aged 0–19 years	MIS‐C associated with coronavirus disease 2019	Physical	PRISMA (RoBANS )	Direct	laboratory-confirmed COVID-19	LVEF (%)	Pooled prevalence	2	77	0.417	0.361	0.474	NA	NA
16	2020	Yasuhara et al.	US, UK, France, Italy and Spain	children and adolescents aged 0–19 years	MIS‐C associated with coronavirus disease 2019	Physical	PRISMA (RoBANS )	Direct	laboratory-confirmed COVID-19	LVEF < 30% (%)	Pooled prevalence	7	26	0.079	0.026	0.132	NA	NA
16	2020	Yasuhara et al.	US, UK, France, Italy and Spain	children and adolescents aged 0–19 years	MIS‐C associated with coronavirus disease 2019	Physical	PRISMA (RoBANS )	Direct	laboratory-confirmed COVID-19	LVEF 30‐50% (%)	Pooled prevalence	8	136	0.538	0.37	0.705	NA	NA
16	2020	Yasuhara et al.	US, UK, France, Italy and Spain	children and adolescents aged 0–19 years	MIS‐C associated with coronavirus disease 2019	Physical	PRISMA (RoBANS )	Direct	laboratory-confirmed COVID-19	Coronary artery dilation or aneurysm (%)	Pooled prevalence	21	133	0.214	0.128	0.301	NA	NA
16	2020	Yasuhara et al.	US, UK, France, Italy and Spain	children and adolescents aged 0–19 years	MIS‐C associated with coronavirus disease 2019	Physical	PRISMA (RoBANS )	Direct	laboratory-confirmed COVID-19	Pericardial effusion (%)	Pooled prevalence	11	95	0.317	0.235	0.4	NA	NA
16	2020	Yasuhara et al.	US, UK, France, Italy and Spain	children and adolescents aged 0–19 years	MIS‐C associated with coronavirus disease 2019	Physical	PRISMA (RoBANS )	Direct	laboratory-confirmed COVID-19	infiltrates or Opacities (%)	Pooled prevalence	10	133	0.383	0.297	0.469	NA	NA
16	2020	Yasuhara et al.	US, UK, France, Italy and Spain	children and adolescents aged 0–19 years	MIS‐C associated with coronavirus disease 2019	Physical	PRISMA (RoBANS )	Direct	laboratory-confirmed COVID-19	Intravenous immunoglobulin (%)	Pooled prevalence	24	608	0.81	0.75	0.869	NA	NA
16	2020	Yasuhara et al.	US, UK, France, Italy and Spain	children and adolescents aged 0–19 years	MIS‐C associated with coronavirus disease 2019	Physical	PRISMA (RoBANS )	Direct	laboratory-confirmed COVID-19	Corticosteroids (%)	Pooled prevalence	19	434	0.636	0.534	0.738	NA	NA
16	2020	Yasuhara et al.	US, UK, France, Italy and Spain	children and adolescents aged 0–19 years	MIS‐C associated with coronavirus disease 2019	Physical	PRISMA (RoBANS )	Direct	laboratory-confirmed COVID-19	Tocilizumab (IL‐6 receptor antagonist) (%)	Pooled prevalence	8	50	0.277	0.152	0.403	NA	NA
16	2020	Yasuhara et al.	US, UK, France, Italy and Spain	children and adolescents aged 0–19 years	MIS‐C associated with coronavirus disease 2019	Physical	PRISMA (RoBANS )	Direct	laboratory-confirmed COVID-19	Anakinra (IL‐1 receptor antagonist) (%)	Pooled prevalence	12	65	0.108	0.082	0.134	NA	NA
16	2020	Yasuhara et al.	US, UK, France, Italy and Spain	children and adolescents aged 0–19 years	MIS‐C associated with coronavirus disease 2019	Physical	PRISMA (RoBANS )	Direct	laboratory-confirmed COVID-19	Infliximab (TNF‐α antagonist) (%)	Pooled prevalence	4	17	0.08	0.029	0.131	NA	NA
16	2020	Yasuhara et al.	US, UK, France, Italy and Spain	children and adolescents aged 0–19 years	MIS‐C associated with coronavirus disease 2019	Physical	PRISMA (RoBANS )	Direct	laboratory-confirmed COVID-19	Remdesivir (%)	Pooled prevalence	4	12	0.083	0	0.167	NA	NA
16	2020	Yasuhara et al.	US, UK, France, Italy and Spain	children and adolescents aged 0–19 years	MIS‐C associated with coronavirus disease 2019	Physical	PRISMA (RoBANS )	Direct	laboratory-confirmed COVID-19	Aspirin (%)	Pooled prevalence	10	147	0.673	0.488	0.857	NA	NA
16	2020	Yasuhara et al.	US, UK, France, Italy and Spain	children and adolescents aged 0–19 years	MIS‐C associated with coronavirus disease 2019	Physical	PRISMA (RoBANS )	Direct	laboratory-confirmed COVID-19	Anticoagulation (%)	Pooled prevalence	10	261	0.565	0.418	0.711	NA	NA
16	2020	Yasuhara et al.	US, UK, France, Italy and Spain	children and adolescents aged 0–19 years	MIS‐C associated with coronavirus disease 2019	Physical	PRISMA (RoBANS )	Direct	laboratory-confirmed COVID-19	Inotropes (%)	Pooled prevalence	20	469	0.629	0.532	0.726	NA	NA
16	2020	Yasuhara et al.	US, UK, France, Italy and Spain	children and adolescents aged 0–19 years	MIS‐C associated with coronavirus disease 2019	Physical	PRISMA (RoBANS )	Direct	laboratory-confirmed COVID-19	High‐flow nasal cannula (%)	Pooled prevalence	8	72	0.168	0.104	0.233	NA	NA
16	2020	Yasuhara et al.	US, UK, France, Italy and Spain	children and adolescents aged 0–19 years	MIS‐C associated with coronavirus disease 2019	Physical	PRISMA (RoBANS )	Direct	laboratory-confirmed COVID-19	Noninvasive ventilation (%)	Pooled prevalence	8	103	0.246	0.144	0.347	NA	NA
16	2020	Yasuhara et al.	US, UK, France, Italy and Spain	children and adolescents aged 0–19 years	MIS‐C associated with coronavirus disease 2019	Physical	PRISMA (RoBANS )	Direct	laboratory-confirmed COVID-19	Mechanical ventilation (%)	Pooled prevalence	25	252	0.33	0.245	0.415	NA	NA
16	2020	Yasuhara et al.	US, UK, France, Italy and Spain	children and adolescents aged 0–19 years	MIS‐C associated with coronavirus disease 2019	Physical	PRISMA (RoBANS )	Direct	laboratory-confirmed COVID-19	ECMO (%)	Pooled prevalence	11	35	0.063	0.028	0.098	NA	NA
16	2020	Yasuhara et al.	US, UK, France, Italy and Spain	children and adolescents aged 0–19 years	MIS‐C associated with coronavirus disease 2019	Physical	PRISMA (RoBANS )	Direct	laboratory-confirmed COVID-19	ICU admission (%)	Pooled prevalence	17	550	0.791	0.716	0.867	NA	NA
16	2020	Yasuhara et al.	US, UK, France, Italy and Spain	children and adolescents aged 0–19 years	MIS‐C associated with coronavirus disease 2019	Physical	PRISMA (RoBANS )	Direct	laboratory-confirmed COVID-19	Kawasaki Disease (%)	Pooled prevalence	10	256	0.443	0.347	0.539	NA	NA
16	2020	Yasuhara et al.	US, UK, France, Italy and Spain	children and adolescents aged 0–19 years	MIS‐C associated with coronavirus disease 2019	Physical	PRISMA (RoBANS )	Direct	laboratory-confirmed COVID-19	Shock (%)	Pooled prevalence	23	357	0.658	0.511	0.804	NA	NA
16	2020	Yasuhara et al.	US, UK, France, Italy and Spain	children and adolescents aged 0–19 years	MIS‐C associated with coronavirus disease 2019	Physical	PRISMA (RoBANS )	Direct	laboratory-confirmed COVID-19	Recovery of LV systolic dysfunction at discharge (%)	Pooled prevalence	8	79	0.551	0.334	0.768	NA	NA
16	2020	Yasuhara et al.	US, UK, France, Italy and Spain	children and adolescents aged 0–19 years	MIS‐C associated with coronavirus disease 2019	Physical	PRISMA (RoBANS )	Direct	laboratory-confirmed COVID-19	Death (%)	Pooled prevalence	27	16	0.019	0.01	0.028	NA	NA
17	2022	Yasuhara et al.	US, Israel, South Korea, Denmark, Europe, Poland, Italy, Germany, Iraq, China	aged 12-19 years	Myopericarditis After COVID-19 mRNAVaccination	Physical	PRISMA, MOOSE(The risk of bias in the observational studies, Joanna Briggs Institute guidance )	Indirect	events caused by the COVID-19 vaccine	incident rate after first dose	Pooled prevalence	12	813	0.207	0.095	0.318	NA	NA
17	2022	Yasuhara et al.	US, Israel, South Korea, Denmark, Europe, Poland, Italy, Germany, Iraq, China	aged 12-19 years	Myopericarditis After COVID-19 mRNAVaccination	Physical	PRISMA, MOOSE(The risk of bias in the observational studies, Joanna Briggs Institute guidance )	Indirect	events caused by the COVID-19 vaccine	incident rate after second dose	Pooled prevalence	12	813	0.744	0.582	0.905	NA	NA
17	2022	Yasuhara et al.	US, Israel, South Korea, Denmark, Europe, Poland, Italy, Germany, Iraq, China	aged 12-19 years	Myopericarditis After COVID-19 mRNAVaccination	Physical	PRISMA, MOOSE(The risk of bias in the observational studies, Joanna Briggs Institute guidance )	Indirect	events caused by the COVID-19 vaccine	Days from vaccination to symptom onset	Pooled estimate	6	289	2.586	1.911	3.261	NA	NA
17	2022	Yasuhara et al.	US, Israel, South Korea, Denmark, Europe, Poland, Italy, Germany, Iraq, China	aged 12-19 years	Myopericarditis After COVID-19 mRNAVaccination	Physical	PRISMA, MOOSE(The risk of bias in the observational studies, Joanna Briggs Institute guidance )	Indirect	events caused by the COVID-19 vaccine	chest pain (%)	Pooled prevalence	9	512	0.837	0.727	0.946	NA	NA
17	2022	Yasuhara et al.	US, Israel, South Korea, Denmark, Europe, Poland, Italy, Germany, Iraq, China	aged 12-19 years	Myopericarditis After COVID-19 mRNAVaccination	Physical	PRISMA, MOOSE(The risk of bias in the observational studies, Joanna Briggs Institute guidance )	Indirect	events caused by the COVID-19 vaccine	fever (%)	Pooled prevalence	7	463	0.445	0.169	0.72	NA	NA
17	2022	Yasuhara et al.	US, Israel, South Korea, Denmark, Europe, Poland, Italy, Germany, Iraq, China	aged 12-19 years	Myopericarditis After COVID-19 mRNAVaccination	Physical	PRISMA, MOOSE(The risk of bias in the observational studies, Joanna Briggs Institute guidance )	Indirect	events caused by the COVID-19 vaccine	headache (%)	Pooled prevalence	4	420	0.333	0.086	0.58	NA	NA
17	2022	Yasuhara et al.	US, Israel, South Korea, Denmark, Europe, Poland, Italy, Germany, Iraq, China	aged 12-19 years	Myopericarditis After COVID-19 mRNAVaccination	Physical	PRISMA, MOOSE(The risk of bias in the observational studies, Joanna Briggs Institute guidance )	Indirect	events caused by the COVID-19 vaccine	dyspnea or respiratory distress (%)	Pooled prevalence	6	289	0.252	0.172	0.331	NA	NA
17	2022	Yasuhara et al.	US, Israel, South Korea, Denmark, Europe, Poland, Italy, Germany, Iraq, China	aged 12-19 years	Myopericarditis After COVID-19 mRNAVaccination	Physical	PRISMA, MOOSE(The risk of bias in the observational studies, Joanna Briggs Institute guidance )	Indirect	events caused by the COVID-19 vaccine	Troponin level elevated (%)	Pooled prevalence	8	315	0.845	0.751	0.945	NA	NA
17	2022	Yasuhara et al.	US, Israel, South Korea, Denmark, Europe, Poland, Italy, Germany, Iraq, China	aged 12-19 years	Myopericarditis After COVID-19 mRNAVaccination	Physical	PRISMA, MOOSE(The risk of bias in the observational studies, Joanna Briggs Institute guidance )	Indirect	events caused by the COVID-19 vaccine	ST-segment elevation or depression (%)	Pooled prevalence	8	314	0.53	0.346	0.713	NA	NA
17	2022	Yasuhara et al.	US, Israel, South Korea, Denmark, Europe, Poland, Italy, Germany, Iraq, China	aged 12-19 years	Myopericarditis After COVID-19 mRNAVaccination	Physical	PRISMA, MOOSE(The risk of bias in the observational studies, Joanna Briggs Institute guidance )	Indirect	events caused by the COVID-19 vaccine	T-wave changes (%)	Pooled prevalence	3	53	0.145	0.051	0.24	NA	NA
17	2022	Yasuhara et al.	US, Israel, South Korea, Denmark, Europe, Poland, Italy, Germany, Iraq, China	aged 12-19 years	Myopericarditis After COVID-19 mRNAVaccination	Physical	PRISMA, MOOSE(The risk of bias in the observational studies, Joanna Briggs Institute guidance )	Indirect	events caused by the COVID-19 vaccine	mean LVEF(LV systolic dysfunction) (%)	Pooled prevalence	9	324	0.621	0.591	0.651	NA	NA
17	2022	Yasuhara et al.	US, Israel, South Korea, Denmark, Europe, Poland, Italy, Germany, Iraq, China	aged 12-19 years	Myopericarditis After COVID-19 mRNAVaccination	Physical	PRISMA, MOOSE(The risk of bias in the observational studies, Joanna Briggs Institute guidance )	Indirect	events caused by the COVID-19 vaccine	late gadolinium enhancement (LGE) (%)	Pooled prevalence	4	173	0.872	0.798	0.947	NA	NA
17	2022	Yasuhara et al.	US, Israel, South Korea, Denmark, Europe, Poland, Italy, Germany, Iraq, China	aged 12-19 years	Myopericarditis After COVID-19 mRNAVaccination	Health system	PRISMA, MOOSE(The risk of bias in the observational studies, Joanna Briggs Institute guidance )	Indirect	events caused by the COVID-19 vaccine	Hospitalization (%)	Pooled prevalence	6	285	0.944	0.893	0.994	NA	NA
17	2022	Yasuhara et al.	US, Israel, South Korea, Denmark, Europe, Poland, Italy, Germany, Iraq, China	aged 12-19 years	Myopericarditis After COVID-19 mRNAVaccination	Health system	PRISMA, MOOSE(The risk of bias in the observational studies, Joanna Briggs Institute guidance )	Indirect	events caused by the COVID-19 vaccine	ICU admission (%)	Pooled prevalence	6	278	0.238	0.124	0.352	NA	NA
20	2023	Yan et al.	Russia, India, Canada, France, Germany, Spain, South Korea and the United States	children and adolescents aged 0–19 years	smell or taste dysfunctions	Physical	PRISMA, MOOSE (the Loney criteria )	Direct	laboratory-confirmed COVID-19	smell dysfunction (%)	Pooled prevalence	12	779	0.1597	0.0818	0.2377	94	<0.0
20	2023	Yan et al.	Russia, India, Canada, France, Germany, Spain, South Korea and the United States	children and adolescents aged 0–19 years	smell or taste dysfunctions	Physical	PRISMA, MOOSE (the Loney criteria )	Direct	laboratory-confirmed COVID-19	taste dysfunction (%)	Pooled prevalence	9	593	0.092	0.0425	0.1416	82	<0.01
20	2023	Yan et al.	Russia, India, Canada, France, Germany, Spain, South Korea and the United States	children and adolescents aged 0–19 years	smell or taste dysfunctions	Physical	PRISMA, MOOSE (the Loney criteria )	Direct	laboratory-confirmed COVID-19	smell or taste dysfunction (%)	Pooled prevalence	10	61748	0.155	0.103	0.207	98	<0.01
20	2023	Yan et al.	Russia, India, Canada, France, Germany, Spain, South Korea and the United States	children and adolescents aged 0–19 years	smell or taste dysfunctions	Physical	PRISMA, MOOSE (the Loney criteria )	Direct	laboratory-confirmed COVID-19	smell and taste dysfunction (%)	Pooled prevalence	2	168	0.2021	0.1414	0.2628	96	<0.01
21	2022	Yadav et al.	China, Turkey, the USA, Kazakhstan, Brazil, India, Mexico	children and adolescents aged 0–19 years	otorhinolaryngological manifestations	Physical	PRISMA, MOOSE (Assessing risk of bias in prevalence studies: modification of an existing tool and evidence of interrater agreement)	Direct	laboratory-confirmed COVID-19	cough(%)	Pooled prevalence	94	22938	0.38	0.33	0.42	97.5	0.06
21	2022	Yadav et al.	China, Turkey, the USA, Kazakhstan, Brazil, India, Mexico	children and adolescents aged 0–19 years	otorhinolaryngological manifestations	Physical	PRISMA, MOOSE (Assessing risk of bias in prevalence studies: modification of an existing tool and evidence of interrater agreement)	Direct	laboratory-confirmed COVID-19	sore throat(%)	Pooled prevalence	61	16988	0.12	0.1	0.14	93.7	0.07
21	2022	Yadav et al.	China, Turkey, the USA, Kazakhstan, Brazil, India, Mexico	children and adolescents aged 0–19 years	otorhinolaryngological manifestations	Physical	PRISMA, MOOSE (Assessing risk of bias in prevalence studies: modification of an existing tool and evidence of interrater agreement)	Direct	laboratory-confirmed COVID-19	nasal block(%)	Pooled prevalence	23	6748	0.08	0.05	0.12	93.9	0.14
21	2022	Yadav et al.	China, Turkey, the USA, Kazakhstan, Brazil, India, Mexico	children and adolescents aged 0–19 years	otorhinolaryngological manifestations	Physical	PRISMA, MOOSE (Assessing risk of bias in prevalence studies: modification of an existing tool and evidence of interrater agreement)	Direct	laboratory-confirmed COVID-19	nasal discharge(%)	Pooled prevalence	57	13361	0.15	0.12	0.19	96.9	0.17
21	2022	Yadav et al.	China, Turkey, the USA, Kazakhstan, Brazil, India, Mexico	children and adolescents aged 0–19 years	otorhinolaryngological manifestations	Physical	PRISMA, MOOSE (Assessing risk of bias in prevalence studies: modification of an existing tool and evidence of interrater agreement)	Direct	laboratory-confirmed COVID-19	smell disturbances(%)	Pooled prevalence	54	11804	0.08	0.06	0.1	93.7	0.06
21	2022	Yadav et al.	China, Turkey, the USA, Kazakhstan, Brazil, India, Mexico	children and adolescents aged 0–19 years	otorhinolaryngological manifestations	Physical	PRISMA, MOOSE (Assessing risk of bias in prevalence studies: modification of an existing tool and evidence of interrater agreement)	Direct	laboratory-confirmed COVID-19	taste disturbances(%)	Pooled prevalence	42	10895	0.08	0.05	0.1	93.6	0.07
21	2022	Yadav et al.	China, Turkey, the USA, Kazakhstan, Brazil, India, Mexico	children and adolescents aged 0–19 years	otorhinolaryngological manifestations	Physical	PRISMA, MOOSE (Assessing risk of bias in prevalence studies: modification of an existing tool and evidence of interrater agreement)	Direct	laboratory-confirmed COVID-19	Asymptomatic(%)	Pooled prevalence	66	12678	0.27	0.23	0.32	96.9	0.17
21	2022	Yadav et al.	China, Turkey, the USA, Kazakhstan, Brazil, India, Mexico	children and adolescents aged 0–19 years	otorhinolaryngological manifestations	Physical	PRISMA, MOOSE (Assessing risk of bias in prevalence studies: modification of an existing tool and evidence of interrater agreement)	Direct	laboratory-confirmed COVID-19	Nasal block(%)	Pooled prevalence	23	6748	0.08	0.05	0.12	93.9	0.06
22	2020	Assaker et al.	China, Malaysia, Spain, Italy, and the USA	children and adolescents aged 0–19 years	COVID-19 symptoms	Physical	Cochrane Handbook for Sys- tematic Reviews of Interventions(Risk of Bias in Longitudinal Symptom Research studies tool edited by The Joanna Briggs Institute Critical Appraisal )	Direct	laboratory-confirmed COVID-19	Asymptomatic (%)	Pooled prevalence	26	1600	0.16	0.1	0.23	88.5	<0.0001
22	2020	Assaker et al.	China, Malaysia, Spain, Italy, and the USA	children and adolescents aged 0–19 years	COVID-19 symptoms	Physical	Cochrane Handbook for Sys- tematic Reviews of Interventions(Risk of Bias in Longitudinal Symptom Research studies tool edited by The Joanna Briggs Institute Critical Appraisal )	Direct	laboratory-confirmed COVID-19	Fever (%)	Pooled prevalence	27	887	0.48	0.42	0.54	51.2	0.001
22	2020	Assaker et al.	China, Malaysia, Spain, Italy, and the USA	children and adolescents aged 0–19 years	COVID-19 symptoms	Physical	Cochrane Handbook for Sys- tematic Reviews of Interventions(Risk of Bias in Longitudinal Symptom Research studies tool edited by The Joanna Briggs Institute Critical Appraisal )	Direct	laboratory-confirmed COVID-19	Headache (%)	Pooled prevalence	6	482	0.13	0.04	0.25	88	<0.0001
22	2020	Assaker et al.	China, Malaysia, Spain, Italy, and the USA	children and adolescents aged 0–19 years	COVID-19 symptoms	Physical	Cochrane Handbook for Sys- tematic Reviews of Interventions(Risk of Bias in Longitudinal Symptom Research studies tool edited by The Joanna Briggs Institute Critical Appraisal )	Direct	laboratory-confirmed COVID-19	Myalgia (%)	Pooled prevalence	3	312	0.14	0.04	0.29	58.4	0.09
22	2020	Assaker et al.	China, Malaysia, Spain, Italy, and the USA	children and adolescents aged 0–19 years	COVID-19 symptoms	Physical	Cochrane Handbook for Sys- tematic Reviews of Interventions(Risk of Bias in Longitudinal Symptom Research studies tool edited by The Joanna Briggs Institute Critical Appraisal )	Direct	laboratory-confirmed COVID-19	Fatigue (%)	Pooled prevalence	9	372	0.08	0.05	0.11	0	0.7
22	2020	Assaker et al.	China, Malaysia, Spain, Italy, and the USA	children and adolescents aged 0–19 years	COVID-19 symptoms	Physical	Cochrane Handbook for Sys- tematic Reviews of Interventions(Risk of Bias in Longitudinal Symptom Research studies tool edited by The Joanna Briggs Institute Critical Appraisal )	Direct	laboratory-confirmed COVID-19	Sneezing (%)	Pooled prevalence	2	19	0.23	0.08	0.44	0	0.9
22	2020	Assaker et al.	China, Malaysia, Spain, Italy, and the USA	children and adolescents aged 0–19 years	COVID-19 symptoms	Physical	Cochrane Handbook for Sys- tematic Reviews of Interventions(Risk of Bias in Longitudinal Symptom Research studies tool edited by The Joanna Briggs Institute Critical Appraisal )	Direct	laboratory-confirmed COVID-19	Rhinorrhoea (%)	Pooled prevalence	14	741	0.16	0.11	0.22	68.3	<0.0001
22	2020	Assaker et al.	China, Malaysia, Spain, Italy, and the USA	children and adolescents aged 0–19 years	COVID-19 symptoms	Physical	Cochrane Handbook for Sys- tematic Reviews of Interventions(Risk of Bias in Longitudinal Symptom Research studies tool edited by The Joanna Briggs Institute Critical Appraisal )	Direct	laboratory-confirmed COVID-19	Sore throat (%)	Pooled prevalence	14	548	0.14	0.07	0.22	76.6	<0.0001
22	2020	Assaker et al.	China, Malaysia, Spain, Italy, and the USA	children and adolescents aged 0–19 years	COVID-19 symptoms	Physical	Cochrane Handbook for Sys- tematic Reviews of Interventions(Risk of Bias in Longitudinal Symptom Research studies tool edited by The Joanna Briggs Institute Critical Appraisal )	Direct	laboratory-confirmed COVID-19	Cough (%)	Pooled prevalence	25	837	0.4	0.33	0.47	67.2	<0.0001
22	2020	Assaker et al.	China, Malaysia, Spain, Italy, and the USA	children and adolescents aged 0–19 years	COVID-19 symptoms	Physical	Cochrane Handbook for Sys- tematic Reviews of Interventions(Risk of Bias in Longitudinal Symptom Research studies tool edited by The Joanna Briggs Institute Critical Appraisal )	Direct	laboratory-confirmed COVID-19	Nausea or vomiting (%)	Pooled prevalence	16	800	0.09	0.06	0.13	50.5	0.02
22	2020	Assaker et al.	China, Malaysia, Spain, Italy, and the USA	children and adolescents aged 0–19 years	COVID-19 symptoms	Physical	Cochrane Handbook for Sys- tematic Reviews of Interventions(Risk of Bias in Longitudinal Symptom Research studies tool edited by The Joanna Briggs Institute Critical Appraisal )	Direct	laboratory-confirmed COVID-19	Diarrhoea or constipation (%)	Pooled prevalence	19	824	0.1	0.07	0.14	40.9	0.03
22	2020	Assaker et al.	China, Malaysia, Spain, Italy, and the USA	children and adolescents aged 0–19 years	COVID-19 symptoms	Physical	Cochrane Handbook for Sys- tematic Reviews of Interventions(Risk of Bias in Longitudinal Symptom Research studies tool edited by The Joanna Briggs Institute Critical Appraisal )	Direct	laboratory-confirmed COVID-19	Abdominal pain (%)	Pooled prevalence	8	478	0.06	0.04	0.08	0	0.7
22	2020	Assaker et al.	China, Malaysia, Spain, Italy, and the USA	children and adolescents aged 0–19 years	COVID-19 symptoms	Physical	Cochrane Handbook for Sys- tematic Reviews of Interventions(Risk of Bias in Longitudinal Symptom Research studies tool edited by The Joanna Briggs Institute Critical Appraisal )	Direct	laboratory-confirmed COVID-19	Mild infection∗ (%)	Pooled prevalence	23	1543	0.37	0.26	0.48	92.7	<0.0001
22	2020	Assaker et al.	China, Malaysia, Spain, Italy, and the USA	children and adolescents aged 0–19 years	COVID-19 symptoms	Physical	Cochrane Handbook for Sys- tematic Reviews of Interventions(Risk of Bias in Longitudinal Symptom Research studies tool edited by The Joanna Briggs Institute Critical Appraisal )	Direct	laboratory-confirmed COVID-19	Moderate infection∗ (%)	Pooled prevalence	23	1543	0.45	0.35	0.54	88	<0.0001
22	2020	Assaker et al.	China, Malaysia, Spain, Italy, and the USA	children and adolescents aged 0–19 years	COVID-19 symptoms	Physical	Cochrane Handbook for Sys- tematic Reviews of Interventions(Risk of Bias in Longitudinal Symptom Research studies tool edited by The Joanna Briggs Institute Critical Appraisal )	Direct	laboratory-confirmed COVID-19	Severe infection∗ (%)	Pooled prevalence	23	1543	0.03	0.01	0.05	63.2	<0.0001
22	2020	Assaker et al.	China, Malaysia, Spain, Italy, and the USA	children and adolescents aged 0–19 years	COVID-19 symptoms	Physical	Cochrane Handbook for Sys- tematic Reviews of Interventions(Risk of Bias in Longitudinal Symptom Research studies tool edited by The Joanna Briggs Institute Critical Appraisal )	Direct	laboratory-confirmed COVID-19	Critical infection∗ (%)	Pooled prevalence	23	1543	0.006	0.003	0.01	0	0.9
22	2020	Assaker et al.	China, Malaysia, Spain, Italy, and the USA	children and adolescents aged 0–19 years	COVID-19 symptoms	Physical	Cochrane Handbook for Sys- tematic Reviews of Interventions(Risk of Bias in Longitudinal Symptom Research studies tool edited by The Joanna Briggs Institute Critical Appraisal )	Direct	laboratory-confirmed COVID-19	CT scan (%)	Pooled prevalence	17	401	0.55	0.45	0.64	64.5	0.0001
24	2023	Watanabe et al.	China, Israel, Spain, Italy, the USA, Singapore, Finland, Poland	children aged 5 to 11 years	efficacy and safety of mRNACOVID-19 vaccines	Physical	PRISMA, MOOSE(Cochrane Collaboration risk of bias 2.1 tool, ROBINS)	Indirect	events caused by the COVID-19 vaccine	local AE(s) following the first injection (%)	Pooled prevalence	17	55949	0.863	0.741	0.933	NA	NA
24	2023	Watanabe et al.	China, Israel, Spain, Italy, the USA, Singapore, Finland, Poland	children aged 5 to 11 years	efficacy and safety of mRNACOVID-19 vaccines	Physical	PRISMA, MOOSE(Cochrane Collaboration risk of bias 2.1 tool, ROBINS)	Indirect	events caused by the COVID-19 vaccine	local AE(s) following second injection (%)	Pooled prevalence	17	46447	0.863	0.738	0.934	NA	NA
24	2023	Watanabe et al.	China, Israel, Spain, Italy, the USA, Singapore, Finland, Poland	children aged 5 to 11 years	efficacy and safety of mRNACOVID-19 vaccines	Physical	PRISMA, MOOSE(Cochrane Collaboration risk of bias 2.1 tool, ROBINS)	Indirect	events caused by the COVID-19 vaccine	pain Dose 1 (%)	Pooled prevalence	17	55949	0.811	0.661	0.904	NA	NA
24	2023	Watanabe et al.	China, Israel, Spain, Italy, the USA, Singapore, Finland, Poland	children aged 5 to 11 years	efficacy and safety of mRNACOVID-19 vaccines	Physical	PRISMA, MOOSE(Cochrane Collaboration risk of bias 2.1 tool, ROBINS)	Indirect	events caused by the COVID-19 vaccine	pain Dose 2 (%)	Pooled prevalence	17	46447	0.796	0.646	0.893	NA	NA
24	2023	Watanabe et al.	China, Israel, Spain, Italy, the USA, Singapore, Finland, Poland	children aged 5 to 11 years	efficacy and safety of mRNACOVID-19 vaccines	Physical	PRISMA, MOOSE(Cochrane Collaboration risk of bias 2.1 tool, ROBINS)	Indirect	events caused by the COVID-19 vaccine	Redness Dose 1 (%)	Pooled prevalence	17	52945	0.039	0.033	0.046	NA	NA
24	2023	Watanabe et al.	China, Israel, Spain, Italy, the USA, Singapore, Finland, Poland	children aged 5 to 11 years	efficacy and safety of mRNACOVID-19 vaccines	Physical	PRISMA, MOOSE(Cochrane Collaboration risk of bias 2.1 tool, ROBINS)	Indirect	events caused by the COVID-19 vaccine	Redness Dose 2 (%)	Pooled prevalence	17	43459	0.051	0.041	0.063	NA	NA
24	2023	Watanabe et al.	China, Israel, Spain, Italy, the USA, Singapore, Finland, Poland	children aged 5 to 11 years	efficacy and safety of mRNACOVID-19 vaccines	Physical	PRISMA, MOOSE(Cochrane Collaboration risk of bias 2.1 tool, ROBINS)	Indirect	events caused by the COVID-19 vaccine	Swelling Dose 1 (%)	Pooled prevalence	17	55617	0.057	0.031	0.101	NA	NA
24	2023	Watanabe et al.	China, Israel, Spain, Italy, the USA, Singapore, Finland, Poland	children aged 5 to 11 years	efficacy and safety of mRNACOVID-19 vaccines	Physical	PRISMA, MOOSE(Cochrane Collaboration risk of bias 2.1 tool, ROBINS)	Indirect	events caused by the COVID-19 vaccine	Swelling Dose 2 (%)	Pooled prevalence	17	46102	0.078	0.038	0.151	NA	NA
24	2023	Watanabe et al.	China, Israel, Spain, Italy, the USA, Singapore, Finland, Poland	children aged 5 to 11 years	efficacy and safety of mRNACOVID-19 vaccines	Physical	PRISMA, MOOSE(Cochrane Collaboration risk of bias 2.1 tool, ROBINS)	Indirect	events caused by the COVID-19 vaccine	Fatigue Dose 1 (%)	Pooled prevalence	17	55949	0.246	0.163	0.353	NA	NA
24	2023	Watanabe et al.	China, Israel, Spain, Italy, the USA, Singapore, Finland, Poland	children aged 5 to 11 years	efficacy and safety of mRNACOVID-19 vaccines	Physical	PRISMA, MOOSE(Cochrane Collaboration risk of bias 2.1 tool, ROBINS)	Indirect	events caused by the COVID-19 vaccine	Fatigue Dose 2 (%)	Pooled prevalence	17	46447	0.331	0.195	0.504	NA	NA
24	2023	Watanabe et al.	China, Israel, Spain, Italy, the USA, Singapore, Finland, Poland	children aged 5 to 11 years	efficacy and safety of mRNACOVID-19 vaccines	Physical	PRISMA, MOOSE(Cochrane Collaboration risk of bias 2.1 tool, ROBINS)	Indirect	events caused by the COVID-19 vaccine	Fever Dose 1 (%)	Pooled prevalence	17	55949	0.057	0.04	0.081	NA	NA
24	2023	Watanabe et al.	China, Israel, Spain, Italy, the USA, Singapore, Finland, Poland	children aged 5 to 11 years	efficacy and safety of mRNACOVID-19 vaccines	Physical	PRISMA, MOOSE(Cochrane Collaboration risk of bias 2.1 tool, ROBINS)	Indirect	events caused by the COVID-19 vaccine	Fever Dose 2 (%)	Pooled prevalence	17	46447	0.152	0.115	0.199	NA	NA
24	2023	Watanabe et al.	China, Israel, Spain, Italy, the USA, Singapore, Finland, Poland	children aged 5 to 11 years	efficacy and safety of mRNACOVID-19 vaccines	Physical	PRISMA, MOOSE(Cochrane Collaboration risk of bias 2.1 tool, ROBINS)	Indirect	events caused by the COVID-19 vaccine	Headache Dose 1 (%)	Pooled prevalence	17	55949	0.164	0.108	0.241	NA	NA
24	2023	Watanabe et al.	China, Israel, Spain, Italy, the USA, Singapore, Finland, Poland	children aged 5 to 11 years	efficacy and safety of mRNACOVID-19 vaccines	Physical	PRISMA, MOOSE(Cochrane Collaboration risk of bias 2.1 tool, ROBINS)	Indirect	events caused by the COVID-19 vaccine	Headache Dose 2 (%)	Pooled prevalence	17	46447	0.253	0.14	0.413	NA	NA
24	2023	Watanabe et al.	China, Israel, Spain, Italy, the USA, Singapore, Finland, Poland	children aged 5 to 11 years	efficacy and safety of mRNACOVID-19 vaccines	Physical	PRISMA, MOOSE(Cochrane Collaboration risk of bias 2.1 tool, ROBINS)	Indirect	events caused by the COVID-19 vaccine	Chills Dose 1 (%)	Pooled prevalence	17	55378	0.05	0.028	0.085	NA	NA
24	2023	Watanabe et al.	China, Israel, Spain, Italy, the USA, Singapore, Finland, Poland	children aged 5 to 11 years	efficacy and safety of mRNACOVID-19 vaccines	Physical	PRISMA, MOOSE(Cochrane Collaboration risk of bias 2.1 tool, ROBINS)	Indirect	events caused by the COVID-19 vaccine	Chills Dose 2 (%)	Pooled prevalence	17	45996	0.088	0.032	0.219	NA	NA
24	2023	Watanabe et al.	China, Israel, Spain, Italy, the USA, Singapore, Finland, Poland	children aged 5 to 11 years	efficacy and safety of mRNACOVID-19 vaccines	Physical	PRISMA, MOOSE(Cochrane Collaboration risk of bias 2.1 tool, ROBINS)	Indirect	events caused by the COVID-19 vaccine	Myalgia Dose 1 (%)	Pooled prevalence	17	55615	0.073	0.049	0.109	NA	NA
24	2023	Watanabe et al.	China, Israel, Spain, Italy, the USA, Singapore, Finland, Poland	children aged 5 to 11 years	efficacy and safety of mRNACOVID-19 vaccines	Physical	PRISMA, MOOSE(Cochrane Collaboration risk of bias 2.1 tool, ROBINS)	Indirect	events caused by the COVID-19 vaccine	Myalgia Dose 2 (%)	Pooled prevalence	17	46100	0.105	0.054	0.193	NA	NA
24	2023	Watanabe et al.	China, Israel, Spain, Italy, the USA, Singapore, Finland, Poland	children aged 5 to 11 years	efficacy and safety of mRNACOVID-19 vaccines	Physical	PRISMA, MOOSE(Cochrane Collaboration risk of bias 2.1 tool, ROBINS)	Indirect	events caused by the COVID-19 vaccine	Myocarditis Dose 1 (%)	Pooled prevalence	17	9291923	1.2e-06	0	1e-06	NA	NA
24	2023	Watanabe et al.	China, Israel, Spain, Italy, the USA, Singapore, Finland, Poland	children aged 5 to 11 years	efficacy and safety of mRNACOVID-19 vaccines	Physical	PRISMA, MOOSE(Cochrane Collaboration risk of bias 2.1 tool, ROBINS)	Indirect	events caused by the COVID-19 vaccine	Myocarditis Dose 2 (%)	Pooled prevalence	17	7316924	1.8e-06	0	1e-06	NA	NA
24	2023	Watanabe et al.	China, Israel, Spain, Italy, the USA, Singapore, Finland, Poland	children aged 5 to 11 years	efficacy and safety of mRNACOVID-19 vaccines	Physical	PRISMA, MOOSE(Cochrane Collaboration risk of bias 2.1 tool, ROBINS)	Indirect	events caused by the COVID-19 vaccine	systemic AE(s) following the first injection (%)	Pooled prevalence	17	55380	0.451	0.343	0.565	NA	NA
24	2023	Watanabe et al.	China, Israel, Spain, Italy, the USA, Singapore, Finland, Poland	children aged 5 to 11 years	efficacy and safety of mRNACOVID-19 vaccines	Physical	PRISMA, MOOSE(Cochrane Collaboration risk of bias 2.1 tool, ROBINS)	Indirect	events caused by the COVID-19 vaccine	systemic AE(s) following second injection (%)	Pooled prevalence	17	45998	0.564	0.388	0.725	NA	NA
26	2021	Wang et al.	Iran, China, Isran, Europen	children and adolescents aged 0–19 years	characteristics/prevalence of the clinical manifestations	Physical	PRISMA( National Institute for Clinical excellence guidelines for quality evaluation)	Direct	events caused by the COVID-19 vaccine	fever (%)	Pooled prevalence	49	7664	0.558	0.503	0.613	NA	NA
26	2021	Wang et al.	Iran, China, Isran, Europen	children and adolescents aged 0–19 years	characteristics/prevalence of the clinical manifestations	Physical	PRISMA( National Institute for Clinical excellence guidelines for quality evaluation)	Direct	events caused by the COVID-19 vaccine	respiratory symptoms (%)	Pooled prevalence	68	7153	0.568	0.509	0.625	NA	NA
26	2021	Wang et al.	Iran, China, Isran, Europen	children and adolescents aged 0–19 years	characteristics/prevalence of the clinical manifestations	Physical	PRISMA( National Institute for Clinical excellence guidelines for quality evaluation)	Direct	laboratory-confirmed COVID-19	gastrointestinal symptoms (%)	Pooled prevalence	6	6758	0.144	0.118	0.172	NA	NA
26	2021	Wang et al.	Iran, China, Isran, Europen	children and adolescents aged 0–19 years	characteristics/prevalence of the clinical manifestations	Physical	PRISMA( National Institute for Clinical excellence guidelines for quality evaluation)	Direct	laboratory-confirmed COVID-19	asymptomatic (%)	Pooled prevalence	60	6817	0.211	0.169	0.258	NA	NA
26	2021	Wang et al.	Iran, China, Isran, Europen	children and adolescents aged 0–19 years	characteristics/prevalence of the clinical manifestations	Physical	PRISMA( National Institute for Clinical excellence guidelines for quality evaluation)	Direct	laboratory-confirmed COVID-19	neurological symptoms (%)	Pooled prevalence	45	5792	0.067	0.046	0.092	NA	NA
26	2021	Wang et al.	Iran, China, Isran, Europen	children and adolescents aged 0–19 years	characteristics/prevalence of the clinical manifestations	Physical	PRISMA( National Institute for Clinical excellence guidelines for quality evaluation)	Direct	laboratory-confirmed COVID-19	chest pain, chest tightness (%)	Pooled prevalence	47	4999	0.061	0.039	0.086	NA	NA
26	2021	Wang et al.	Iran, China, Isran, Europen	children and adolescents aged 0–19 years	characteristics/prevalence of the clinical manifestations	Physical	PRISMA( National Institute for Clinical excellence guidelines for quality evaluation)	Direct	laboratory-confirmed COVID-19	MIS-C (%)	Pooled prevalence	10	2246	0.062	0.028	0.107	NA	NA
26	2021	Wang et al.	Iran, China, Isran, Europen	children and adolescents aged 0–19 years	characteristics/prevalence of the clinical manifestations	Physical	PRISMA( National Institute for Clinical excellence guidelines for quality evaluation)	Direct	laboratory-confirmed COVID-19	Lymphocytosis (%)	Pooled prevalence	35	2473	0.12	0.074	0.175	NA	NA
26	2021	Wang et al.	Iran, China, Isran, Europen	children and adolescents aged 0–19 years	characteristics/prevalence of the clinical manifestations	Physical	PRISMA( National Institute for Clinical excellence guidelines for quality evaluation)	Direct	laboratory-confirmed COVID-19	Leukopenia (%)	Pooled prevalence	32	1606	0.088	0.054	0.13	NA	NA
26	2021	Wang et al.	Iran, China, Isran, Europen	children and adolescents aged 0–19 years	characteristics/prevalence of the clinical manifestations	Physical	PRISMA( National Institute for Clinical excellence guidelines for quality evaluation)	Direct	laboratory-confirmed COVID-19	Imaging abnormality (%)	Pooled prevalence	41	1678	0.665	0.605	0.722	NA	NA
26	2021	Wang et al.	Iran, China, Isran, Europen	children and adolescents aged 0–19 years	characteristics/prevalence of the clinical manifestations	Physical	PRISMA( National Institute for Clinical excellence guidelines for quality evaluation)	Direct	laboratory-confirmed COVID-19	GGO (%)	Pooled prevalence	35	1407	0.369	0.306	0.434	NA	NA
26	2021	Wang et al.	Iran, China, Isran, Europen	children and adolescents aged 0–19 years	characteristics/prevalence of the clinical manifestations	Physical	PRISMA( National Institute for Clinical excellence guidelines for quality evaluation)	Direct	laboratory-confirmed COVID-19	Severe case (%)	Pooled prevalence	63	10340	0.033	0.023	0.049	NA	NA
26	2021	Wang et al.	Iran, China, Isran, Europen	children and adolescents aged 0–19 years	characteristics/prevalence of the clinical manifestations	Physical	PRISMA( National Institute for Clinical excellence guidelines for quality evaluation)	Direct	laboratory-confirmed COVID-19	Death (%)	Pooled prevalence	67	11309	0.028	0.019	0.039	NA	NA
26	2021	Wang et al.	Iran, China, Isran, Europen	children and adolescents aged 0–19 years	characteristics/prevalence of the clinical manifestations	Physical	PRISMA( National Institute for Clinical excellence guidelines for quality evaluation)	Direct	laboratory-confirmed COVID-19	Leukocytosis (%)	Pooled prevalence	28	1099	0.0787	0.046	0.118	NA	NA
27	2021	Wang et al.	21 European countries, Chiina, the USA	children and adolescents aged 0–19 years	chest CT imaging features	Physical	PRISMA( National Institute for Clinical excellence guidelines for quality evaluation)	Direct	laboratory-confirmed COVID-19	abnormal CT findings (%)	Pooled prevalence	37	1130	0.632	0.558	0.706	85.1	< 0.001
27	2021	Wang et al.	21 European countries, Chiina, the USA	children and adolescents aged 0–19 years	chest CT imaging features	Physical	PRISMA( National Institute for Clinical excellence guidelines for quality evaluation)	Direct	laboratory-confirmed COVID-19	Multiple lung lobes lesions (%)	Pooled prevalence	12	184	0.651	0.588	0.722	0	< 0.001
27	2021	Wang et al.	21 European countries, Chiina, the USA	children and adolescents aged 0–19 years	chest CT imaging features	Physical	PRISMA( National Institute for Clinical excellence guidelines for quality evaluation)	Direct	laboratory-confirmed COVID-19	Bilateral lung lesions (%)	Pooled prevalence	25	300	0.615	0.551	0.679	22.8	< 0.001
27	2021	Wang et al.	21 European countries, Chiina, the USA	children and adolescents aged 0–19 years	chest CT imaging features	Physical	PRISMA( National Institute for Clinical excellence guidelines for quality evaluation)	Direct	laboratory-confirmed COVID-19	Crazy-paving pattern (%)	Pooled prevalence	10	183	0.0615	0.015	0.108	0	0.01
27	2021	Wang et al.	21 European countries, Chiina, the USA	children and adolescents aged 0–19 years	chest CT imaging features	Physical	PRISMA( National Institute for Clinical excellence guidelines for quality evaluation)	Direct	laboratory-confirmed COVID-19	Ground-glass opacities (%)	Pooled prevalence	30	780	0.395	0.307	0.483	88.5	< 0.001
27	2021	Wang et al.	21 European countries, Chiina, the USA	children and adolescents aged 0–19 years	chest CT imaging features	Physical	PRISMA( National Institute for Clinical excellence guidelines for quality evaluation)	Direct	laboratory-confirmed COVID-19	Air bronchogram sign (%)	Pooled prevalence	7	121	0.112	0.055	0.169	0	< 0.001
27	2021	Wang et al.	21 European countries, Chiina, the USA	children and adolescents aged 0–19 years	chest CT imaging features	Physical	PRISMA( National Institute for Clinical excellence guidelines for quality evaluation)	Direct	laboratory-confirmed COVID-19	Consolidation (%)	Pooled prevalence	24	594	0.241	0.159	0.324	90.5	< 0.001
27	2021	Wang et al.	21 European countries, Chiina, the USA	children and adolescents aged 0–19 years	chest CT imaging features	Physical	PRISMA( National Institute for Clinical excellence guidelines for quality evaluation)	Direct	laboratory-confirmed COVID-19	Nodules (%)	Pooled prevalence	9	160	0.257	0.156	0.359	58.1	< 0.001
27	2021	Wang et al.	21 European countries, Chiina, the USA	children and adolescents aged 0–19 years	chest CT imaging features	Physical	PRISMA( National Institute for Clinical excellence guidelines for quality evaluation)	Direct	laboratory-confirmed COVID-19	Patchy (%)	Pooled prevalence	13	323	0.368	0.235	0.501	85	< 0.001
27	2021	Wang et al.	21 European countries, Chiina, the USA	children and adolescents aged 0–19 years	chest CT imaging features	Physical	PRISMA( National Institute for Clinical excellence guidelines for quality evaluation)	Direct	laboratory-confirmed COVID-19	Cord-like (%)	Pooled prevalence	6	129	0.097	0.024	0.17	37.2	0.009
27	2021	Wang et al.	21 European countries, Chiina, the USA	children and adolescents aged 0–19 years	chest CT imaging features	Physical	PRISMA( National Institute for Clinical excellence guidelines for quality evaluation)	Direct	laboratory-confirmed COVID-19	Halo sign (%)	Pooled prevalence	7	124	0.248	0.085	0.412	77.3	0.003
27	2021	Wang et al.	21 European countries, Chiina, the USA	children and adolescents aged 0–19 years	chest CT imaging features	Physical	PRISMA( National Institute for Clinical excellence guidelines for quality evaluation)	Direct	laboratory-confirmed COVID-19	Pleural effusion (%)	Pooled prevalence	5	239	0.091	0.025	0.157	70.2	0.07
28	2021	Wang et al.	the United States, Italy, China	children and adolescents aged 0–19 years	Digestive system symptoms	Physical	PRISMA( National Institutes of Health (NIH) Quality Assessment Tool for Case Series Studies.)	Direct	laboratory-confirmed COVID-19	diarrhea	Pooled prevalence	16	3210	0.1	0.07	0.14	84	<0.01
28	2021	Wang et al.	the United States, Italy, China	children and adolescents aged 0–19 years	Digestive system symptoms	Physical	PRISMA( National Institutes of Health (NIH) Quality Assessment Tool for Case Series Studies.)	Direct	laboratory-confirmed COVID-19	nausea or vomiting	Pooled prevalence	12	2466	0.07	0.05	0.11	77	<0.01
28	2021	Wang et al.	the United States, Italy, China	children and adolescents aged 0–19 years	Digestive system symptoms	Physical	PRISMA( National Institutes of Health (NIH) Quality Assessment Tool for Case Series Studies.)	Direct	laboratory-confirmed COVID-19	abdominal pain	Pooled prevalence	4	1843	0.04	0.02	0.09	79	<0.01
28	2021	Wang et al.	the United States, Italy, China	children and adolescents aged 0–19 years	Digestive system symptoms	Physical	PRISMA( National Institutes of Health (NIH) Quality Assessment Tool for Case Series Studies.)	Direct	laboratory-confirmed COVID-19	increased alanine aminotransferase(ALT)	Pooled prevalence	8	405	0.08	0.05	0.15	46	<0.01
28	2021	Wang et al.	the United States, Italy, China	children and adolescents aged 0–19 years	Digestive system symptoms	Physical	PRISMA( National Institutes of Health (NIH) Quality Assessment Tool for Case Series Studies.)	Direct	laboratory-confirmed COVID-19	increased aspartate aminotransferase (AST)	Pooled prevalence	7	385	0.15	0.09	0.26	66	<0.01
28	2021	Wang et al.	the United States, Italy, China	children and adolescents aged 0–19 years	Digestive system symptoms	Physical	PRISMA( National Institutes of Health (NIH) Quality Assessment Tool for Case Series Studies.)	Direct	laboratory-confirmed COVID-19	the rate of recovery	Pooled prevalence	5	400	0.97	0.94	1	86	<0.01
28	2021	Wang et al.	the United States, Italy, China	children and adolescents aged 0–19 years	Digestive system symptoms	Physical	PRISMA( National Institutes of Health (NIH) Quality Assessment Tool for Case Series Studies.)	Direct	laboratory-confirmed COVID-19	the rate of death	Pooled prevalence	6	1753	0.01	0.01	0.04	48	<0.01
29	2022	Vitaliti et al.	Iran, USA, India, Italy	children and adolescents aged 0–19 years	inflammatory complications	Physical	PRISMA(AHRQ)	Direct	laboratory-confirmed COVID-19	MIS-C	Pooled prevalence	12	1128	0.4051			NA	NA
29	2022	Vitaliti et al.	Iran, USA, India, Italy	children and adolescents aged 0–19 years	inflammatory complications	Physical	PRISMA(AHRQ)	Direct	laboratory-confirmed COVID-19	Kawasaki-Disease Shock Syndrome (KDSS)	Pooled prevalence	12	1128	0.0815			NA	NA
29	2022	Vitaliti et al.	Iran, USA, India, Italy	children and adolescents aged 0–19 years	inflammatory complications	Physical	PRISMA(AHRQ)	Direct	laboratory-confirmed COVID-19	Macrophage Activation Syndrome (MAS)	Pooled prevalence	12	1128	0.0044			NA	NA
29	2022	Vitaliti et al.	Iran, USA, India, Italy	children and adolescents aged 0–19 years	Thrombotic events	Physical	PRISMA(AHRQ)	Direct	laboratory-confirmed COVID-19	percentage thrombotic events of patients who developed inflammatory disease	Pooled prevalence	12	1128	0.0735			NA	NA
29	2022	Vitaliti et al.	Iran, USA, India, Italy	children and adolescents aged 0–19 years	Thrombotic events	Physical	PRISMA(AHRQ)	Direct	laboratory-confirmed COVID-19	percentage thrombotic events of patients	Pooled prevalence	12	1128	0.0354			NA	NA
31	2021	Viner et al.	Germany, the UK, South Kore, the USA, China, France, Switzerland, Denmark, Italy and Norway, the Nether lands and Belgium, Netherlands, Austria, Israel, India, Spain, and Australia	0 to 19 year olds	the susceptibility to and transmission of SARS-CoV-2	Social	PRISMA(Methodological guidance for systematic reviews of observational epidemiological studies reporting prevalence and cumulative incidence data、Critical Appraisal of the Health Research Literature: Prevalence or Incidence of a Health Problem)	Direct	laboratory-confirmed COVID-19	Secondary attack rate from child index cases to all contacts for household studies	Pooled prevalence	8	117371	0.076	0.036	0.159	NA	NA
31	2021	Viner et al.	Germany, the UK, South Kore, the USA, China, France, Switzerland, Denmark, Italy and Norway, the Nether lands and Belgium, Netherlands, Austria, Israel, India, Spain, and Australia	0 to 19 year olds	the susceptibility to and transmission of SARS-CoV-2	Social	PRISMA(Methodological guidance for systematic reviews of observational epidemiological studies reporting prevalence and cumulative incidence data、Critical Appraisal of the Health Research Literature: Prevalence or Incidence of a Health Problem)	Direct	laboratory-confirmed COVID-19	Secondary attack rate from child index cases to all contacts for school studies	Pooled prevalence	8	29491	0.007	0.002	0.027	NA	NA
31	2021	Viner et al.	Germany, the UK, South Kore, the USA, China, France, Switzerland, Denmark, Italy and Norway, the Nether lands and Belgium, Netherlands, Austria, Israel, India, Spain, and Australia	0 to 19 year olds	the susceptibility to and transmission of SARS-CoV-2	Physical	PRISMA(Methodological guidance for systematic reviews of observational epidemiological studies reporting prevalence and cumulative incidence data、Critical Appraisal of the Health Research Literature: Prevalence or Incidence of a Health Problem)	Direct	laboratory-confirmed COVID-19	Prevalence of SARS-CoV-2 infection in schools	Pooled prevalence	31	161250	0.004	0.002	0.006	NA	NA
31	2021	Viner et al.	Germany, the UK, South Kore, the USA, China, France, Switzerland, Denmark, Italy and Norway, the Nether lands and Belgium, Netherlands, Austria, Israel, India, Spain, and Australia	0 to 19 year olds	the susceptibility to and transmission of SARS-CoV-2	Physical	PRISMA(Methodological guidance for systematic reviews of observational epidemiological studies reporting prevalence and cumulative incidence data、Critical Appraisal of the Health Research Literature: Prevalence or Incidence of a Health Problem)	Direct	laboratory-confirmed COVID-19	seroprevalence of SARS-CoV-2 infection in schools	Pooled prevalence	20	23229	0.048	0.024	0.099	NA	NA
33	2022	Tripathi et al.	the USA, the UK, Spain, Columbia, Brazil, and Pakistan, India, Turkey	patients < 20 years	Acute kidney injury (AKI)	Physical	PRISMA(NHLBI)	Direct	COVID-19-associated MIS-C	AKI (%)	Pooled prevalence	11	4979	0.2	0.14	0.28	80	<0.01
33	2022	Tripathi et al.	the USA, the UK, Spain, Columbia, Brazil, and Pakistan, India, Turkey	patients < 20 years	Acute kidney injury	Physical	PRISMA(NHLBI)	Direct	COVID-19-associated MIS-C	death (%)	Pooled prevalence	11	4979	0.04	0.01	0.14	93	<0.01
33	2022	Tripathi et al.	the USA, the UK, Spain, Columbia, Brazil, and Pakistan, India, Turkey	patients < 20 years	Acute kidney injury	Physical	PRISMA(NHLBI)	Direct	COVID-19-associated MIS-C	requiring kidney replacement therapy (%)	Pooled prevalence	5	937	0.15	0.04	0.42	91	<0.01
34	2021	A. Toraih et al.	France, the USA, Pennsylvania, UK, Italy	patients < 20 years	Multisystem inflammatory syndrome in pediatrics	Physical	PRISMA(not reported)	Direct	COVID-19-associated MIS-C	Nasopharyngeal RT-PCR (%)	Pooled prevalence	7	138	0.465	0.129	0.801	96.25	0.007
34	2021	A. Toraih et al.	France, the USA, Pennsylvania, UK, Italy	patients < 20 years	Multisystem inflammatory syndrome in pediatrics	Physical	PRISMA(not reported)	Direct	COVID-19-associated MIS-C	Anti-SARS-CoV-2 IgG (%)	Pooled prevalence	8	167	0.696	0.489	0.902	91.31	< 0.001
34	2021	A. Toraih et al.	France, the USA, Pennsylvania, UK, Italy	patients < 20 years	Multisystem inflammatory syndrome in pediatrics	Physical	PRISMA(not reported)	Direct	COVID-19-associated MIS-C	Fever (%)	Pooled prevalence	9	177	0.824	0.698	0.951	94.23	< 0.001
34	2021	A. Toraih et al.	France, the USA, Pennsylvania, UK, Italy	patients < 20 years	Multisystem inflammatory syndrome in pediatrics	Physical	PRISMA(not reported)	Direct	COVID-19-associated MIS-C	Lips/oral cavity changes (%)	Pooled prevalence	6	124	0.581	0.386	0.776	82.64	< 0.001
34	2021	A. Toraih et al.	France, the USA, Pennsylvania, UK, Italy	patients < 20 years	Multisystem inflammatory syndrome in pediatrics	Physical	PRISMA(not reported)	Direct	COVID-19-associated MIS-C	Conjunctival injection (%)	Pooled prevalence	10	227	0.56	0.4	0.719	85.56	< 0.001
34	2021	A. Toraih et al.	France, the USA, Pennsylvania, UK, Italy	patients < 20 years	Multisystem inflammatory syndrome in pediatrics	Physical	PRISMA(not reported)	Direct	COVID-19-associated MIS-C	Rash (%)	Pooled prevalence	11	235	0.637	0.538	0.735	59.62	< 0.001
34	2021	A. Toraih et al.	France, the USA, Pennsylvania, UK, Italy	patients < 20 years	Multisystem inflammatory syndrome in pediatrics	Physical	PRISMA(not reported)	Direct	COVID-19-associated MIS-C	Changes to extremities (%)	Pooled prevalence	4	101	0.407	0.129	0.685	86.67	0.004
34	2021	A. Toraih et al.	France, the USA, Pennsylvania, UK, Italy	patients < 20 years	Multisystem inflammatory syndrome in pediatrics	Physical	PRISMA(not reported)	Direct	COVID-19-associated MIS-C	Cervical lymphadenopathy (%)	Pooled prevalence	6	136	0.285	0.139	0.431	73.13	< 0.001
34	2021	A. Toraih et al.	France, the USA, Pennsylvania, UK, Italy	patients < 20 years	Multisystem inflammatory syndrome in pediatrics	Physical	PRISMA(not reported)	Direct	COVID-19-associated MIS-C	Gastrointestinal (%)	Pooled prevalence	14	303	0.794	0.681	0.907	92.48	< 0.001
34	2021	A. Toraih et al.	France, the USA, Pennsylvania, UK, Italy	patients < 20 years	Multisystem inflammatory syndrome in pediatrics	Physical	PRISMA(not reported)	Direct	COVID-19-associated MIS-C	Neurocognitive (%)	Pooled prevalence	11	271	0.318	0.219	0.418	70.3	< 0.001
34	2021	A. Toraih et al.	France, the USA, Pennsylvania, UK, Italy	patients < 20 years	Multisystem inflammatory syndrome in pediatrics	Physical	PRISMA(not reported)	Direct	COVID-19-associated MIS-C	Respiratory (%)	Pooled prevalence	8	232	0.296	0.196	0.396	66.65	< 0.001
34	2021	A. Toraih et al.	France, the USA, Pennsylvania, UK, Italy	patients < 20 years	Multisystem inflammatory syndrome in pediatrics	Physical	PRISMA(not reported)	Direct	COVID-19-associated MIS-C	Abnormal ECG (%)	Pooled prevalence	6	89	0.553	0.451	0.656	0	< 0.001
34	2021	A. Toraih et al.	France, the USA, Pennsylvania, UK, Italy	patients < 20 years	Multisystem inflammatory syndrome in pediatrics	Physical	PRISMA(not reported)	Direct	COVID-19-associated MIS-C	Abnormal Chest X-ray (%)	Pooled prevalence	3	70	0.455	0.249	0.66	68.97	< 0.001
34	2021	A. Toraih et al.	France, the USA, Pennsylvania, UK, Italy	patients < 20 years	Multisystem inflammatory syndrome in pediatrics	Physical	PRISMA(not reported)	Direct	COVID-19-associated MIS-C	WBCs, × 109/L	Pooled estimate	8	228	13.2	10.82	15.59	84.99	< 0.001
34	2021	A. Toraih et al.	France, the USA, Pennsylvania, UK, Italy	patients < 20 years	Multisystem inflammatory syndrome in pediatrics	Physical	PRISMA(not reported)	Direct	COVID-19-associated MIS-C	Lymphocytes, × 109/L	Pooled estimate	9	208	0.93	0.737	1.125	70.06	< 0.001
34	2021	A. Toraih et al.	France, the USA, Pennsylvania, UK, Italy	patients < 20 years	Multisystem inflammatory syndrome in pediatrics	Physical	PRISMA(not reported)	Direct	COVID-19-associated MIS-C	Neutrophils, × 109/L	Pooled estimate	4	115	12.67	8.56	16.76	87.44	< 0.001
34	2021	A. Toraih et al.	France, the USA, Pennsylvania, UK, Italy	patients < 20 years	Multisystem inflammatory syndrome in pediatrics	Physical	PRISMA(not reported)	Direct	COVID-19-associated MIS-C	Platelets, × 109/L	Pooled estimate	9	239	180.01	154.4	205.6	65.77	< 0.001
34	2021	A. Toraih et al.	France, the USA, Pennsylvania, UK, Italy	patients < 20 years	Multisystem inflammatory syndrome in pediatrics	Physical	PRISMA(not reported)	Direct	COVID-19-associated MIS-C	Hemoglobin, g/dL	Pooled estimate	7	106	10.4	9.55	11.39	80.2	< 0.001
34	2021	A. Toraih et al.	France, the USA, Pennsylvania, UK, Italy	patients < 20 years	Multisystem inflammatory syndrome in pediatrics	Physical	PRISMA(not reported)	Direct	COVID-19-associated MIS-C	Troponin, ng/L	Pooled estimate	12	241	110.71	59.08	162.3	72.76	< 0.001
34	2021	A. Toraih et al.	France, the USA, Pennsylvania, UK, Italy	patients < 20 years	Multisystem inflammatory syndrome in pediatrics	Physical	PRISMA(not reported)	Direct	COVID-19-associated MIS-C	NT-proBNP, pg/mL	Pooled estimate	12	241	5648.78	3823	7474	95.45	< 0.001
34	2021	A. Toraih et al.	France, the USA, Pennsylvania, UK, Italy	patients < 20 years	Multisystem inflammatory syndrome in pediatrics	Physical	PRISMA(not reported)	Direct	COVID-19-associated MIS-C	LDH, U/L	Pooled estimate	5	158	637.21	358.7	915.7	96.02	< 0.001
34	2021	A. Toraih et al.	France, the USA, Pennsylvania, UK, Italy	patients < 20 years	Multisystem inflammatory syndrome in pediatrics	Physical	PRISMA(not reported)	Direct	COVID-19-associated MIS-C	ALT, U/L	Pooled estimate	8	232	46.86	39.1	54.6	36.71	< 0.001
34	2021	A. Toraih et al.	France, the USA, Pennsylvania, UK, Italy	patients < 20 years	Multisystem inflammatory syndrome in pediatrics	Physical	PRISMA(not reported)	Direct	COVID-19-associated MIS-C	AST, U/L	Pooled estimate	4	127	52.89	45.9	59.8	0	< 0.001
34	2021	A. Toraih et al.	France, the USA, Pennsylvania, UK, Italy	patients < 20 years	Multisystem inflammatory syndrome in pediatrics	Physical	PRISMA(not reported)	Direct	COVID-19-associated MIS-C	Albumin, g/L	Pooled estimate	9	239	27.15	23.5	30.7	95.65	< 0.001
34	2021	A. Toraih et al.	France, the USA, Pennsylvania, UK, Italy	patients < 20 years	Multisystem inflammatory syndrome in pediatrics	Physical	PRISMA(not reported)	Direct	COVID-19-associated MIS-C	Creatinine, μmol/L	Pooled estimate	6	151	74.93	59.4	90.4	38.58	< 0.001
34	2021	A. Toraih et al.	France, the USA, Pennsylvania, UK, Italy	patients < 20 years	Multisystem inflammatory syndrome in pediatrics	Physical	PRISMA(not reported)	Direct	COVID-19-associated MIS-C	Sodium, mmol/L	Pooled estimate	8	150	131.7	129.3	134.1	88.98	< 0.001
34	2021	A. Toraih et al.	France, the USA, Pennsylvania, UK, Italy	patients < 20 years	Multisystem inflammatory syndrome in pediatrics	Physical	PRISMA(not reported)	Direct	COVID-19-associated MIS-C	CRP, mg/L	Pooled estimate	12	262	215.58	192.5	238.7	55.15	< 0.001
34	2021	A. Toraih et al.	France, the USA, Pennsylvania, UK, Italy	patients < 20 years	Multisystem inflammatory syndrome in pediatrics	Physical	PRISMA(not reported)	Direct	COVID-19-associated MIS-C	ESR, mm/h	Pooled estimate	4	102	64.64	54.28	74.99	38.3	< 0.001
34	2021	A. Toraih et al.	France, the USA, Pennsylvania, UK, Italy	patients < 20 years	Multisystem inflammatory syndrome in pediatrics	Physical	PRISMA(not reported)	Direct	COVID-19-associated MIS-C	Ferritin, ng/mL	Pooled estimate	9	194	763.24	658.8	867.6	16.93	< 0.001
34	2021	A. Toraih et al.	France, the USA, Pennsylvania, UK, Italy	patients < 20 years	Multisystem inflammatory syndrome in pediatrics	Physical	PRISMA(not reported)	Direct	COVID-19-associated MIS-C	Fibrinogen, g/L	Pooled estimate	4	144	6.24	4.68	7.8	96.03	< 0.001
34	2021	A. Toraih et al.	France, the USA, Pennsylvania, UK, Italy	patients < 20 years	Multisystem inflammatory syndrome in pediatrics	Physical	PRISMA(not reported)	Direct	COVID-19-associated MIS-C	Procalcitonin, ng/mL	Pooled estimate	6	117	19.24	8.67	29.8	73.16	< 0.001
34	2021	A. Toraih et al.	France, the USA, Pennsylvania, UK, Italy	patients < 20 years	Multisystem inflammatory syndrome in pediatrics	Physical	PRISMA(not reported)	Direct	COVID-19-associated MIS-C	Interleukin-6, pg/mL	Pooled estimate	4	115	189.67	145.4	233.8	0	< 0.001
34	2021	A. Toraih et al.	France, the USA, Pennsylvania, UK, Italy	patients < 20 years	Multisystem inflammatory syndrome in pediatrics	Physical	PRISMA(not reported)	Direct	COVID-19-associated MIS-C	D-dimer, μg/mL	Pooled estimate	8	191	3.79	2.57	5.02	89.25	< 0.001
34	2021	A. Toraih et al.	France, the USA, Pennsylvania, UK, Italy	patients < 20 years	Multisystem inflammatory syndrome in pediatrics	Physical	PRISMA(not reported)	Direct	COVID-19-associated MIS-C	Prothrombin time, sec	Pooled estimate	3	56	4.09	2.92	5.27	99.07	< 0.001
34	2021	A. Toraih et al.	France, the USA, Pennsylvania, UK, Italy	patients < 20 years	Multisystem inflammatory syndrome in pediatrics	Physical	PRISMA(not reported)	Direct	COVID-19-associated MIS-C	Shock (%)	Pooled prevalence	5	158	0.681	0.519	0.843	80.67	< 0.001
34	2021	A. Toraih et al.	France, the USA, Pennsylvania, UK, Italy	patients < 20 years	Multisystem inflammatory syndrome in pediatrics	Physical	PRISMA(not reported)	Direct	COVID-19-associated MIS-C	Hypotension (%)	Pooled prevalence	5	75	0.77	0.569	0.97	82.18	< 0.001
34	2021	A. Toraih et al.	France, the USA, Pennsylvania, UK, Italy	patients < 20 years	Multisystem inflammatory syndrome in pediatrics	Physical	PRISMA(not reported)	Direct	COVID-19-associated MIS-C	Acute kidney injury (%)	Pooled prevalence	4	141	0.411	0.15	0.671	91.83	0.002
34	2021	A. Toraih et al.	France, the USA, Pennsylvania, UK, Italy	patients < 20 years	Multisystem inflammatory syndrome in pediatrics	Physical	PRISMA(not reported)	Direct	COVID-19-associated MIS-C	PICU admission (%)	Pooled prevalence	10	173	0.737	0.603	0.871	86.52	< 0.001
34	2021	A. Toraih et al.	France, the USA, Pennsylvania, UK, Italy	patients < 20 years	Multisystem inflammatory syndrome in pediatrics	Physical	PRISMA(not reported)	Direct	COVID-19-associated MIS-C	Mechanical ventilation (%)	Pooled prevalence	9	198	0.379	0.283	0.476	46.46	< 0.001
34	2021	A. Toraih et al.	France, the USA, Pennsylvania, UK, Italy	patients < 20 years	Multisystem inflammatory syndrome in pediatrics	Physical	PRISMA(not reported)	Direct	COVID-19-associated MIS-C	Intubation (%)	Pooled prevalence	2	102	0.132	0.005	0.821	97.16	0.27
34	2021	A. Toraih et al.	France, the USA, Pennsylvania, UK, Italy	patients < 20 years	Multisystem inflammatory syndrome in pediatrics	Physical	PRISMA(not reported)	Direct	COVID-19-associated MIS-C	Length of stay, days (%)	Pooled prevalence	5	112	0.0677	0.0493	0.086	86.81	< 0.001
34	2021	A. Toraih et al.	France, the USA, Pennsylvania, UK, Italy	patients < 20 years	Multisystem inflammatory syndrome in pediatrics	Physical	PRISMA(not reported)	Direct	COVID-19-associated MIS-C	Epinephrine (%)	Pooled prevalence	3	61	0.402	0.072	0.732	86.03	0.017
34	2021	A. Toraih et al.	France, the USA, Pennsylvania, UK, Italy	patients < 20 years	Multisystem inflammatory syndrome in pediatrics	Physical	PRISMA(not reported)	Direct	COVID-19-associated MIS-C	Norepinephrine (%)	Pooled prevalence	3	61	0.451	0.09	0.812	91.26	0.014
34	2021	A. Toraih et al.	France, the USA, Pennsylvania, UK, Italy	patients < 20 years	Multisystem inflammatory syndrome in pediatrics	Physical	PRISMA(not reported)	Direct	COVID-19-associated MIS-C	Milrinone vasodilator (%)	Pooled prevalence	3	61	0.429	0.027	0.83	91.94	0.036
34	2021	A. Toraih et al.	France, the USA, Pennsylvania, UK, Italy	patients < 20 years	Multisystem inflammatory syndrome in pediatrics	Physical	PRISMA(not reported)	Direct	COVID-19-associated MIS-C	Intravenous Ig (%)	Pooled prevalence	12	258	0.877	0.808	0.947	77.75	< 0.001
34	2021	A. Toraih et al.	France, the USA, Pennsylvania, UK, Italy	patients < 20 years	Multisystem inflammatory syndrome in pediatrics	Physical	PRISMA(not reported)	Direct	COVID-19-associated MIS-C	Steroids (%)	Pooled prevalence	7	188	0.569	0.336	0.802	94.68	< 0.001
34	2021	A. Toraih et al.	France, the USA, Pennsylvania, UK, Italy	patients < 20 years	Multisystem inflammatory syndrome in pediatrics	Physical	PRISMA(not reported)	Direct	COVID-19-associated MIS-C	Anakinra (anti-IL1) (%)	Pooled prevalence	5	184	0.094	0.046	0.142	20.31	< 0.001
34	2021	A. Toraih et al.	France, the USA, Pennsylvania, UK, Italy	patients < 20 years	Multisystem inflammatory syndrome in pediatrics	Physical	PRISMA(not reported)	Direct	COVID-19-associated MIS-C	Hydroxychloroquine (%)	Pooled prevalence	2	33	0.135	0.051	0.31	5.99	0.001
34	2021	A. Toraih et al.	France, the USA, Pennsylvania, UK, Italy	patients < 20 years	Multisystem inflammatory syndrome in pediatrics	Physical	PRISMA(not reported)	Direct	COVID-19-associated MIS-C	Infliximab (anti-TNF) (%)	Pooled prevalence	2	91	0.085	0.02	0.296	74.61	0.002
34	2021	A. Toraih et al.	France, the USA, Pennsylvania, UK, Italy	patients < 20 years	Multisystem inflammatory syndrome in pediatrics	Physical	PRISMA(not reported)	Direct	COVID-19-associated MIS-C	Anticoagulants (%)	Pooled prevalence	8	170	0.67	0.476	0.863	94.12	< 0.001
35	2021	Toba et al.	China, USA ,the UK, Italy, France, Iran, Spain, and Turkey.	children and adolescents aged 0–19 years	clinical characteristics	Physical	PRISMA (The Joanna–Briggs Institute (JBI) checklists)	Direct	laboratory-confirmed COVID-19	All co‐morbidities (%)	Pooled prevalence	20	21	0.169	0.114	0.244	82.4	< 0.001
35	2021	Toba et al.	China, USA ,the UK, Italy, France, Iran, Spain, and Turkey.	children and adolescents aged 0–19 years	clinical characteristics	Physical	PRISMA (The Joanna–Briggs Institute (JBI) checklists)	Direct	laboratory-confirmed COVID-19	Asthma (%)	Pooled prevalence	13	14	0.039	0.02	0.074	16.6	0.272
35	2021	Toba et al.	China, USA ,the UK, Italy, France, Iran, Spain, and Turkey.	children and adolescents aged 0–19 years	clinical characteristics	Physical	PRISMA (The Joanna–Briggs Institute (JBI) checklists)	Direct	laboratory-confirmed COVID-19	Obesity (%)	Pooled prevalence	12	13	0.038	0.014	0.101	74	< 0.001
35	2021	Toba et al.	China, USA ,the UK, Italy, France, Iran, Spain, and Turkey.	children and adolescents aged 0–19 years	clinical characteristics	Physical	PRISMA (The Joanna–Briggs Institute (JBI) checklists)	Direct	laboratory-confirmed COVID-19	Neurologicala (%)	Pooled prevalence	15	16	0.034	0.014	0.08	65	< 0.001
35	2021	Toba et al.	China, USA ,the UK, Italy, France, Iran, Spain, and Turkey.	children and adolescents aged 0–19 years	clinical characteristics	Physical	PRISMA (The Joanna–Briggs Institute (JBI) checklists)	Direct	laboratory-confirmed COVID-19	Congenital heart disease (%)	Pooled prevalence	10	11	0.026	0.012	0.055	17.8	0.274
35	2021	Toba et al.	China, USA ,the UK, Italy, France, Iran, Spain, and Turkey.	children and adolescents aged 0–19 years	clinical characteristics	Physical	PRISMA (The Joanna–Briggs Institute (JBI) checklists)	Direct	laboratory-confirmed COVID-19	Diabetes (%)	Pooled prevalence	14	15	0.021	0.01	0.04	0	0.625
35	2021	Toba et al.	China, USA ,the UK, Italy, France, Iran, Spain, and Turkey.	children and adolescents aged 0–19 years	clinical characteristics	Physical	PRISMA (The Joanna–Briggs Institute (JBI) checklists)	Direct	laboratory-confirmed COVID-19	Preterm (%)	Pooled prevalence	9	10	0.021	0.01	0.043	5.5	0.39
35	2021	Toba et al.	China, USA ,the UK, Italy, France, Iran, Spain, and Turkey.	children and adolescents aged 0–19 years	clinical characteristics	Physical	PRISMA (The Joanna–Briggs Institute (JBI) checklists)	Direct	laboratory-confirmed COVID-19	Cancer (%)	Pooled prevalence	15	16	0.017	0.009	0.032	0	0.921
35	2021	Toba et al.	China, USA ,the UK, Italy, France, Iran, Spain, and Turkey.	children and adolescents aged 0–19 years	clinical characteristics	Physical	PRISMA (The Joanna–Briggs Institute (JBI) checklists)	Direct	laboratory-confirmed COVID-19	Asymptomatic (%)	Pooled prevalence	24	25	0.192	0.136	0.264	77.5	< 0.001
35	2021	Toba et al.	China, USA ,the UK, Italy, France, Iran, Spain, and Turkey.	children and adolescents aged 0–19 years	clinical characteristics	Physical	PRISMA (The Joanna–Briggs Institute (JBI) checklists)	Direct	laboratory-confirmed COVID-19	Fever (%)	Pooled prevalence	29	30	0.57	0.497	0.64	76.5	< 0.001
35	2021	Toba et al.	China, USA ,the UK, Italy, France, Iran, Spain, and Turkey.	children and adolescents aged 0–19 years	clinical characteristics	Physical	PRISMA (The Joanna–Briggs Institute (JBI) checklists)	Direct	laboratory-confirmed COVID-19	Cough (%)	Pooled prevalence	26	27	0.441	0.383	0.502	75.6	< 0.001
35	2021	Toba et al.	China, USA ,the UK, Italy, France, Iran, Spain, and Turkey.	children and adolescents aged 0–19 years	clinical characteristics	Physical	PRISMA (The Joanna–Briggs Institute (JBI) checklists)	Direct	laboratory-confirmed COVID-19	Dyspnea (%)	Pooled prevalence	20	21	0.152	0.102	0.219	82.4	< 0.001
35	2021	Toba et al.	China, USA ,the UK, Italy, France, Iran, Spain, and Turkey.	children and adolescents aged 0–19 years	clinical characteristics	Physical	PRISMA (The Joanna–Briggs Institute (JBI) checklists)	Direct	laboratory-confirmed COVID-19	Expectoration (%)	Pooled prevalence	5	6	0.15	0.092	0.236	48	0.087
35	2021	Toba et al.	China, USA ,the UK, Italy, France, Iran, Spain, and Turkey.	children and adolescents aged 0–19 years	clinical characteristics	Physical	PRISMA (The Joanna–Briggs Institute (JBI) checklists)	Direct	laboratory-confirmed COVID-19	Rhinorrhea (%)	Pooled prevalence	16	17	0.129	0.09	0.181	61.4	< 0.001
35	2021	Toba et al.	China, USA ,the UK, Italy, France, Iran, Spain, and Turkey.	children and adolescents aged 0–19 years	clinical characteristics	Physical	PRISMA (The Joanna–Briggs Institute (JBI) checklists)	Direct	laboratory-confirmed COVID-19	CNS (%)	Pooled prevalence	12	13	0.128	0.061	0.25	83.5	< 0.001
35	2021	Toba et al.	China, USA ,the UK, Italy, France, Iran, Spain, and Turkey.	children and adolescents aged 0–19 years	clinical characteristics	Physical	PRISMA (The Joanna–Briggs Institute (JBI) checklists)	Direct	laboratory-confirmed COVID-19	Diarrhea (%)	Pooled prevalence	21	22	0.111	0.059	0.198	90.8	< 0.001
35	2021	Toba et al.	China, USA ,the UK, Italy, France, Iran, Spain, and Turkey.	children and adolescents aged 0–19 years	clinical characteristics	Physical	PRISMA (The Joanna–Briggs Institute (JBI) checklists)	Direct	laboratory-confirmed COVID-19	Nausea/vomiting (%)	Pooled prevalence	19	20	0.105	0.049	0.211	93.1	< 0.001
35	2021	Toba et al.	China, USA ,the UK, Italy, France, Iran, Spain, and Turkey.	children and adolescents aged 0–19 years	clinical characteristics	Physical	PRISMA (The Joanna–Briggs Institute (JBI) checklists)	Direct	laboratory-confirmed COVID-19	Headache (%)	Pooled prevalence	11	12	0.103	0.05	0.197	85.5	< 0.001
35	2021	Toba et al.	China, USA ,the UK, Italy, France, Iran, Spain, and Turkey.	children and adolescents aged 0–19 years	clinical characteristics	Physical	PRISMA (The Joanna–Briggs Institute (JBI) checklists)	Direct	laboratory-confirmed COVID-19	Sore throat (%)	Pooled prevalence	15	16	0.097	0.048	0.186	87	< 0.001
35	2021	Toba et al.	China, USA ,the UK, Italy, France, Iran, Spain, and Turkey.	children and adolescents aged 0–19 years	clinical characteristics	Physical	PRISMA (The Joanna–Briggs Institute (JBI) checklists)	Direct	laboratory-confirmed COVID-19	Nasal congestion (%)	Pooled prevalence	7	8	0.093	0.045	0.18	52.1	0.041
35	2021	Toba et al.	China, USA ,the UK, Italy, France, Iran, Spain, and Turkey.	children and adolescents aged 0–19 years	clinical characteristics	Physical	PRISMA (The Joanna–Briggs Institute (JBI) checklists)	Direct	laboratory-confirmed COVID-19	Abdominal pain (%)	Pooled prevalence	11	12	0.081	0.028	0.21	89.5	0.001
35	2021	Toba et al.	China, USA ,the UK, Italy, France, Iran, Spain, and Turkey.	children and adolescents aged 0–19 years	clinical characteristics	Physical	PRISMA (The Joanna–Briggs Institute (JBI) checklists)	Direct	laboratory-confirmed COVID-19	Fatigue (%)	Pooled prevalence	12	13	0.058	0.033	0.101	53.7	< 0.001
35	2021	Toba et al.	China, USA ,the UK, Italy, France, Iran, Spain, and Turkey.	children and adolescents aged 0–19 years	clinical characteristics	Physical	PRISMA (The Joanna–Briggs Institute (JBI) checklists)	Direct	laboratory-confirmed COVID-19	Myalgia (%)	Pooled prevalence	8	9	0.047	0.013	0.154	85.7	< 0.001
35	2021	Toba et al.	China, USA ,the UK, Italy, France, Iran, Spain, and Turkey.	children and adolescents aged 0–19 years	clinical characteristics	Physical	PRISMA (The Joanna–Briggs Institute (JBI) checklists)	Direct	laboratory-confirmed COVID-19	Anosmia (%)	Pooled prevalence	5	6	0.035	0.014	0.081	0	0.596
35	2021	Toba et al.	China, USA ,the UK, Italy, France, Iran, Spain, and Turkey.	children and adolescents aged 0–19 years	clinical characteristics	Physical	PRISMA (The Joanna–Briggs Institute (JBI) checklists)	Direct	laboratory-confirmed COVID-19	Rash (%)	Pooled prevalence	7	8	0.469	0.294	0.652	81.1	< 0.001
35	2021	Toba et al.	China, USA ,the UK, Italy, France, Iran, Spain, and Turkey.	children and adolescents aged 0–19 years	clinical characteristics	Physical	PRISMA (The Joanna–Briggs Institute (JBI) checklists)	Direct	laboratory-confirmed COVID-19	Lymphopenia (%)	Pooled prevalence	27	28	0.135	0.082	0.214	86.9	< 0.001
35	2021	Toba et al.	China, USA ,the UK, Italy, France, Iran, Spain, and Turkey.	children and adolescents aged 0–19 years	clinical characteristics	Physical	PRISMA (The Joanna–Briggs Institute (JBI) checklists)	Direct	laboratory-confirmed COVID-19	Leukopenia (%)	Pooled prevalence	27	28	0.126	0.085	0.183	77.7	< 0.001
35	2021	Toba et al.	China, USA ,the UK, Italy, France, Iran, Spain, and Turkey.	children and adolescents aged 0–19 years	clinical characteristics	Physical	PRISMA (The Joanna–Briggs Institute (JBI) checklists)	Direct	laboratory-confirmed COVID-19	Lymphocytosis (%)	Pooled prevalence	21	22	0.106	0.063	0.171	65.1	< 0.001
35	2021	Toba et al.	China, USA ,the UK, Italy, France, Iran, Spain, and Turkey.	children and adolescents aged 0–19 years	clinical characteristics	Physical	PRISMA (The Joanna–Briggs Institute (JBI) checklists)	Direct	laboratory-confirmed COVID-19	Thrombocytopenia (%)	Pooled prevalence	14	15	0.082	0.042	0.153	76.7	< 0.001
35	2021	Toba et al.	China, USA ,the UK, Italy, France, Iran, Spain, and Turkey.	children and adolescents aged 0–19 years	clinical characteristics	Physical	PRISMA (The Joanna–Briggs Institute (JBI) checklists)	Direct	laboratory-confirmed COVID-19	Neutrophilia (%)	Pooled prevalence	12	13	0.081	0.058	0.111	0	0.973
35	2021	Toba et al.	China, USA ,the UK, Italy, France, Iran, Spain, and Turkey.	children and adolescents aged 0–19 years	clinical characteristics	Physical	PRISMA (The Joanna–Briggs Institute (JBI) checklists)	Direct	laboratory-confirmed COVID-19	Leukocytosis (%)	Pooled prevalence	20	21	0.08	0.043	0.141	78.3	< 0.001
35	2021	Toba et al.	China, USA ,the UK, Italy, France, Iran, Spain, and Turkey.	children and adolescents aged 0–19 years	clinical characteristics	Physical	PRISMA (The Joanna–Briggs Institute (JBI) checklists)	Direct	laboratory-confirmed COVID-19	Neutropenia (%)	Pooled prevalence	10	11	0.058	0.026	0.121	69.2	< 0.001
35	2021	Toba et al.	China, USA ,the UK, Italy, France, Iran, Spain, and Turkey.	children and adolescents aged 0–19 years	clinical characteristics	Physical	PRISMA (The Joanna–Briggs Institute (JBI) checklists)	Direct	laboratory-confirmed COVID-19	Elevated procalcitonin (%)	Pooled prevalence	21	22	0.39	0.275	0.518	84.4	< 0.001
35	2021	Toba et al.	China, USA ,the UK, Italy, France, Iran, Spain, and Turkey.	children and adolescents aged 0–19 years	clinical characteristics	Physical	PRISMA (The Joanna–Briggs Institute (JBI) checklists)	Direct	laboratory-confirmed COVID-19	High CRP (%)	Pooled prevalence	26	27	0.281	0.197	0.383	82.6	< 0.001
35	2021	Toba et al.	China, USA ,the UK, Italy, France, Iran, Spain, and Turkey.	children and adolescents aged 0–19 years	clinical characteristics	Physical	PRISMA (The Joanna–Briggs Institute (JBI) checklists)	Direct	laboratory-confirmed COVID-19	Elevated ESR (%)	Pooled prevalence	21	22	0.109	0.065	0.175	64.4	< 0.001
35	2021	Toba et al.	China, USA ,the UK, Italy, France, Iran, Spain, and Turkey.	children and adolescents aged 0–19 years	clinical characteristics	Physical	PRISMA (The Joanna–Briggs Institute (JBI) checklists)	Direct	laboratory-confirmed COVID-19	High LDH (%)	Pooled prevalence	12	13	0.229	0.141	0.35	82.1	< 0.001
35	2021	Toba et al.	China, USA ,the UK, Italy, France, Iran, Spain, and Turkey.	children and adolescents aged 0–19 years	clinical characteristics	Physical	PRISMA (The Joanna–Briggs Institute (JBI) checklists)	Direct	laboratory-confirmed COVID-19	Abnormal LFTs (%)	Pooled prevalence	20	21	0.186	0.123	0.27	83.3	< 0.001
35	2021	Toba et al.	China, USA ,the UK, Italy, France, Iran, Spain, and Turkey.	children and adolescents aged 0–19 years	clinical characteristics	Physical	PRISMA (The Joanna–Briggs Institute (JBI) checklists)	Direct	laboratory-confirmed COVID-19	Low albumin (%)	Pooled prevalence	5	6	0.143	0.035	0.434	90.5	< 0.001
35	2021	Toba et al.	China, USA ,the UK, Italy, France, Iran, Spain, and Turkey.	children and adolescents aged 0–19 years	clinical characteristics	Physical	PRISMA (The Joanna–Briggs Institute (JBI) checklists)	Direct	laboratory-confirmed COVID-19	Elevated d‐dimer (%)	Pooled prevalence	16	17	0.166	0.079	0.319	93.8	< 0.001
35	2021	Toba et al.	China, USA ,the UK, Italy, France, Iran, Spain, and Turkey.	children and adolescents aged 0–19 years	clinical characteristics	Physical	PRISMA (The Joanna–Briggs Institute (JBI) checklists)	Direct	laboratory-confirmed COVID-19	High creatinine (%)	Pooled prevalence	9	10	0.037	0.09	0.145	77.7	< 0.001
35	2021	Toba et al.	China, USA ,the UK, Italy, France, Iran, Spain, and Turkey.	children and adolescents aged 0–19 years	clinical characteristics	Physical	PRISMA (The Joanna–Briggs Institute (JBI) checklists)	Direct	laboratory-confirmed COVID-19	High BNP (%)	Pooled prevalence	2	3	0.707	0.349	0.914	87.5	< 0.001
35	2021	Toba et al.	China, USA ,the UK, Italy, France, Iran, Spain, and Turkey.	children and adolescents aged 0–19 years	clinical characteristics	Physical	PRISMA (The Joanna–Briggs Institute (JBI) checklists)	Direct	laboratory-confirmed COVID-19	Elevated troponin (%)	Pooled prevalence	5	6	0.254	0.072	0.599	90.9	< 0.001
35	2021	Toba et al.	China, USA ,the UK, Italy, France, Iran, Spain, and Turkey.	children and adolescents aged 0–19 years	clinical characteristics	Physical	PRISMA (The Joanna–Briggs Institute (JBI) checklists)	Direct	laboratory-confirmed COVID-19	Elevated CKMB (%)	Pooled prevalence	9	10	0.213	0.124	0.339	79.2	< 0.001
35	2021	Toba et al.	China, USA ,the UK, Italy, France, Iran, Spain, and Turkey.	children and adolescents aged 0–19 years	clinical characteristics	Physical	PRISMA (The Joanna–Briggs Institute (JBI) checklists)	Direct	laboratory-confirmed COVID-19	Creatinine Kinase (%)	Pooled prevalence	14	15	0.123	0.066	0.215	81.2	< 0.001
35	2021	Toba et al.	China, USA ,the UK, Italy, France, Iran, Spain, and Turkey.	children and adolescents aged 0–19 years	clinical characteristics	Physical	PRISMA (The Joanna–Briggs Institute (JBI) checklists)	Direct	laboratory-confirmed COVID-19	Elevated IL‐6 (%)	Pooled prevalence	9	10	0.16	0.034	0.509	87.3	< 0.001
35	2021	Toba et al.	China, USA ,the UK, Italy, France, Iran, Spain, and Turkey.	children and adolescents aged 0–19 years	clinical characteristics	Physical	PRISMA (The Joanna–Briggs Institute (JBI) checklists)	Direct	laboratory-confirmed COVID-19	Elevated IL‐10 (%)	Pooled prevalence	4	6	0.102	0.068	0.149	19	0.287
35	2021	Toba et al.	China, USA ,the UK, Italy, France, Iran, Spain, and Turkey.	children and adolescents aged 0–19 years	clinical characteristics	Physical	PRISMA (The Joanna–Briggs Institute (JBI) checklists)	Direct	laboratory-confirmed COVID-19	Total co‐infection (%)	Pooled prevalence	15	16	0.264	0.183	0.364	67.6	< 0.001
35	2021	Toba et al.	China, USA ,the UK, Italy, France, Iran, Spain, and Turkey.	children and adolescents aged 0–19 years	clinical characteristics	Physical	PRISMA (The Joanna–Briggs Institute (JBI) checklists)	Direct	laboratory-confirmed COVID-19	Bacterial co‐infection (%)	Pooled prevalence	11	12	0.184	0.125	0.261	49.1	0.028
35	2021	Toba et al.	China, USA ,the UK, Italy, France, Iran, Spain, and Turkey.	children and adolescents aged 0–19 years	clinical characteristics	Physical	PRISMA (The Joanna–Briggs Institute (JBI) checklists)	Direct	laboratory-confirmed COVID-19	Viral co‐infection (%)	Pooled prevalence	10	11	0.061	0.022	0.159	76.2	< 0.001
35	2021	Toba et al.	China, USA ,the UK, Italy, France, Iran, Spain, and Turkey.	children and adolescents aged 0–19 years	clinical characteristics	Physical	PRISMA (The Joanna–Briggs Institute (JBI) checklists)	Direct	laboratory-confirmed COVID-19	Mycoplasma co‐infection (%)	Pooled prevalence	9	10	0.197	0.134	0.279	50.9	0.031
35	2021	Toba et al.	China, USA ,the UK, Italy, France, Iran, Spain, and Turkey.	children and adolescents aged 0–19 years	clinical characteristics	Physical	PRISMA (The Joanna–Briggs Institute (JBI) checklists)	Direct	laboratory-confirmed COVID-19	Influenza A or B co‐infection (%)	Pooled prevalence	10	11	0.052	0.019	0.136	71	< 0.001
35	2021	Toba et al.	China, USA ,the UK, Italy, France, Iran, Spain, and Turkey.	children and adolescents aged 0–19 years	clinical characteristics	Physical	PRISMA (The Joanna–Briggs Institute (JBI) checklists)	Direct	laboratory-confirmed COVID-19	Adenovirus co‐infection (%)	Pooled prevalence	8	9	0.02	0.008	0.048	0	0.943
35	2021	Toba et al.	China, USA ,the UK, Italy, France, Iran, Spain, and Turkey.	children and adolescents aged 0–19 years	clinical characteristics	Physical	PRISMA (The Joanna–Briggs Institute (JBI) checklists)	Direct	laboratory-confirmed COVID-19	Ground glass opacity (%)	Pooled prevalence	16	17	0.355	0.289	0.427	62.7	< 0.001
35	2021	Toba et al.	China, USA ,the UK, Italy, France, Iran, Spain, and Turkey.	children and adolescents aged 0–19 years	clinical characteristics	Physical	PRISMA (The Joanna–Briggs Institute (JBI) checklists)	Direct	laboratory-confirmed COVID-19	Patchy shadows (%)	Pooled prevalence	10	11	0.223	0.12	0.376	84.7	< 0.001
35	2021	Toba et al.	China, USA ,the UK, Italy, France, Iran, Spain, and Turkey.	children and adolescents aged 0–19 years	clinical characteristics	Physical	PRISMA (The Joanna–Briggs Institute (JBI) checklists)	Direct	laboratory-confirmed COVID-19	Consolidation (%)	Pooled prevalence	13	14	0.055	0.023	0.127	68.2	< 0.001
35	2021	Toba et al.	China, USA ,the UK, Italy, France, Iran, Spain, and Turkey.	children and adolescents aged 0–19 years	clinical characteristics	Physical	PRISMA (The Joanna–Briggs Institute (JBI) checklists)	Direct	laboratory-confirmed COVID-19	Unilateral lesion (%)	Pooled prevalence	10	11	0.325	0.281	0.373	0	0.443
35	2021	Toba et al.	China, USA ,the UK, Italy, France, Iran, Spain, and Turkey.	children and adolescents aged 0–19 years	clinical characteristics	Physical	PRISMA (The Joanna–Briggs Institute (JBI) checklists)	Direct	laboratory-confirmed COVID-19	Bilateral lesion (%)	Pooled prevalence	9	10	0.259	0.172	0.371	79.3	< 0.001
35	2021	Toba et al.	China, USA ,the UK, Italy, France, Iran, Spain, and Turkey.	children and adolescents aged 0–19 years	clinical characteristics	Physical	PRISMA (The Joanna–Briggs Institute (JBI) checklists)	Direct	laboratory-confirmed COVID-19	Pleural effusion (%)	Pooled prevalence	8	9	0.057	0.026	0.121	26.4	0.209
35	2021	Toba et al.	China, USA ,the UK, Italy, France, Iran, Spain, and Turkey.	children and adolescents aged 0–19 years	clinical characteristics	Physical	PRISMA (The Joanna–Briggs Institute (JBI) checklists)	Direct	laboratory-confirmed COVID-19	Interstitial infiltrates (%)	Pooled prevalence	6	7	0.181	0.075	0.378	61.4	0.016
35	2021	Toba et al.	China, USA ,the UK, Italy, France, Iran, Spain, and Turkey.	children and adolescents aged 0–19 years	clinical characteristics	Physical	PRISMA (The Joanna–Briggs Institute (JBI) checklists)	Direct	laboratory-confirmed COVID-19	Consolidation (%)	Pooled prevalence	8	9	0.148	0.079	0.26	41.3	0.092
35	2021	Toba et al.	China, USA ,the UK, Italy, France, Iran, Spain, and Turkey.	children and adolescents aged 0–19 years	clinical characteristics	Physical	PRISMA (The Joanna–Briggs Institute (JBI) checklists)	Direct	laboratory-confirmed COVID-19	Any treatment (%)	Pooled prevalence	21	22	0.921	0.815	0.969	94	< 0.001
35	2021	Toba et al.	China, USA ,the UK, Italy, France, Iran, Spain, and Turkey.	children and adolescents aged 0–19 years	clinical characteristics	Physical	PRISMA (The Joanna–Briggs Institute (JBI) checklists)	Direct	laboratory-confirmed COVID-19	Antiviral (%)	Pooled prevalence	17	18	0.827	0.557	0.948	89.5	< 0.001
35	2021	Toba et al.	China, USA ,the UK, Italy, France, Iran, Spain, and Turkey.	children and adolescents aged 0–19 years	clinical characteristics	Physical	PRISMA (The Joanna–Briggs Institute (JBI) checklists)	Direct	laboratory-confirmed COVID-19	Antibiotics (%)	Pooled prevalence	17	18	0.41	0.308	0.52	75.1	< 0.001
35	2021	Toba et al.	China, USA ,the UK, Italy, France, Iran, Spain, and Turkey.	children and adolescents aged 0–19 years	clinical characteristics	Physical	PRISMA (The Joanna–Briggs Institute (JBI) checklists)	Direct	laboratory-confirmed COVID-19	Gluco‐corticoids inhaled (%)	Pooled prevalence	15	16	0.168	0.081	0.316	87.9	< 0.001
35	2021	Toba et al.	China, USA ,the UK, Italy, France, Iran, Spain, and Turkey.	children and adolescents aged 0–19 years	clinical characteristics	Physical	PRISMA (The Joanna–Briggs Institute (JBI) checklists)	Direct	laboratory-confirmed COVID-19	IVIG (%)	Pooled prevalence	17	18	0.139	0.054	0.314	90.5	< 0.001
35	2021	Toba et al.	China, USA ,the UK, Italy, France, Iran, Spain, and Turkey.	children and adolescents aged 0–19 years	clinical characteristics	Physical	PRISMA (The Joanna–Briggs Institute (JBI) checklists)	Direct	laboratory-confirmed COVID-19	Hydroxychloroquine (%)	Pooled prevalence	10	11	0.028	0.014	0.059	0	0.797
35	2021	Toba et al.	China, USA ,the UK, Italy, France, Iran, Spain, and Turkey.	children and adolescents aged 0–19 years	clinical characteristics	Physical	PRISMA (The Joanna–Briggs Institute (JBI) checklists)	Direct	laboratory-confirmed COVID-19	All hospitalization (%)	Pooled prevalence	27	28	0.963	0.924	0.982	81.8	< 0.001
35	2021	Toba et al.	China, USA ,the UK, Italy, France, Iran, Spain, and Turkey.	children and adolescents aged 0–19 years	clinical characteristics	Physical	PRISMA (The Joanna–Briggs Institute (JBI) checklists)	Direct	laboratory-confirmed COVID-19	ICU admission (%)	Pooled prevalence	20	21	0.108	0.042	0.253	93.1	< 0.001
35	2021	Toba et al.	China, USA ,the UK, Italy, France, Iran, Spain, and Turkey.	children and adolescents aged 0–19 years	clinical characteristics	Physical	PRISMA (The Joanna–Briggs Institute (JBI) checklists)	Direct	laboratory-confirmed COVID-19	Oxygen/NIV (%)	Pooled prevalence	13	14	0.124	0.072	0.206	69.9	< 0.001
35	2021	Toba et al.	China, USA ,the UK, Italy, France, Iran, Spain, and Turkey.	children and adolescents aged 0–19 years	clinical characteristics	Physical	PRISMA (The Joanna–Briggs Institute (JBI) checklists)	Direct	laboratory-confirmed COVID-19	Mechanical ventilation (%)	Pooled prevalence	16	17	0.04	0.017	0.089	80.6	< 0.001
35	2021	Toba et al.	China, USA ,the UK, Italy, France, Iran, Spain, and Turkey.	children and adolescents aged 0–19 years	clinical characteristics	Physical	PRISMA (The Joanna–Briggs Institute (JBI) checklists)	Direct	laboratory-confirmed COVID-19	Shock (%)	Pooled prevalence	11	12	0.121	0.051	0.258	84.7	< 0.001
35	2021	Toba et al.	China, USA ,the UK, Italy, France, Iran, Spain, and Turkey.	children and adolescents aged 0–19 years	clinical characteristics	Physical	PRISMA (The Joanna–Briggs Institute (JBI) checklists)	Direct	laboratory-confirmed COVID-19	Discharge (%)	Pooled prevalence	25	26	0.928	0.878	0.959	71.2	< 0.001
35	2021	Toba et al.	China, USA ,the UK, Italy, France, Iran, Spain, and Turkey.	children and adolescents aged 0–19 years	clinical characteristics	Physical	PRISMA (The Joanna–Briggs Institute (JBI) checklists)	Direct	laboratory-confirmed COVID-19	MISC (%)	Pooled prevalence	30	31	0.052	0.018	0.143	80	< 0.001
35	2021	Toba et al.	China, USA ,the UK, Italy, France, Iran, Spain, and Turkey.	children and adolescents aged 0–19 years	clinical characteristics	Physical	PRISMA (The Joanna–Briggs Institute (JBI) checklists)	Direct	laboratory-confirmed COVID-19	Death (%)	Pooled prevalence	30	31	0.024	0.017	0.034	0	0.732
37	2022	Dang et al.	Turkey, China, Italy, Austria, Iran, Japan, New Zealand,Russian Federation	children and adolescents aged 0–19 years	the global prevalence of respiratory pathogens in children with acute respiratory tract infections (ARTIs)	Physical	PRISMA (Joanna Briggs Institute Prevalence Critical Appraisal Tool)	Indirect	health impacts during the pandemic	RSV, During COVID-19	Pooled prevalence	33	462848	0.053	0.035	0.074	99·6	< 0.001
37	2022	Dang et al.	Turkey, China, Italy, Austria, Iran, Japan, New Zealand,Russian Federation	children and adolescents aged 0–19 years	the global prevalence of respiratory pathogens in children with acute respiratory tract infections (ARTIs)	Physical	PRISMA (Joanna Briggs Institute Prevalence Critical Appraisal Tool)	Indirect	health impacts during the pandemic	IFV , During COVID-19	Pooled prevalence	33	462845	0.024	0.01	0.042	99·6	< 0.001
37	2022	Dang et al.	Turkey, China, Italy, Austria, Iran, Japan, New Zealand,Russian Federation	children and adolescents aged 0–19 years	the global prevalence of respiratory pathogens in children with acute respiratory tract infections (ARTIs)	Physical	PRISMA (Joanna Briggs Institute Prevalence Critical Appraisal Tool)	Indirect	health impacts during the pandemic	IFV-A, During COVID-19	Pooled prevalence	19	266488	0.015	0.005	0.029	99·4	< 0.001
37	2022	Dang et al.	Turkey, China, Italy, Austria, Iran, Japan, New Zealand,Russian Federation	children and adolescents aged 0–19 years	the global prevalence of respiratory pathogens in children with acute respiratory tract infections (ARTIs)	Physical	PRISMA (Joanna Briggs Institute Prevalence Critical Appraisal Tool)	Indirect	health impacts during the pandemic	IFV-B, During COVID-19	Pooled prevalence	18	252465	0.015	0.003	0.033	99·7	< 0.001
37	2022	Dang et al.	Turkey, China, Italy, Austria, Iran, Japan, New Zealand,Russian Federation	children and adolescents aged 0–19 years	the global prevalence of respiratory pathogens in children with acute respiratory tract infections (ARTIs)	Physical	PRISMA (Joanna Briggs Institute Prevalence Critical Appraisal Tool)	Indirect	health impacts during the pandemic	HRV, During COVID-19	Pooled prevalence	16	224412	0.234	0.178	0.296	99·0	< 0.001
37	2022	Dang et al.	Turkey, China, Italy, Austria, Iran, Japan, New Zealand,Russian Federation	children and adolescents aged 0–19 years	the global prevalence of respiratory pathogens in children with acute respiratory tract infections (ARTIs)	Physical	PRISMA (Joanna Briggs Institute Prevalence Critical Appraisal Tool)	Indirect	health impacts during the pandemic	HAdV, During COVID-19	Pooled prevalence	32	448823	0.019	0.013	0.027	98·2	< 0.001
37	2022	Dang et al.	Turkey, China, Italy, Austria, Iran, Japan, New Zealand,Russian Federation	children and adolescents aged 0–19 years	the global prevalence of respiratory pathogens in children with acute respiratory tract infections (ARTIs)	Physical	PRISMA (Joanna Briggs Institute Prevalence Critical Appraisal Tool)	Indirect	health impacts during the pandemic	PIV , During COVID-19	Pooled prevalence	25	350640	0.033	0.022	0.046	98·6	< 0.001
37	2022	Dang et al.	Turkey, China, Italy, Austria, Iran, Japan, New Zealand,Russian Federation	children and adolescents aged 0–19 years	the global prevalence of respiratory pathogens in children with acute respiratory tract infections (ARTIs)	Physical	PRISMA (Joanna Briggs Institute Prevalence Critical Appraisal Tool)	Indirect	health impacts during the pandemic	PIV-1, During COVID-19	Pooled prevalence	10	140258	0.007	0	0.026	99·5	< 0.001
37	2022	Dang et al.	Turkey, China, Italy, Austria, Iran, Japan, New Zealand,Russian Federation	children and adolescents aged 0–19 years	the global prevalence of respiratory pathogens in children with acute respiratory tract infections (ARTIs)	Physical	PRISMA (Joanna Briggs Institute Prevalence Critical Appraisal Tool)	Indirect	health impacts during the pandemic	PIV-2, During COVID-19	Pooled prevalence	8	112206	0	0	0.001	78·3	< 0.001
37	2022	Dang et al.	Turkey, China, Italy, Austria, Iran, Japan, New Zealand,Russian Federation	children and adolescents aged 0–19 years	the global prevalence of respiratory pathogens in children with acute respiratory tract infections (ARTIs)	Physical	PRISMA (Joanna Briggs Institute Prevalence Critical Appraisal Tool)	Indirect	health impacts during the pandemic	PIV-3, During COVID-19	Pooled prevalence	13	182337	0.02	0.013	0.028	95·4	< 0.001
37	2022	Dang et al.	Turkey, China, Italy, Austria, Iran, Japan, New Zealand,Russian Federation	children and adolescents aged 0–19 years	the global prevalence of respiratory pathogens in children with acute respiratory tract infections (ARTIs)	Physical	PRISMA (Joanna Briggs Institute Prevalence Critical Appraisal Tool)	Indirect	health impacts during the pandemic	HBoV, During COVID-19	Pooled prevalence	14	196362	0.027	0.016	0.041	95·2	< 0.001
37	2022	Dang et al.	Turkey, China, Italy, Austria, Iran, Japan, New Zealand,Russian Federation	children and adolescents aged 0–19 years	the global prevalence of respiratory pathogens in children with acute respiratory tract infections (ARTIs)	Physical	PRISMA (Joanna Briggs Institute Prevalence Critical Appraisal Tool)	Indirect	health impacts during the pandemic	HMPV, During COVID-19	Pooled prevalence	17	238437	0.018	0.004	0.04	98·9	< 0.001
37	2022	Dang et al.	Turkey, China, Italy, Austria, Iran, Japan, New Zealand,Russian Federation	children and adolescents aged 0–19 years	the global prevalence of respiratory pathogens in children with acute respiratory tract infections (ARTIs)	Physical	PRISMA (Joanna Briggs Institute Prevalence Critical Appraisal Tool)	Indirect	health impacts during the pandemic	HCoV, During COVID-19	Pooled prevalence	15	210387	0.046	0.029	0.067	94·8	< 0.001
37	2022	Dang et al.	Turkey, China, Italy, Austria, Iran, Japan, New Zealand,Russian Federation	children and adolescents aged 0–19 years	the global prevalence of respiratory pathogens in children with acute respiratory tract infections (ARTIs)	Physical	PRISMA (Joanna Briggs Institute Prevalence Critical Appraisal Tool)	Indirect	health impacts during the pandemic	MP, During COVID-19	Pooled prevalence	16	224411	0.079	0.038	0.132	99·7	< 0.001
37	2022	Dang et al.	Turkey, China, Italy, Austria, Iran, Japan, New Zealand,Russian Federation	children and adolescents aged 0–19 years	the global prevalence of respiratory pathogens in children with acute respiratory tract infections (ARTIs)	Physical	PRISMA (Joanna Briggs Institute Prevalence Critical Appraisal Tool)	Indirect	health impacts during the pandemic	CP, During COVID-19	Pooled prevalence	8	112205	0.006	0.003	0.01	93·4	< 0.001
37	2022	Dang et al.	Turkey, China, Italy, Austria, Iran, Japan, New Zealand,Russian Federation	children and adolescents aged 0–19 years	the global prevalence of respiratory pathogens in children with acute respiratory tract infections (ARTIs)	Physical	PRISMA (Joanna Briggs Institute Prevalence Critical Appraisal Tool)	Indirect	health impacts during the pandemic	RSV, Before COVID-19	Pooled prevalence	25	350641	0.111	0.088	0.137	99.8	< 0.001
37	2022	Dang et al.	Turkey, China, Italy, Austria, Iran, Japan, New Zealand,Russian Federation	children and adolescents aged 0–19 years	the global prevalence of respiratory pathogens in children with acute respiratory tract infections (ARTIs)	Physical	PRISMA (Joanna Briggs Institute Prevalence Critical Appraisal Tool)	Indirect	health impacts during the pandemic	IFV , Before COVID-19	Pooled prevalence	25	350643	0.089	0.05	0.136	99.9	< 0.001
37	2022	Dang et al.	Turkey, China, Italy, Austria, Iran, Japan, New Zealand,Russian Federation	children and adolescents aged 0–19 years	the global prevalence of respiratory pathogens in children with acute respiratory tract infections (ARTIs)	Physical	PRISMA (Joanna Briggs Institute Prevalence Critical Appraisal Tool)	Indirect	health impacts during the pandemic	IFV-A, Before COVID-19	Pooled prevalence	15	210384	0.062	0.028	0.11	99.9	< 0.001
37	2022	Dang et al.	Turkey, China, Italy, Austria, Iran, Japan, New Zealand,Russian Federation	children and adolescents aged 0–19 years	the global prevalence of respiratory pathogens in children with acute respiratory tract infections (ARTIs)	Physical	PRISMA (Joanna Briggs Institute Prevalence Critical Appraisal Tool)	Indirect	health impacts during the pandemic	HAdV, Before COVID-19	Pooled prevalence	23	322589	0.047	0.028	0.07	99.8	< 0.001
37	2022	Dang et al.	Turkey, China, Italy, Austria, Iran, Japan, New Zealand,Russian Federation	children and adolescents aged 0–19 years	the global prevalence of respiratory pathogens in children with acute respiratory tract infections (ARTIs)	Physical	PRISMA (Joanna Briggs Institute Prevalence Critical Appraisal Tool)	Indirect	health impacts during the pandemic	PIV , Before COVID-19	Pooled prevalence	18	252463	0.054	0.045	0.063	97.2	< 0.001
38	2021	Taheri et al.	Peru, Italy, China, Lebanese, Iran, Korea, Malaysia	Newborns, Infants, and Children	Clinical Features	Physical	PRISMA (JBI Critical appraisal tools)	Direct	laboratory-confirmed COVID-19	Fever (%)	Pooled prevalence	17	624	0.58	0.5	0.067	NA	NA
38	2021	Taheri et al.	Peru, Italy, China, Lebanese, Iran, Korea, Malaysia	Newborns, Infants, and Children	Clinical Features	Physical	PRISMA (JBI Critical appraisal tools)	Direct	laboratory-confirmed COVID-19	Cough (%)	Pooled prevalence	17	633	0.48	0.4	0.57	NA	NA
38	2021	Taheri et al.	Peru, Italy, China, Lebanese, Iran, Korea, Malaysia	Newborns, Infants, and Children	Clinical Features	Physical	PRISMA (JBI Critical appraisal tools)	Direct	laboratory-confirmed COVID-19	Rhinitis (%)	Pooled prevalence	2	168	0.23	-0.2	0.66	NA	NA
38	2021	Taheri et al.	Peru, Italy, China, Lebanese, Iran, Korea, Malaysia	Newborns, Infants, and Children	Clinical Features	Physical	PRISMA (JBI Critical appraisal tools)	Direct	laboratory-confirmed COVID-19	Pharyngitis (%)	Pooled prevalence	2	170	0.23	-0.2	0.66	NA	NA
38	2021	Taheri et al.	Peru, Italy, China, Lebanese, Iran, Korea, Malaysia	Newborns, Infants, and Children	Clinical Features	Physical	PRISMA (JBI Critical appraisal tools)	Direct	laboratory-confirmed COVID-19	Myalgia (%)	Pooled prevalence	2	299	0.22	0.18	0.27	NA	NA
38	2021	Taheri et al.	Peru, Italy, China, Lebanese, Iran, Korea, Malaysia	Newborns, Infants, and Children	Clinical Features	Physical	PRISMA (JBI Critical appraisal tools)	Direct	laboratory-confirmed COVID-19	Headache (%)	Pooled prevalence	3	330	0.18	0.05	0.31	NA	NA
38	2021	Taheri et al.	Peru, Italy, China, Lebanese, Iran, Korea, Malaysia	Newborns, Infants, and Children	Clinical Features	Physical	PRISMA (JBI Critical appraisal tools)	Direct	laboratory-confirmed COVID-19	Sore throat (%)	Pooled prevalence	7	382	0.15	0.07	0.23	NA	NA
38	2021	Taheri et al.	Peru, Italy, China, Lebanese, Iran, Korea, Malaysia	Newborns, Infants, and Children	Clinical Features	Physical	PRISMA (JBI Critical appraisal tools)	Direct	laboratory-confirmed COVID-19	Diarrhea (%)	Pooled prevalence	10	553	0.14	0.11	0.17	NA	NA
38	2021	Taheri et al.	Peru, Italy, China, Lebanese, Iran, Korea, Malaysia	Newborns, Infants, and Children	Clinical Features	Physical	PRISMA (JBI Critical appraisal tools)	Direct	laboratory-confirmed COVID-19	Shortness of breath (%)	Pooled prevalence	2	459	0.12	0.08	0.15	NA	NA
38	2021	Taheri et al.	Peru, Italy, China, Lebanese, Iran, Korea, Malaysia	Newborns, Infants, and Children	Clinical Features	Physical	PRISMA (JBI Critical appraisal tools)	Direct	laboratory-confirmed COVID-19	Constipation (%)	Pooled prevalence	2	18	0.11	-0.04	0.26	NA	NA
38	2021	Taheri et al.	Peru, Italy, China, Lebanese, Iran, Korea, Malaysia	Newborns, Infants, and Children	Clinical Features	Physical	PRISMA (JBI Critical appraisal tools)	Direct	laboratory-confirmed COVID-19	Loss of appetite (%)	Pooled prevalence	1	10	0.1	-0.09	0.29	NA	NA
38	2021	Taheri et al.	Peru, Italy, China, Lebanese, Iran, Korea, Malaysia	Newborns, Infants, and Children	Clinical Features	Physical	PRISMA (JBI Critical appraisal tools)	Direct	laboratory-confirmed COVID-19	Tachypnea (%)	Pooled prevalence	1	28	0.1	-0.04	0.24	NA	NA
38	2021	Taheri et al.	Peru, Italy, China, Lebanese, Iran, Korea, Malaysia	Newborns, Infants, and Children	Clinical Features	Physical	PRISMA (JBI Critical appraisal tools)	Direct	laboratory-confirmed COVID-19	Nausea/vomiting (%)	Pooled prevalence	6	528	0.09	0.05	0.13	NA	NA
38	2021	Taheri et al.	Peru, Italy, China, Lebanese, Iran, Korea, Malaysia	Newborns, Infants, and Children	Clinical Features	Physical	PRISMA (JBI Critical appraisal tools)	Direct	laboratory-confirmed COVID-19	Runny nose (%)	Pooled prevalence	8	381	0.08	0.05	0.11	NA	NA
38	2021	Taheri et al.	Peru, Italy, China, Lebanese, Iran, Korea, Malaysia	Newborns, Infants, and Children	Clinical Features	Physical	PRISMA (JBI Critical appraisal tools)	Direct	laboratory-confirmed COVID-19	Abdominal pain (%)	Pooled prevalence	2	301	0.06	0.03	0.09	NA	NA
38	2021	Taheri et al.	Peru, Italy, China, Lebanese, Iran, Korea, Malaysia	Newborns, Infants, and Children	Clinical Features	Physical	PRISMA (JBI Critical appraisal tools)	Direct	laboratory-confirmed COVID-19	Fatigue (%)	Pooled prevalence	6	243	0.05	0	0.01	NA	NA
38	2021	Taheri et al.	Peru, Italy, China, Lebanese, Iran, Korea, Malaysia	Newborns, Infants, and Children	Clinical Features	Physical	PRISMA (JBI Critical appraisal tools)	Direct	laboratory-confirmed COVID-19	Conjunctivitis (%)	Pooled prevalence	1	168	0.04	0.01	0.07	NA	NA
38	2021	Taheri et al.	Peru, Italy, China, Lebanese, Iran, Korea, Malaysia	Newborns, Infants, and Children	Clinical Features	Physical	PRISMA (JBI Critical appraisal tools)	Direct	laboratory-confirmed COVID-19	Seizure (%)	Pooled prevalence	2	178	0.03	0	0.6	NA	NA
38	2021	Taheri et al.	Peru, Italy, China, Lebanese, Iran, Korea, Malaysia	Newborns, Infants, and Children	Clinical Features	Physical	PRISMA (JBI Critical appraisal tools)	Direct	laboratory-confirmed COVID-19	Chest pain (%)	Pooled prevalence	1	168	0.02	0	0.05	NA	NA
38	2021	Taheri et al.	Peru, Italy, China, Lebanese, Iran, Korea, Malaysia	Newborns, Infants, and Children	Clinical Features	Physical	PRISMA (JBI Critical appraisal tools)	Direct	laboratory-confirmed COVID-19	Asymptomatic (%)	Pooled prevalence	13	2639	0.24	0.13	0.35	NA	NA
38	2021	Taheri et al.	Peru, Italy, China, Lebanese, Iran, Korea, Malaysia	Newborns, Infants, and Children	Clinical Features	Physical	PRISMA (JBI Critical appraisal tools)	Direct	laboratory-confirmed COVID-19	Mild (%)	Pooled prevalence	5	2205	0.51	0.34	0.67	NA	NA
38	2021	Taheri et al.	Peru, Italy, China, Lebanese, Iran, Korea, Malaysia	Newborns, Infants, and Children	Clinical Features	Physical	PRISMA (JBI Critical appraisal tools)	Direct	laboratory-confirmed COVID-19	Moderate (%)	Pooled prevalence	4	2199	0.39	0.37	0.41	NA	NA
38	2021	Taheri et al.	Peru, Italy, China, Lebanese, Iran, Korea, Malaysia	Newborns, Infants, and Children	Clinical Features	Physical	PRISMA (JBI Critical appraisal tools)	Direct	laboratory-confirmed COVID-19	Severe (%)	Pooled prevalence	1	2143	0.05	0.04	0.06	NA	NA
38	2021	Taheri et al.	Peru, Italy, China, Lebanese, Iran, Korea, Malaysia	Newborns, Infants, and Children	Clinical Features	Physical	PRISMA (JBI Critical appraisal tools)	Direct	laboratory-confirmed COVID-19	Critical (%)	Pooled prevalence	1	2143	0.01	0	0.01	NA	NA
38	2021	Taheri et al.	Peru, Italy, China, Lebanese, Iran, Korea, Malaysia	Newborns, Infants, and Children	Clinical Features	Physical	PRISMA (JBI Critical appraisal tools)	Direct	laboratory-confirmed COVID-19	Respiratory symptoms (%)	Pooled prevalence	16	617	0.63	0.49	0.76	NA	NA
38	2021	Taheri et al.	Peru, Italy, China, Lebanese, Iran, Korea, Malaysia	Newborns, Infants, and Children	Clinical Features	Physical	PRISMA (JBI Critical appraisal tools)	Direct	laboratory-confirmed COVID-19	Gastrointestinal symptoms (%)	Pooled prevalence	10	555	0.25	0.2	0.31	NA	NA
38	2021	Taheri et al.	Peru, Italy, China, Lebanese, Iran, Korea, Malaysia	Newborns, Infants, and Children	Clinical Features	Physical	PRISMA (JBI Critical appraisal tools)	Direct	laboratory-confirmed COVID-19	Neurologic symptoms (%)	Pooled prevalence	5	508	0.13	0.02	0.23	NA	NA
39	2022	W. Sumner et al.	United States, Italy, Turkey and other 60 countries	children and young adults ＜ 20 years of age	severe outcomes	Physical	PRISMA (NOS)	Direct	laboratory-confirmed COVID-19	hospitalized in Population-Based Studies	Pooled prevalence	20	736480	0.033	0.027	0.04	99	NA
39	2022	W. Sumner et al.	United States, Italy, Turkey and other 60 countries	children and young adults ＜ 20 years of age	severe outcomes	Physical	PRISMA (NOS)	Direct	laboratory-confirmed COVID-19	admitted to the ICU in Population-Based Studies	Pooled prevalence	16	185567	0.003	0.002	0.006	94	NA
39	2022	W. Sumner et al.	United States, Italy, Turkey and other 60 countries	children and young adults ＜ 20 years of age	severe outcomes	Physical	PRISMA (NOS)	Direct	laboratory-confirmed COVID-19	“severe” outcome in Population-Based Studies	Pooled prevalence	41	2472217	0.001	0	0.022	0	NA
39	2022	W. Sumner et al.	United States, Italy, Turkey and other 60 countries	children and young adults ＜ 20 years of age	severe outcomes	Physical	PRISMA (NOS)	Direct	laboratory-confirmed COVID-19	died. in Population-Based Studies	Pooled prevalence	4	1386	0.0002	1e-05	0.0005	97	NA
39	2022	W. Sumner et al.	United States, Italy, Turkey and other 60 countries	children and young adults ＜ 20 years of age	severe outcomes	Physical	PRISMA (NOS)	Direct	laboratory-confirmed COVID-19	Hospitalized In Hospital-based screening studies	Pooled prevalence	32	34034	0.239	0.19	0.292	99	NA
39	2022	W. Sumner et al.	United States, Italy, Turkey and other 60 countries	children and young adults ＜ 20 years of age	severe outcomes	Physical	PRISMA (NOS)	Direct	laboratory-confirmed COVID-19	admitted to the ICU In Hospital-based screening studies	Pooled prevalence	28	32355	0.029	0.021	0.038	91	NA
39	2022	W. Sumner et al.	United States, Italy, Turkey and other 60 countries	children and young adults ＜ 20 years of age	severe outcomes	Physical	PRISMA (NOS)	Direct	laboratory-confirmed COVID-19	severe outcome In Hospital-based screening studies	Pooled prevalence	14	23481	0.013	0.005	0.023	86	NA
39	2022	W. Sumner et al.	United States, Italy, Turkey and other 60 countries	children and young adults ＜ 20 years of age	severe outcomes	Physical	PRISMA (NOS)	Direct	laboratory-confirmed COVID-19	died In Hospital-based screening studies	Pooled prevalence	23	6044	0.002	0.0002	0.005	99	NA
39	2022	W. Sumner et al.	United States, Italy, Turkey and other 60 countries	children and young adults ＜ 20 years of age	severe outcomes	Physical	PRISMA (NOS)	Direct	laboratory-confirmed COVID-19	required ICU admission In Studiess of hospitalized children	Pooled prevalence	22	21202	0.101	0.061	0.149	98	NA
39	2022	W. Sumner et al.	United States, Italy, Turkey and other 60 countries	children and young adults ＜ 20 years of age	severe outcomes	Physical	PRISMA (NOS)	Direct	laboratory-confirmed COVID-19	severe outcome In Studiess of hospitalized children	Pooled prevalence	8	1572	0.042	0	0.138	97	NA
39	2022	W. Sumner et al.	United States, Italy, Turkey and other 60 countries	children and young adults ＜ 20 years of age	severe outcomes	Physical	PRISMA (NOS)	Direct	laboratory-confirmed COVID-19	Death In Studiess of hospitalized children	Pooled prevalence	22	21202	0.011	0.002	0.023	57	NA
40	2020	Sood et al.	France, the UK, Italy, Spain, Chile and the US	children and adolescents aged 0–19 years	MIS-C	Physical	STROBE(STROBE)	Direct	COVID-19-associated MIS-C	Fever (%)	Pooled prevalence	17	884	0.914	0.839	0.989	96.42	< 0.001
40	2020	Sood et al.	France, the UK, Italy, Spain, Chile and the US	children and adolescents aged 0–19 years	MIS-C	Physical	STROBE(STROBE)	Direct	COVID-19-associated MIS-C	Conjunctivitis (%)	Pooled prevalence	17	873	0.549	0.432	0.667	87.88	< 0.001
40	2020	Sood et al.	France, the UK, Italy, Spain, Chile and the US	children and adolescents aged 0–19 years	MIS-C	Physical	STROBE(STROBE)	Direct	COVID-19-associated MIS-C	Rash (%)	Pooled prevalence	17	873	0.683	0.6	0.766	74.7	< 0.001
40	2020	Sood et al.	France, the UK, Italy, Spain, Chile and the US	children and adolescents aged 0–19 years	MIS-C	Physical	STROBE(STROBE)	Direct	COVID-19-associated MIS-C	Renal System (%)	Pooled prevalence	17	768	0.187	0.159	0.214	0.1	0.032
40	2020	Sood et al.	France, the UK, Italy, Spain, Chile and the US	children and adolescents aged 0–19 years	MIS-C	Physical	STROBE(STROBE)	Direct	COVID-19-associated MIS-C	Nervous System (%)	Pooled prevalence	17	846	0.191	0.102	0.281	93.47	< 0.001
40	2020	Sood et al.	France, the UK, Italy, Spain, Chile and the US	children and adolescents aged 0–19 years	MIS-C	Physical	STROBE(STROBE)	Direct	COVID-19-associated MIS-C	Cardiovascular System (%)	Pooled prevalence	17	857	0.533	0.428	0.639	81.65	< 0.001
40	2020	Sood et al.	France, the UK, Italy, Spain, Chile and the US	children and adolescents aged 0–19 years	MIS-C	Physical	STROBE(STROBE)	Direct	COVID-19-associated MIS-C	Gastrointestinal system (%)	Pooled prevalence	17	873	0.593	0.48	0.706	86.85	< 0.001
40	2020	Sood et al.	France, the UK, Italy, Spain, Chile and the US	children and adolescents aged 0–19 years	MIS-C	Physical	STROBE(STROBE)	Direct	COVID-19-associated MIS-C	Respiratory System (%)	Pooled prevalence	17	798	0.463	0.347	0.579	82.61	< 0.001
40	2020	Sood et al.	France, the UK, Italy, Spain, Chile and the US	children and adolescents aged 0–19 years	MIS-C	Physical	STROBE(STROBE)	Direct	COVID-19-associated MIS-C	ARDS (%)	Pooled prevalence	17	594	0.062	0.043	0.081	0	0.137
40	2020	Sood et al.	France, the UK, Italy, Spain, Chile and the US	children and adolescents aged 0–19 years	MIS-C	Physical	STROBE(STROBE)	Direct	COVID-19-associated MIS-C	CCF (%)	Pooled prevalence	17	614	0.279	0.102	0.457	70.48	< 0.001
40	2020	Sood et al.	France, the UK, Italy, Spain, Chile and the US	children and adolescents aged 0–19 years	MIS-C	Physical	STROBE(STROBE)	Direct	COVID-19-associated MIS-C	KLD (%)	Pooled prevalence	17	992	0.471	0.334	0.609	96.73	< 0.001
40	2020	Sood et al.	France, the UK, Italy, Spain, Chile and the US	children and adolescents aged 0–19 years	MIS-C	Physical	STROBE(STROBE)	Direct	COVID-19-associated MIS-C	Myocardiuis (%)	Pooled prevalence	17	870	0.393	0.281	0.505	85.43	< 0.001
40	2020	Sood et al.	France, the UK, Italy, Spain, Chile and the US	children and adolescents aged 0–19 years	MIS-C	Physical	STROBE(STROBE)	Direct	COVID-19-associated MIS-C	Coronary vessel abnormalities (%)	Pooled prevalence	17	802	0.231	0.122	0.341	89.58	< 0.001
40	2020	Sood et al.	France, the UK, Italy, Spain, Chile and the US	children and adolescents aged 0–19 years	MIS-C	Physical	STROBE(STROBE)	Direct	COVID-19-associated MIS-C	Pericardial Effusion (%)	Pooled prevalence	17	709	0.1 87	0.091	0.284	85.75	< 0.001
40	2020	Sood et al.	France, the UK, Italy, Spain, Chile and the US	children and adolescents aged 0–19 years	MIS-C	Physical	STROBE(STROBE)	Direct	COVID-19-associated MIS-C	Pleural Effusion (%)	Pooled prevalence	17	625	0.301 :	0.055	0.546	93.07	< 0.001
40	2020	Sood et al.	France, the UK, Italy, Spain, Chile and the US	children and adolescents aged 0–19 years	MIS-C	Physical	STROBE(STROBE)	Direct	COVID-19-associated MIS-C	Shock (%)	Pooled prevalence	17	725	0.49	0.453	0.526	0.03	0.0319
40	2020	Sood et al.	France, the UK, Italy, Spain, Chile and the US	children and adolescents aged 0–19 years	MIS-C	Physical	STROBE(STROBE)	Direct	COVID-19-associated MIS-C	RT PCR +ve (%)	Pooled prevalence	17	948	0.303	0.244	0.363	53.06	0.015
40	2020	Sood et al.	France, the UK, Italy, Spain, Chile and the US	children and adolescents aged 0–19 years	MIS-C	Physical	STROBE(STROBE)	Direct	COVID-19-associated MIS-C	Serology +ve (%)	Pooled prevalence	17	945	0.573	0.424	0.723	95.73	< 0.001
40	2020	Sood et al.	France, the UK, Italy, Spain, Chile and the US	children and adolescents aged 0–19 years	MIS-C	Physical	STROBE(STROBE)	Direct	COVID-19-associated MIS-C	Both RT PCR & Serology +ve (%)	Pooled prevalence	17	756	0.161	0.075	0.247	81.62	< 0.001
40	2020	Sood et al.	France, the UK, Italy, Spain, Chile and the US	children and adolescents aged 0–19 years	MIS-C	Physical	STROBE(STROBE)	Direct	COVID-19-associated MIS-C	ICU Admission (%)	Pooled prevalence	17	872	0.678	0.564	0.792	88.93	< 0.001
40	2020	Sood et al.	France, the UK, Italy, Spain, Chile and the US	children and adolescents aged 0–19 years	MIS-C	Physical	STROBE(STROBE)	Direct	COVID-19-associated MIS-C	Vasoactive Drugs (%)	Pooled prevalence	17	827	0.464	0.356	0.571	79.92	< 0.001
40	2020	Sood et al.	France, the UK, Italy, Spain, Chile and the US	children and adolescents aged 0–19 years	MIS-C	Physical	STROBE(STROBE)	Direct	COVID-19-associated MIS-C	Mechanical Ventilation (%)	Pooled prevalence	17	872	0.301	0.206	0.397	81.27	< 0.001
40	2020	Sood et al.	France, the UK, Italy, Spain, Chile and the US	children and adolescents aged 0–19 years	MIS-C	Physical	STROBE(STROBE)	Direct	COVID-19-associated MIS-C	Corticosteroid Therapy (%)	Pooled prevalence	17	872	0.605	0.485	0.724	90.57	< 0.001
40	2020	Sood et al.	France, the UK, Italy, Spain, Chile and the US	children and adolescents aged 0–19 years	MIS-C	Physical	STROBE(STROBE)	Direct	COVID-19-associated MIS-C	Immunomodula tor Therapy (%)	Pooled prevalence	17	752	0.128	0.076	0.181	56.83	< 0.001
40	2020	Sood et al.	France, the UK, Italy, Spain, Chile and the US	children and adolescents aged 0–19 years	MIS-C	Physical	STROBE(STROBE)	Direct	COVID-19-associated MIS-C	IVIG Therapy (%)	Pooled prevalence	17	874	0.754	0.669	0.839	83.97	< 0.001
40	2020	Sood et al.	France, the UK, Italy, Spain, Chile and the US	children and adolescents aged 0–19 years	MIS-C	Physical	STROBE(STROBE)	Direct	COVID-19-associated MIS-C	Anticoagulant Therapy (%)	Pooled prevalence	17	649	0.579	0.412	0.745	81.86	< 0.001
42	2022	Silverberg et al.	North America, Europe, Asia, and Australia	children and adolescents aged 0–19 years	Child transmission of SARS‑CoV‑2	Physical	PRISMA(NIH Quality Assessment Tool )	Direct	laboratory-confirmed COVID-19	secondary attack rate amongst child and adult contacts of pediatric index cases	Pooled prevalence	13	1758	0.1	0.03	0.25	88	< 0.001
42	2022	Silverberg et al.	North America, Europe, Asia, and Australia	children and adolescents aged 0–19 years	Child transmission of SARS‑CoV‑2	Social	PRISMA(NIH Quality Assessment Tool )	Direct	laboratory-confirmed COVID-19	The SAR rate for household settings	Pooled prevalence	5	172	0.18	0.07	0.42	83	< 0.001
42	2022	Silverberg et al.	North America, Europe, Asia, and Australia	children and adolescents aged 0–19 years	Child transmission of SARS‑CoV‑2	Social	PRISMA(NIH Quality Assessment Tool )	Direct	laboratory-confirmed COVID-19	the SAR rate for school settings	Pooled prevalence	8	1586	0.04	0	0.28	91	< 0.001
44	2021	Sharma et al.	not reported	children and adolescents aged 0–19 years	prevalence and pattern of sleep disturbances	Psychological/Cognitive	PRISMA (the JBI Critical Appraisal Checklist)	Indirect	health impacts during the pandemic	sleep disturbance (%)	Pooled prevalence	3	9600	0.54	0.5	0.57	81	< 0.001
44	2021	Sharma et al.	not reported	children and adolescents aged 0–19 years	prevalence and pattern of sleep disturbances	Psychological/Cognitive	PRISMA (the JBI Critical Appraisal Checklist)	Indirect	health impacts during the pandemic	not meeting sleep duration recommendations (%)	Pooled prevalence	4	14121	0.49	0.39	0.58	99	< 0.001
45	2021	SHARMA et al.	not reported	children and adolescents aged 0–19 years	paediatric hyperinflammatory conditions (PHICs)	Physical	PRISMA (modified Jadad scale, scoring test developed by Saunders et al. (2017) )	Direct	laboratory-confirmed COVID-19	paediatric hyperinflammatory conditions (PHICs) in hospitalized COVID-19 patients	Pooled prevalence	14	2202	0.29	0.18	0.42	96.76	NA
46	2021	Shah et al.	Europe and America	children and adolescents aged 0–19 years	vitamin D levels	Physical	PRISMA (not reported)	Direct	laboratory-confirmed COVID-19	vitamin D deficiency (%)	Pooled prevalence	6	71	0.4591	0.25148	0.6745	NA	NA
47	2021	Shah et al.	China, Malaysia, Spain, Italy, and USA, France, UK, Iran, Austria, Brazil, India, Turkey and Uruguay	children and adolescents aged 0–19 years	Epidemiological, clinical and biomarker profile	Physical	PRISMA (AMSTAR 2)	Direct	laboratory-confirmed COVID-19	Shah et al.laboratory-confirmed COVID-19 (%)	Pooled prevalence	20	334398	0.2117	0.17818	0.24729	(%)	NA
47	2021	Shah et al.	China, Malaysia, Spain, Italy, and USA, France, UK, Iran, Austria, Brazil, India, Turkey and Uruguay	children and adolescents aged 0–19 years	Epidemiological, clinical and biomarker profile	Physical	PRISMA (AMSTAR 2)	Direct	laboratory-confirmed COVID-19	Shah et al.laboratory-confirmed COVID-19 (%)	Pooled prevalence	20	334398	0.0012	0.0356	0.246	(%)	NA
49	2022	Ruvinsky et al.	Latin America and the Caribbean	children and adolescents aged 0–19 years	MIS-C	Physical	PRISMA (checklist developed by the United States National Heart, Lung, and Blood Institute)	Direct	COVID-19-associated MIS-C	Ruvinsky et al. COVID-19 associated multisystem inflammatory syndrome (MIS-C) (%)	Pooled prevalence	9	179	0.11	0.06	0.2	(%)	NA
49	2022	Ruvinsky et al.	Latin America and the Caribbean	children and adolescents aged 0–19 years	MIS-C	Physical	PRISMA (checklist developed by the United States National Heart, Lung, and Blood Institute)	Direct	COVID-19-associated MIS-C	Ruvinsky et al. COVID-19 associated multisystem inflammatory syndrome (MIS-C) (%)	Pooled prevalence	14	317	0.59	0.39	0.76	(%)	NA
49	2022	Ruvinsky et al.	Latin America and the Caribbean	children and adolescents aged 0–19 years	MIS-C	Physical	PRISMA (checklist developed by the United States National Heart, Lung, and Blood Institute)	Direct	COVID-19-associated MIS-C	Ruvinsky et al. COVID-19 associated multisystem inflammatory syndrome (MIS-C) (%)	Pooled prevalence	18	449	0.32	0.22	0.44	(%)	NA
49	2022	Ruvinsky et al.	Latin America and the Caribbean	children and adolescents aged 0–19 years	MIS-C	Physical	PRISMA (checklist developed by the United States National Heart, Lung, and Blood Institute)	Direct	COVID-19-associated MIS-C	Ruvinsky et al. COVID-19 associated multisystem inflammatory syndrome (MIS-C) (%)	Pooled prevalence	20	472	0.74	0.58	0.86	(%)	NA
49	2022	Ruvinsky et al.	Latin America and the Caribbean	children and adolescents aged 0–19 years	MIS-C	Physical	PRISMA (checklist developed by the United States National Heart, Lung, and Blood Institute)	Direct	COVID-19-associated MIS-C	Ruvinsky et al. COVID-19 associated multisystem inflammatory syndrome (MIS-C) (%)	Pooled prevalence	18	423	0.99	0.9	1	(%)	NA
49	2022	Ruvinsky et al.	Latin America and the Caribbean	children and adolescents aged 0–19 years	MIS-C	Physical	PRISMA (checklist developed by the United States National Heart, Lung, and Blood Institute)	Direct	COVID-19-associated MIS-C	Ruvinsky et al. COVID-19 associated multisystem inflammatory syndrome (MIS-C) (%)	Pooled prevalence	11	258	0.74	0.51	0.89	(%)	NA
49	2022	Ruvinsky et al.	Latin America and the Caribbean	children and adolescents aged 0–19 years	MIS-C	Physical	PRISMA (checklist developed by the United States National Heart, Lung, and Blood Institute)	Direct	COVID-19-associated MIS-C	Ruvinsky et al. COVID-19 associated multisystem inflammatory syndrome (MIS-C) (%)	Pooled prevalence	11	264	0.67	0.42	0.86	(%)	NA
49	2022	Ruvinsky et al.	Latin America and the Caribbean	children and adolescents aged 0–19 years	MIS-C	Physical	PRISMA (checklist developed by the United States National Heart, Lung, and Blood Institute)	Direct	COVID-19-associated MIS-C	Ruvinsky et al. COVID-19 associated multisystem inflammatory syndrome (MIS-C) (%)	Pooled prevalence	12	273	0.61	0.48	0.79	(%)	NA
49	2022	Ruvinsky et al.	Latin America and the Caribbean	children and adolescents aged 0–19 years	MIS-C	Physical	PRISMA (checklist developed by the United States National Heart, Lung, and Blood Institute)	Direct	COVID-19-associated MIS-C	Ruvinsky et al. COVID-19 associated multisystem inflammatory syndrome (MIS-C) (%)	Pooled prevalence	16	331	0.52	0.34	0.7	(%)	NA
49	2022	Ruvinsky et al.	Latin America and the Caribbean	children and adolescents aged 0–19 years	MIS-C	Physical	PRISMA (checklist developed by the United States National Heart, Lung, and Blood Institute)	Direct	COVID-19-associated MIS-C	C-reactive protein (CRP) mg/dL	Pooled estimate	12	592	19.8	14.27	27.54	NA	NA
49	2022	Ruvinsky et al.	Latin America and the Caribbean	children and adolescents aged 0–19 years	MIS-C	Physical	PRISMA (checklist developed by the United States National Heart, Lung, and Blood Institute)	Direct	COVID-19-associated MIS-C	Ferritin ng/mL	Pooled estimate	11	592	394.46	294.6	528	NA	NA
49	2022	Ruvinsky et al.	Latin America and the Caribbean	children and adolescents aged 0–19 years	MIS-C	Physical	PRISMA (checklist developed by the United States National Heart, Lung, and Blood Institute)	Direct	COVID-19-associated MIS-C	D-dimer ng/mL	Pooled estimate	11	592	3275	2504	4285	NA	NA
49	2022	Ruvinsky et al.	Latin America and the Caribbean	children and adolescents aged 0–19 years	MIS-C	Physical	PRISMA (checklist developed by the United States National Heart, Lung, and Blood Institute)	Direct	COVID-19-associated MIS-C	Lymphocyte count cell/mm3	Pooled estimate	5	592	1196	1087	1316	NA	NA
49	2022	Ruvinsky et al.	Latin America and the Caribbean	children and adolescents aged 0–19 years	MIS-C	Physical	PRISMA (checklist developed by the United States National Heart, Lung, and Blood Institute)	Direct	COVID-19-associated MIS-C	Platelets cell/mm3	Pooled estimate	9	592	182745	172931	193116	NA	NA
49	2022	Ruvinsky et al.	Latin America and the Caribbean	children and adolescents aged 0–19 years	MIS-C	Physical	PRISMA (checklist developed by the United States National Heart, Lung, and Blood Institute)	Direct	COVID-19-associated MIS-C	Albumin g/dL	Pooled estimate	7	592	2.83	2.64	3.02	NA	NA
49	2022	Ruvinsky et al.	Latin America and the Caribbean	children and adolescents aged 0–19 years	MIS-C	Physical	PRISMA (checklist developed by the United States National Heart, Lung, and Blood Institute)	Direct	COVID-19-associated MIS-C	Antibiotics (%)	Pooled prevalence	10	275	0.79	0.59	0.91	NA	NA
49	2022	Ruvinsky et al.	Latin America and the Caribbean	children and adolescents aged 0–19 years	MIS-C	Physical	PRISMA (checklist developed by the United States National Heart, Lung, and Blood Institute)	Direct	COVID-19-associated MIS-C	Intravenous Gamma Globulin (%)	Pooled prevalence	18	512	0.87	0.75	0.94	NA	NA
49	2022	Ruvinsky et al.	Latin America and the Caribbean	children and adolescents aged 0–19 years	MIS-C	Physical	PRISMA (checklist developed by the United States National Heart, Lung, and Blood Institute)	Direct	COVID-19-associated MIS-C	Anticoagulants (%)	Pooled prevalence	13	294	0.47	0.3	0.64	NA	NA
49	2022	Ruvinsky et al.	Latin America and the Caribbean	children and adolescents aged 0–19 years	MIS-C	Physical	PRISMA (checklist developed by the United States National Heart, Lung, and Blood Institute)	Direct	COVID-19-associated MIS-C	Steroids (%)	Pooled prevalence	19	522	0.6	0.47	0.72	NA	NA
49	2022	Ruvinsky et al.	Latin America and the Caribbean	children and adolescents aged 0–19 years	MIS-C	Physical	PRISMA (checklist developed by the United States National Heart, Lung, and Blood Institute)	Direct	COVID-19-associated MIS-C	length of PICU stay	Pooled estimate	7	592	5.81	5.54	6.08	NA	NA
49	2022	Ruvinsky et al.	Latin America and the Caribbean	children and adolescents aged 0–19 years	MIS-C	Physical	PRISMA (checklist developed by the United States National Heart, Lung, and Blood Institute)	Direct	COVID-19-associated MIS-C	length of hospital stay	Pooled estimate	9	592	10.38	9.5	11.35	NA	NA
51	2020	Raschetti et al.	Belgium, France, Italy, Spain, Iran, Turkey, China, Bangladesh, USA, UK	infants within the first 30 days of life	clinical features and outcomes	Physical	PRISMA, MOOSE (Mayo Evidence-Based Practice Centre tool)	Direct	laboratory-confirmed COVID-19	fever (%)	Pooled prevalence	74	176	0.44			NA	NA
51	2020	Raschetti et al.	Belgium, France, Italy, Spain, Iran, Turkey, China, Bangladesh, USA, UK	infants within the first 30 days of life	clinical features and outcomes	Physical	PRISMA, MOOSE (Mayo Evidence-Based Practice Centre tool)	Direct	laboratory-confirmed COVID-19	gastrointestinal (%)	Pooled prevalence	74	176	0.36			NA	NA
51	2020	Raschetti et al.	Belgium, France, Italy, Spain, Iran, Turkey, China, Bangladesh, USA, UK	infants within the first 30 days of life	clinical features and outcomes	Physical	PRISMA, MOOSE (Mayo Evidence-Based Practice Centre tool)	Direct	laboratory-confirmed COVID-19	respiratory (%)	Pooled prevalence	74	176	0.52			NA	NA
51	2020	Raschetti et al.	Belgium, France, Italy, Spain, Iran, Turkey, China, Bangladesh, USA, UK	infants within the first 30 days of life	clinical features and outcomes	Physical	PRISMA, MOOSE (Mayo Evidence-Based Practice Centre tool)	Direct	laboratory-confirmed COVID-19	neurological manifestations (%)	Pooled prevalence	74	176	0.18			NA	NA
51	2020	Raschetti et al.	Belgium, France, Italy, Spain, Iran, Turkey, China, Bangladesh, USA, UK	infants within the first 30 days of life	clinical features and outcomes	Physical	PRISMA, MOOSE (Mayo Evidence-Based Practice Centre tool)	Direct	laboratory-confirmed COVID-19	abnormal lung imaging (%)	Pooled prevalence	74	176	0.64			NA	NA
53	2022	Raccanello et al.	North America, Asia, and Europe)	children and adolescents	depression, anxiety, posttraumatic stress disorder, and psychological distress	Psychological/Cognitive	PRISMA(not reported)	Indirect	health impacts during the pandemic	prevalence of psychological disorders and/or symptoms in children without mental health disturbances before the COVID-19 pandemic	Pooled prevalence	74	176	0.2	0.16	0.23	NA	NA
54	2020	Qi et al.	China, USA , Italy, Iran, Spain, and Turkey, Jordan, Morocco	age range: 0–18years	Clinical, laboratory, and imaging features	Physical	MOOSE(NOS, JBI Reviewer’s Manual)	Direct	laboratory-confirmed COVID-19	Fever (%)	Pooled prevalence	36	2146	0.485	0.414	0.556	88.07	< 0.001
54	2020	Qi et al.	China, USA , Italy, Iran, Spain, and Turkey, Jordan, Morocco	age range: 0–18years	Clinical, laboratory, and imaging features	Physical	MOOSE(NOS, JBI Reviewer’s Manual)	Direct	laboratory-confirmed COVID-19	Cough (%)	Pooled prevalence	35	2116	0.406	0.339	0.475	86.94	< 0.001
54	2020	Qi et al.	China, USA , Italy, Iran, Spain, and Turkey, Jordan, Morocco	age range: 0–18years	Clinical, laboratory, and imaging features	Physical	MOOSE(NOS, JBI Reviewer’s Manual)	Direct	laboratory-confirmed COVID-19	Dyspnea (%)	Pooled prevalence	21	1284	0.07	0.023	0.135	90.36	< 0.001
54	2020	Qi et al.	China, USA , Italy, Iran, Spain, and Turkey, Jordan, Morocco	age range: 0–18years	Clinical, laboratory, and imaging features	Physical	MOOSE(NOS, JBI Reviewer’s Manual)	Direct	laboratory-confirmed COVID-19	Myalgia (%)	Pooled prevalence	13	985	0.071	0.02	0.142	88. 8	< 0.001
54	2020	Qi et al.	China, USA , Italy, Iran, Spain, and Turkey, Jordan, Morocco	age range: 0–18years	Clinical, laboratory, and imaging features	Physical	MOOSE(NOS, JBI Reviewer’s Manual)	Direct	laboratory-confirmed COVID-19	Runny nose (%)	Pooled prevalence	16	1295	0.11	0.069	0.158	76.86	< 0.001
54	2020	Qi et al.	China, USA , Italy, Iran, Spain, and Turkey, Jordan, Morocco	age range: 0–18years	Clinical, laboratory, and imaging features	Physical	MOOSE(NOS, JBI Reviewer’s Manual)	Direct	laboratory-confirmed COVID-19	Sore throat (%)	Pooled prevalence	23	1310	0.068	0.028	0.12	85.25	< 0.001
54	2020	Qi et al.	China, USA , Italy, Iran, Spain, and Turkey, Jordan, Morocco	age range: 0–18years	Clinical, laboratory, and imaging features	Physical	MOOSE(NOS, JBI Reviewer’s Manual)	Direct	laboratory-confirmed COVID-19	Headache (%)	Pooled prevalence	13	947	0.092	0.041	0.157	85.67	< 0.001
54	2020	Qi et al.	China, USA , Italy, Iran, Spain, and Turkey, Jordan, Morocco	age range: 0–18years	Clinical, laboratory, and imaging features	Physical	MOOSE(NOS, JBI Reviewer’s Manual)	Direct	laboratory-confirmed COVID-19	Abdominal pain (%)	Pooled prevalence	12	1047	0.036	0.017	0.06	48.7	0.029
54	2020	Qi et al.	China, USA , Italy, Iran, Spain, and Turkey, Jordan, Morocco	age range: 0–18years	Clinical, laboratory, and imaging features	Physical	MOOSE(NOS, JBI Reviewer’s Manual)	Direct	laboratory-confirmed COVID-19	Nausea/Vomiting (%)	Pooled prevalence	17	1388	0.057	0.036	0.081	50.59	0.009
54	2020	Qi et al.	China, USA , Italy, Iran, Spain, and Turkey, Jordan, Morocco	age range: 0–18years	Clinical, laboratory, and imaging features	Physical	MOOSE(NOS, JBI Reviewer’s Manual)	Direct	laboratory-confirmed COVID-19	Diarrhea (%)	Pooled prevalence	23	1571	0.072	0.05	0.095	45.34	0.01
54	2020	Qi et al.	China, USA , Italy, Iran, Spain, and Turkey, Jordan, Morocco	age range: 0–18years	Clinical, laboratory, and imaging features	Physical	MOOSE(NOS, JBI Reviewer’s Manual)	Direct	laboratory-confirmed COVID-19	Fatigue (%)	Pooled prevalence	12	814	0.057	0.027	0.094	54.08	0.013
54	2020	Qi et al.	China, USA , Italy, Iran, Spain, and Turkey, Jordan, Morocco	age range: 0–18years	Clinical, laboratory, and imaging features	Physical	MOOSE(NOS, JBI Reviewer’s Manual)	Direct	laboratory-confirmed COVID-19	Asymptomatic (%)	Pooled prevalence	28	2121	0.277	0.197	0.364	92.26	< 0.001
54	2020	Qi et al.	China, USA , Italy, Iran, Spain, and Turkey, Jordan, Morocco	age range: 0–18years	Clinical, laboratory, and imaging features	Physical	MOOSE(NOS, JBI Reviewer’s Manual)	Direct	laboratory-confirmed COVID-19	Severe cases (%)	Pooled prevalence	20	1933	0.011	0	0.029	73.56	< 0.001
54	2020	Qi et al.	China, USA , Italy, Iran, Spain, and Turkey, Jordan, Morocco	age range: 0–18years	Clinical, laboratory, and imaging features	Physical	MOOSE(NOS, JBI Reviewer’s Manual)	Direct	laboratory-confirmed COVID-19	Lymphocytosis (%)	Pooled prevalence	15	542	0.085	0.031	0.154	73.08	< 0.001
54	2020	Qi et al.	China, USA , Italy, Iran, Spain, and Turkey, Jordan, Morocco	age range: 0–18years	Clinical, laboratory, and imaging features	Physical	MOOSE(NOS, JBI Reviewer’s Manual)	Direct	laboratory-confirmed COVID-19	Lymphopenia (%)	Pooled prevalence	25	1303	0.055	0.028	0.089	70.16	< 0.001
54	2020	Qi et al.	China, USA , Italy, Iran, Spain, and Turkey, Jordan, Morocco	age range: 0–18years	Clinical, laboratory, and imaging features	Physical	MOOSE(NOS, JBI Reviewer’s Manual)	Direct	laboratory-confirmed COVID-19	Leukocytosis (%)	Pooled prevalence	19	573	0.035	0.006	0.081	62.1	< 0.001
54	2020	Qi et al.	China, USA , Italy, Iran, Spain, and Turkey, Jordan, Morocco	age range: 0–18years	Clinical, laboratory, and imaging features	Physical	MOOSE(NOS, JBI Reviewer’s Manual)	Direct	laboratory-confirmed COVID-19	Leukopenia (%)	Pooled prevalence	27	1320	0.073	0.034	0.122	82.22	< 0.001
54	2020	Qi et al.	China, USA , Italy, Iran, Spain, and Turkey, Jordan, Morocco	age range: 0–18years	Clinical, laboratory, and imaging features	Physical	MOOSE(NOS, JBI Reviewer’s Manual)	Direct	laboratory-confirmed COVID-19	High CRP (%)	Pooled prevalence	24	1043	0.14	0.068	0.228	89.34	< 0.001
54	2020	Qi et al.	China, USA , Italy, Iran, Spain, and Turkey, Jordan, Morocco	age range: 0–18years	Clinical, laboratory, and imaging features	Physical	MOOSE(NOS, JBI Reviewer’s Manual)	Direct	laboratory-confirmed COVID-19	High LDH (%)	Pooled prevalence	14	540	0.174	0.078	0.293	87.05	< 0.001
54	2020	Qi et al.	China, USA , Italy, Iran, Spain, and Turkey, Jordan, Morocco	age range: 0–18years	Clinical, laboratory, and imaging features	Physical	MOOSE(NOS, JBI Reviewer’s Manual)	Direct	laboratory-confirmed COVID-19	High ALT (%)	Pooled prevalence	21	1035	0.062	0.027	0.106	75.42	< 0.001
54	2020	Qi et al.	China, USA , Italy, Iran, Spain, and Turkey, Jordan, Morocco	age range: 0–18years	Clinical, laboratory, and imaging features	Physical	MOOSE(NOS, JBI Reviewer’s Manual)	Direct	laboratory-confirmed COVID-19	High AST (%)	Pooled prevalence	19	997	0.123	0.075	0.178	74.26	< 0.001
54	2020	Qi et al.	China, USA , Italy, Iran, Spain, and Turkey, Jordan, Morocco	age range: 0–18years	Clinical, laboratory, and imaging features	Physical	MOOSE(NOS, JBI Reviewer’s Manual)	Direct	laboratory-confirmed COVID-19	High CK-MB (%)	Pooled prevalence	8	488	0.43	0.254	0.615	91.71	< 0.001
54	2020	Qi et al.	China, USA , Italy, Iran, Spain, and Turkey, Jordan, Morocco	age range: 0–18years	Clinical, laboratory, and imaging features	Physical	MOOSE(NOS, JBI Reviewer’s Manual)	Direct	laboratory-confirmed COVID-19	High ESR (%)	Pooled prevalence	10	247	0.297	0.1	0.533	88.68	< 0.001
54	2020	Qi et al.	China, USA , Italy, Iran, Spain, and Turkey, Jordan, Morocco	age range: 0–18years	Clinical, laboratory, and imaging features	Physical	MOOSE(NOS, JBI Reviewer’s Manual)	Direct	laboratory-confirmed COVID-19	D-dimer increase (%)	Pooled prevalence	11	508	0.093	0.051	0.143	38.94	0.089
54	2020	Qi et al.	China, USA , Italy, Iran, Spain, and Turkey, Jordan, Morocco	age range: 0–18years	Clinical, laboratory, and imaging features	Physical	MOOSE(NOS, JBI Reviewer’s Manual)	Direct	laboratory-confirmed COVID-19	Procalcitonin increase (%)	Pooled prevalence	15	850	0.222	0.096	0.377	94.95	< 0.001
54	2020	Qi et al.	China, USA , Italy, Iran, Spain, and Turkey, Jordan, Morocco	age range: 0–18years	Clinical, laboratory, and imaging features	Physical	MOOSE(NOS, JBI Reviewer’s Manual)	Direct	laboratory-confirmed COVID-19	Normal (%)	Pooled prevalence	28	1096	0.36	0.277	0.447	84.4	< 0.001
54	2020	Qi et al.	China, USA , Italy, Iran, Spain, and Turkey, Jordan, Morocco	age range: 0–18years	Clinical, laboratory, and imaging features	Physical	MOOSE(NOS, JBI Reviewer’s Manual)	Direct	laboratory-confirmed COVID-19	Unilateral lesion (%)	Pooled prevalence	18	872	0.294	0.248	0.343	34.61	0.075
54	2020	Qi et al.	China, USA , Italy, Iran, Spain, and Turkey, Jordan, Morocco	age range: 0–18years	Clinical, laboratory, and imaging features	Physical	MOOSE(NOS, JBI Reviewer’s Manual)	Direct	laboratory-confirmed COVID-19	Bilateral lesion (%)	Pooled prevalence	18	872	0.247	0.182	0.316	69.94	< 0.001
54	2020	Qi et al.	China, USA , Italy, Iran, Spain, and Turkey, Jordan, Morocco	age range: 0–18years	Clinical, laboratory, and imaging features	Physical	MOOSE(NOS, JBI Reviewer’s Manual)	Direct	laboratory-confirmed COVID-19	Ground-glass opacity (%)	Pooled prevalence	22	935	0.329	0.253	0.409	78.59	< 0.001
54	2020	Qi et al.	China, USA , Italy, Iran, Spain, and Turkey, Jordan, Morocco	age range: 0–18years	Clinical, laboratory, and imaging features	Physical	MOOSE(NOS, JBI Reviewer’s Manual)	Direct	laboratory-confirmed COVID-19	Contact with a confirmed case (%)	Pooled prevalence	26	1354	0.936	0.889	0.973	82.93	< 0.001
57	2020	Division et al.	China, USA , Italy, England, France	aged ＜18 years	Neurological Complications	Physical	PRISMA(NOS)	Direct	laboratory-confirmed COVID-19	severe specific neurological complaints	Pooled prevalence	21	3707	0.01	0.007	0.014	NA	NA
57	2020	Division et al.	China, USA , Italy, England, France	aged ＜18 years	Neurological Complications	Physical	PRISMA(NOS)	Direct	laboratory-confirmed COVID-19	nonspecific/specific neurological manifestations	Pooled prevalence	21	3707	0.167	0.156	0.18	NA	NA
57	2020	Division et al.	China, USA , Italy, England, France	aged ＜18 years	Neurological Complications	Physical	PRISMA(NOS)	Direct	laboratory-confirmed COVID-19	nonspecific neurological manifestations	Pooled prevalence	21	3707	0.156	0.147	0.171	NA	NA
57	2020	Division et al.	China, USA , Italy, England, France	aged ＜18 years	Neurological Complications	Physical	PRISMA(NOS)	Direct	laboratory-confirmed COVID-19	Fatigue/myalgia (%)	Pooled prevalence	11	3129	0.143	0.131	0.156	35	0.006
57	2020	Division et al.	China, USA , Italy, England, France	aged ＜18 years	Neurological Complications	Physical	PRISMA(NOS)	Direct	laboratory-confirmed COVID-19	Headache (%)	Pooled prevalence	8	3036	0.037	0.031	0.044	31	0.01
57	2020	Division et al.	China, USA , Italy, England, France	aged ＜18 years	Neurological Complications	Physical	PRISMA(NOS)	Direct	laboratory-confirmed COVID-19	Seizure (%)	Pooled prevalence	7	380	0.031	0.018	0.054	27	0.02
57	2020	Division et al.	China, USA , Italy, England, France	aged ＜18 years	Neurological Complications	Physical	PRISMA(NOS)	Direct	laboratory-confirmed COVID-19	Encephalopathy (%)	Pooled prevalence	5	198	0.126	0.087	0.179	59	0.001
58	2020	Panda et al.	Korea, Bangladesh, Turkey, Brazi, India, Spain, China, Italy, France	children up to 18 years a	psychological problems like anxiety, depression, irritability, mood swings, inattention and sleep disturbance	Psychological/Cognitive	PRISMA(NOS, ROBINS-I tool)	Indirect	health impacts during the pandemic	Anxiety (%)	Pooled prevalence	15	21330	0.345	0.338	0.351	45	0.018
58	2020	Panda et al.	Korea, Bangladesh, Turkey, Brazi, India, Spain, China, Italy, France	children up to 18 years a	psychological problems like anxiety, depression, irritability, mood swings, inattention and sleep disturbance	Psychological/Cognitive	PRISMA(NOS, ROBINS-I tool)	Indirect	health impacts during the pandemic	Depression (%)	Pooled prevalence	15	21330	0.417	0.408	0.423	36	0.02
58	2020	Panda et al.	Korea, Bangladesh, Turkey, Brazi, India, Spain, China, Italy, France	children up to 18 years a	psychological problems like anxiety, depression, irritability, mood swings, inattention and sleep disturbance	Psychological/Cognitive	PRISMA(NOS, ROBINS-I tool)	Indirect	health impacts during the pandemic	Irritability (%)	Pooled prevalence	15	21330	0.423	0.394	0.457	31	0.04
58	2020	Panda et al.	Korea, Bangladesh, Turkey, Brazi, India, Spain, China, Italy, France	children up to 18 years a	psychological problems like anxiety, depression, irritability, mood swings, inattention and sleep disturbance	Psychological/Cognitive	PRISMA(NOS, ROBINS-I tool)	Indirect	health impacts during the pandemic	Boredom (%)	Pooled prevalence	15	21330	0.352	0.329	0.391	35	0.03
58	2020	Panda et al.	Korea, Bangladesh, Turkey, Brazi, India, Spain, China, Italy, France	children up to 18 years a	psychological problems like anxiety, depression, irritability, mood swings, inattention and sleep disturbance	Psychological/Cognitive	PRISMA(NOS, ROBINS-I tool)	Indirect	health impacts during the pandemic	Sleep disturbance (%)	Pooled prevalence	15	21330	0.213	0.187	0.241	39	0.04
58	2020	Panda et al.	Korea, Bangladesh, Turkey, Brazi, India, Spain, China, Italy, France	children up to 18 years a	psychological problems like anxiety, depression, irritability, mood swings, inattention and sleep disturbance	Psychological/Cognitive	PRISMA(NOS, ROBINS-I tool)	Indirect	health impacts during the pandemic	Excessive fear (%)	Pooled prevalence	15	21330	0.225	0.193	0.254	41	0.02
58	2020	Panda et al.	Korea, Bangladesh, Turkey, Brazi, India, Spain, China, Italy, France	children up to 18 years a	psychological problems like anxiety, depression, irritability, mood swings, inattention and sleep disturbance	Psychological/Cognitive	PRISMA(NOS, ROBINS-I tool)	Indirect	health impacts during the pandemic	Inattention (%)	Pooled prevalence	15	21330	0.308	0.279	0.328	29	0.047
58	2020	Panda et al.	Korea, Bangladesh, Turkey, Brazi, India, Spain, China, Italy, France	children up to 18 years a	psychological problems like anxiety, depression, irritability, mood swings, inattention and sleep disturbance	Psychological/Cognitive	PRISMA(NOS, ROBINS-I tool)	Indirect	health impacts during the pandemic	Overall worsening of behavior/any psychological symptoms (%)	Pooled prevalence	15	21330	0.794	0.718	0.883	52	0.001
59	2021	Nino et al.	not reported	(0–18 years)	lung imaging features	Physical	PRISMA((NIH) Quality Assessment Tool )	Direct	laboratory-confirmed COVID-19	normal lung imaging (%)	Pooled prevalence	28	878	0.357	0.275	0.44	86.31	< 0.001
59	2021	Nino et al.	not reported	(0–18 years)	lung imaging features	Physical	PRISMA((NIH) Quality Assessment Tool )	Direct	laboratory-confirmed COVID-19	bilateral lung compromise (%)	Pooled prevalence	22	811	0.277	0.199	0.356	87.59	< 0.001
59	2021	Nino et al.	not reported	(0–18 years)	lung imaging features	Physical	PRISMA((NIH) Quality Assessment Tool )	Direct	laboratory-confirmed COVID-19	ground‐glass opacities (GGO) (%)	Pooled prevalence	26	975	0.372	0.293	0.45	85.76	< 0.001
59	2021	Nino et al.	not reported	(0–18 years)	lung imaging features	Physical	PRISMA((NIH) Quality Assessment Tool )	Direct	laboratory-confirmed COVID-19	consolidations or pneumonic infiltrates (%)	Pooled prevalence	25	966	0.223	0.178	0.269	94.54	< 0.001
60	2022	Nepal et al.	UK, France, Italy, Switzerland, Pakistan, the USA.	children and adolescents	Neurological Manifestations of MIS-C	Physical	MOOSE, PRISMA(NOS)	Direct	COVID-19-associated MIS-C	overall neurological manifestation (%)	Pooled prevalence	15	785	0.271	0.19	0.371	NA	NA
60	2022	Nepal et al.	UK, France, Italy, Switzerland, Pakistan, the USA.	children and adolescents	Neurological Manifestations of MIS-C	Physical	MOOSE, PRISMA(NOS)	Direct	COVID-19-associated MIS-C	headache (%)	Pooled prevalence	6	236	0.27	0.261	0.331	NA	NA
60	2022	Nepal et al.	UK, France, Italy, Switzerland, Pakistan, the USA.	children and adolescents	Neurological Manifestations of MIS-C	Physical	MOOSE, PRISMA(NOS)	Direct	COVID-19-associated MIS-C	meningism or meningitis (%)	Pooled prevalence	8	318	0.171	0.077	0.339	NA	NA
60	2022	Nepal et al.	UK, France, Italy, Switzerland, Pakistan, the USA.	children and adolescents	Neurological Manifestations of MIS-C	Physical	MOOSE, PRISMA(NOS)	Direct	COVID-19-associated MIS-C	encephalopathy (%)	Pooled prevalence	6	424	0.076	0.03	0.177	NA	NA
61	2020	Neef et al.	China; USA ,Korea, Italy, Iran, France, Canada, Iraq and Turkey	children ＜28 days of age	Clinical symptoms and Therapy	Physical	PRISMA(Methodological Quality and Synthesis of Case Series and Case Reports Protocol)	Direct	newborns from COVID-19-diagnosed mothers	No clinical abnormalitiesa (%)	Pooled prevalence	9	46	0.804	0.671	0.937	NA	NA
61	2020	Neef et al.	China; USA ,Korea, Italy, Iran, France, Canada, Iraq and Turkey	children ＜28 days of age	Clinical symptoms and Therapy	Physical	PRISMA(Methodological Quality and Synthesis of Case Series and Case Reports Protocol)	Direct	newborns from COVID-19-diagnosed mothers	Intrauterine distress (%)	Pooled prevalence	5	91	0.117	0.052	0.181	NA	NA
61	2020	Neef et al.	China; USA ,Korea, Italy, Iran, France, Canada, Iraq and Turkey	children ＜28 days of age	Clinical symptoms and Therapy	Physical	PRISMA(Methodological Quality and Synthesis of Case Series and Case Reports Protocol)	Direct	newborns from COVID-19-diagnosed mothers	Dyspnea (%)	Pooled prevalence	6	26	0.401	0.183	0.619	NA	NA
61	2020	Neef et al.	China; USA ,Korea, Italy, Iran, France, Canada, Iraq and Turkey	children ＜28 days of age	Clinical symptoms and Therapy	Physical	PRISMA(Methodological Quality and Synthesis of Case Series and Case Reports Protocol)	Direct	newborns from COVID-19-diagnosed mothers	Fever (%)	Pooled prevalence	9	47	0.268	0.106	0.431	NA	NA
61	2020	Neef et al.	China; USA ,Korea, Italy, Iran, France, Canada, Iraq and Turkey	children ＜28 days of age	Clinical symptoms and Therapy	Physical	PRISMA(Methodological Quality and Synthesis of Case Series and Case Reports Protocol)	Direct	newborns from COVID-19-diagnosed mothers	SGAa (%)	Pooled prevalence	4	86	0.166	0.005	0.327	NA	NA
61	2020	Neef et al.	China; USA ,Korea, Italy, Iran, France, Canada, Iraq and Turkey	children ＜28 days of age	Clinical symptoms and Therapy	Physical	PRISMA(Methodological Quality and Synthesis of Case Series and Case Reports Protocol)	Direct	newborns from COVID-19-diagnosed mothers	Vomiting (%)	Pooled prevalence	5	23	0.381	0.138	0.612	NA	NA
61	2020	Neef et al.	China; USA ,Korea, Italy, Iran, France, Canada, Iraq and Turkey	children ＜28 days of age	Clinical symptoms and Therapy	Physical	PRISMA(Methodological Quality and Synthesis of Case Series and Case Reports Protocol)	Direct	newborns from COVID-19-diagnosed mothers	Moaning (%)	Pooled prevalence	2	8	0.51	0.175	0.845	NA	NA
61	2020	Neef et al.	China; USA ,Korea, Italy, Iran, France, Canada, Iraq and Turkey	children ＜28 days of age	Clinical symptoms and Therapy	Physical	PRISMA(Methodological Quality and Synthesis of Case Series and Case Reports Protocol)	Direct	newborns from COVID-19-diagnosed mothers	Cough (%)	Pooled prevalence	4	13	0.332	0.041	0.624	NA	NA
61	2020	Neef et al.	China; USA ,Korea, Italy, Iran, France, Canada, Iraq and Turkey	children ＜28 days of age	Clinical symptoms and Therapy	Physical	PRISMA(Methodological Quality and Synthesis of Case Series and Case Reports Protocol)	Direct	newborns from COVID-19-diagnosed mothers	Initial radiological abnormalities (%)	Pooled prevalence	12	59	0.37	0.202	0.538	NA	NA
61	2020	Neef et al.	China; USA ,Korea, Italy, Iran, France, Canada, Iraq and Turkey	children ＜28 days of age	Clinical symptoms and Therapy	Physical	PRISMA(Methodological Quality and Synthesis of Case Series and Case Reports Protocol)	Direct	newborns from COVID-19-diagnosed mothers	NICU admission (%)	Pooled prevalence	16	130	0.577	0.291	0.863	NA	NA
61	2020	Neef et al.	China; USA ,Korea, Italy, Iran, France, Canada, Iraq and Turkey	children ＜28 days of age	Clinical symptoms and Therapy	Physical	PRISMA(Methodological Quality and Synthesis of Case Series and Case Reports Protocol)	Direct	newborns from COVID-19-diagnosed mothers	Antibiotics (%)	Pooled prevalence	6	13	0.657	0.454	0.86	NA	NA
61	2020	Neef et al.	China; USA ,Korea, Italy, Iran, France, Canada, Iraq and Turkey	children ＜28 days of age	Clinical symptoms and Therapy	Physical	PRISMA(Methodological Quality and Synthesis of Case Series and Case Reports Protocol)	Direct	newborns from COVID-19-diagnosed mothers	Oxygen therapy (%)	Pooled prevalence	4	13	0.454	0.222	0.686	NA	NA
61	2020	Neef et al.	China; USA ,Korea, Italy, Iran, France, Canada, Iraq and Turkey	children ＜28 days of age	Clinical symptoms and Therapy	Physical	PRISMA(Methodological Quality and Synthesis of Case Series and Case Reports Protocol)	Direct	newborns from COVID-19-diagnosed mothers	NIV(non-invasive ventilation) (%)	Pooled prevalence	3	12	0.419	0.171	0.668	NA	NA
61	2020	Neef et al.	China; USA ,Korea, Italy, Iran, France, Canada, Iraq and Turkey	children ＜28 days of age	Clinical symptoms and Therapy	Physical	PRISMA(Methodological Quality and Synthesis of Case Series and Case Reports Protocol)	Direct	newborns from COVID-19-diagnosed mothers	Invasive ventilation (%)	Pooled prevalence	2	46	0.145	-0.105	0.395	NA	NA
61	2020	Neef et al.	China; USA ,Korea, Italy, Iran, France, Canada, Iraq and Turkey	children ＜28 days of age	Clinical symptoms and Therapy	Physical	PRISMA(Methodological Quality and Synthesis of Case Series and Case Reports Protocol)	Direct	newborns from COVID-19-diagnosed mothers	Hospital discharge (%)	Pooled prevalence	19	162	0.818	0.729	0.908	NA	NA
61	2020	Neef et al.	China; USA ,Korea, Italy, Iran, France, Canada, Iraq and Turkey	children ＜28 days of age	Clinical symptoms and Therapy	Physical	PRISMA(Methodological Quality and Synthesis of Case Series and Case Reports Protocol)	Direct	newborns from COVID-19-diagnosed mothers	Death (%)	Pooled prevalence	22	180	0.037	0.012	0.062	NA	NA
61	2020	Neef et al.	China; USA ,Korea, Italy, Iran, France, Canada, Iraq and Turkey	children ＜28 days of age	Clinical symptoms and Therapy	Physical	PRISMA(Methodological Quality and Synthesis of Case Series and Case Reports Protocol)	Direct	newborns from COVID-19-diagnosed mothers	SARS-CoV-2 positive (%)	Pooled prevalence	27	261	0.128	0.066	0.19	NA	NA
61	2020	Neef et al.	China; USA ,Poland, Turkey	children ＜28 days of age	Clinical symptoms and Therapy	Physical	PRISMA(Methodological Quality and Synthesis of Case Series and Case Reports Protocol)	Direct	newborns from COVID-19-diagnosed mothers	Preterm birtha (%)	Pooled prevalence	15	163	0.271	0.163	0.378	NA	NA
63	2020	Mustafa	China, Simgapore	neonates	clinical picture, laboratory diagnosis	Physical	Not reported (not reported)	Direct	newborns from COVID-19-diagnosed mothers	Prematurity (%)	Pooled prevalence	6	58	0.28	0.16	0.4	NA	NA
63	2020	Mustafa	China, Simgapore	neonates	clinical picture, laboratory diagnosis	Physical	Not reported (not reported)	Direct	newborns from COVID-19-diagnosed mothers	intrauterine fetal distress (%)	Pooled prevalence	6	58	0.17	0.07	0.27	NA	NA
63	2020	Mustafa	China, Simgapore	neonates	clinical picture, laboratory diagnosis	Physical	Not reported (not reported)	Direct	newborns from COVID-19-diagnosed mothers	shortness of breath (SOB) (%)	Pooled prevalence	6	58	0.19	0.09	0.29	NA	NA
63	2020	Mustafa	China, Simgapore	neonates	clinical picture, laboratory diagnosis	Physical	Not reported (not reported)	Direct	newborns from COVID-19-diagnosed mothers	gastrointestinal symptoms (%)	Pooled prevalence	6	58	0.14	0.05	0.23	NA	NA
63	2020	Mustafa	China, Simgapore	neonates	clinical picture, laboratory diagnosis	Physical	Not reported (not reported)	Direct	newborns from COVID-19-diagnosed mothers	fever (%)	Pooled prevalence	6	58	0.08	0.01	0.15	NA	NA
63	2020	Mustafa	China, Simgapore	neonates	clinical picture, laboratory diagnosis	Physical	Not reported (not reported)	Direct	newborns from COVID-19-diagnosed mothers	tested positive for COVID19 (%)	Pooled prevalence	6	58	0.068	0	0.09	NA	NA
63	2020	Mustafa	China, Simgapore	children and adolescents aged 0–19 years	clinical picture, laboratory diagnosis	Physical	Not reported (not reported)	Direct	laboratory-confirmed COVID-19	cough (%)	Pooled prevalence	7	251	0.49	0.42	0.55	NA	NA
63	2020	Mustafa	China, Simgapore	children and adolescents aged 0–19 years	clinical picture, laboratory diagnosis	Physical	Not reported (not reported)	Direct	laboratory-confirmed COVID-19	fever (%)	Pooled prevalence	7	251	0.47	0.41	0.53	NA	NA
63	2020	Mustafa	China, Simgapore	children and adolescents aged 0–19 years	clinical picture, laboratory diagnosis	Physical	Not reported (not reported)	Direct	laboratory-confirmed COVID-19	sore throat (%)	Pooled prevalence	7	251	0.36	0.3	0.42	NA	NA
63	2020	Mustafa	China, Simgapore	children and adolescents aged 0–19 years	clinical picture, laboratory diagnosis	Physical	Not reported (not reported)	Direct	laboratory-confirmed COVID-19	vomiting or diarrhoea (%)	Pooled prevalence	7	251	0.17	0.12	0.21	NA	NA
63	2020	Mustafa	China, Simgapore	children and adolescents aged 0–19 years	clinical picture, laboratory diagnosis	Physical	Not reported (not reported)	Direct	laboratory-confirmed COVID-19	rhinorrhoea (%)	Pooled prevalence	7	251	0.09	0.05	0.12	NA	NA
63	2020	Mustafa	China, Simgapore	children and adolescents aged 0–19 years	clinical picture, laboratory diagnosis	Physical	Not reported (not reported)	Direct	laboratory-confirmed COVID-19	Pneumonia (%)	Pooled prevalence	7	251	0.6	0.54	0.66	NA	NA
63	2020	Mustafa	China, Simgapore	children and adolescents aged 0–19 years	clinical picture, laboratory diagnosis	Physical	Not reported (not reported)	Direct	laboratory-confirmed COVID-19	admitted to the ICU (%)	Pooled prevalence	7	251	0.04	0.01	0.06	NA	NA
63	2020	Mustafa	China, Simgapore	children and adolescents aged 0–19 years	clinical picture, laboratory diagnosis	Physical	Not reported (not reported)	Direct	laboratory-confirmed COVID-19	Leucopenia	Pooled prevalence	7	251	0.19	0.1	0.27	NA	NA
63	2020	Mustafa	China, Simgapore	children and adolescents aged 0–19 years	clinical picture, laboratory diagnosis	Physical	Not reported (not reported)	Direct	laboratory-confirmed COVID-19	leucocytosis	Pooled prevalence	7	251	0.11	0.04	0.18	NA	NA
63	2020	Mustafa	China, Simgapore	children and adolescents aged 0–19 years	clinical picture, laboratory diagnosis	Physical	Not reported (not reported)	Direct	laboratory-confirmed COVID-19	Lymphopenia	Pooled prevalence	7	251	0.21	0.12	0.3	NA	NA
63	2020	Mustafa	China, Simgapore	children and adolescents aged 0–19 years	clinical picture, laboratory diagnosis	Physical	Not reported (not reported)	Direct	laboratory-confirmed COVID-19	lymphocytosis	Pooled prevalence	7	251	0.05	0	0.1	NA	NA
63	2020	Mustafa	China, Simgapore	children and adolescents aged 0–19 years	clinical picture, laboratory diagnosis	Physical	Not reported (not reported)	Direct	laboratory-confirmed COVID-19	thrombocytopenia	Pooled prevalence	7	251	0.04	0	0.08	NA	NA
63	2020	Mustafa	China, Simgapore	children and adolescents aged 0–19 years	clinical picture, laboratory diagnosis	Physical	Not reported (not reported)	Direct	laboratory-confirmed COVID-19	Raised C-reactive protein concentrations	Pooled prevalence	7	251	0.28	0.18	0.37	NA	NA
63	2020	Mustafa	China, Simgapore	children and adolescents aged 0–19 years	clinical picture, laboratory diagnosis	Physical	Not reported (not reported)	Direct	laboratory-confirmed COVID-19	Procalcitonin (PCT) concentrations	Pooled prevalence	7	251	0.28	0.18	0.37	NA	NA
63	2020	Mustafa	China, Simgapore	children and adolescents aged 0–19 years	clinical picture, laboratory diagnosis	Physical	Not reported (not reported)	Direct	laboratory-confirmed COVID-19	Raised transaminase	Pooled prevalence	7	251	0.13	0.05	0.2	NA	NA
63	2020	Mustafa	China, Simgapore	children and adolescents aged 0–19 years	clinical picture, laboratory diagnosis	Physical	Not reported (not reported)	Direct	laboratory-confirmed COVID-19	lactate dehydrogenase	Pooled prevalence	7	251	0.05	0	0.1	NA	NA
64	2022	Mongkonsritragoon	Switzerland, United Arab Emirates, Austria, Netherlands, Spain, Switzerland, and United Kingdom, USA, Turkey	pediatric patients	asthma	Physical	Not reported (not reported)	Direct	laboratory-confirmed COVID-19	The prevalence of asthma in children hospitalized for SARS-CoV-2 infection	Pooled prevalence	9	805	0.19	0.13	0.26	NA	NA
65	2020	Meena	China, Italy, Korea, USA, and Spain	Patients aged less than 19	Clinical Features and Outcome	Physical	PRISMA, MOOSE(NOS)	Direct	laboratory-confirmed COVID-19	Fever (%)	Pooled prevalence	23	1330	0.49	0.41	0.58	90	< 0.001
65	2020	Meena	China, Italy, Korea, USA, and Spain	Patients aged less than 19	Clinical Features and Outcome	Physical	PRISMA, MOOSE(NOS)	Direct	laboratory-confirmed COVID-19	Cough (%)	Pooled prevalence	23	1330	0.45	0.39	0.51	79	< 0.001
65	2020	Meena	China, Italy, Korea, USA, and Spain	Patients aged less than 19	Clinical Features and Outcome	Physical	PRISMA, MOOSE(NOS)	Direct	laboratory-confirmed COVID-19	Fast breathing (%)	Pooled prevalence	10	966	0.11	0.06	0.17	87	< 0.001
65	2020	Meena	China, Italy, Korea, USA, and Spain	Patients aged less than 19	Clinical Features and Outcome	Physical	PRISMA, MOOSE(NOS)	Direct	laboratory-confirmed COVID-19	Coryza (%)	Pooled prevalence	15	1095	0.2	0.13	0.26	87	< 0.001
65	2020	Meena	China, Italy, Korea, USA, and Spain	Patients aged less than 19	Clinical Features and Outcome	Physical	PRISMA, MOOSE(NOS)	Direct	laboratory-confirmed COVID-19	Sore throat (%)	Pooled prevalence	15	1012	0.14	0.07	0.21	92	< 0.001
65	2020	Meena	China, Italy, Korea, USA, and Spain	Patients aged less than 19	Clinical Features and Outcome	Physical	PRISMA, MOOSE(NOS)	Direct	laboratory-confirmed COVID-19	Vomiting (%)	Pooled prevalence	13	1067	0.06	0.04	0.09	48	0.03
65	2020	Meena	China, Italy, Korea, USA, and Spain	Patients aged less than 19	Clinical Features and Outcome	Physical	PRISMA, MOOSE(NOS)	Direct	laboratory-confirmed COVID-19	Diarrhea (%)	Pooled prevalence	15	1102	0.09	0.06	0.13	80	< 0.001
65	2020	Meena	China, Italy, Korea, USA, and Spain	Patients aged less than 19	Clinical Features and Outcome	Physical	PRISMA, MOOSE(NOS)	Direct	laboratory-confirmed COVID-19	Abdominal pain (%)	Pooled prevalence	7	604	0.04	0.01	0.06	52	0.05
65	2020	Meena	China, Italy, Korea, USA, and Spain	Patients aged less than 19	Clinical Features and Outcome	Physical	PRISMA, MOOSE(NOS)	Direct	laboratory-confirmed COVID-19	Myalgia (%)	Pooled prevalence	6	418	0.1	0.01	0.18	83	< 0.001
65	2020	Meena	China, Italy, Korea, USA, and Spain	Patients aged less than 19	Clinical Features and Outcome	Physical	PRISMA, MOOSE(NOS)	Direct	laboratory-confirmed COVID-19	Headache (%)	Pooled prevalence	6	546	0.1	0.01	0.19	92	< 0.001
65	2020	Meena	China, Italy, Korea, USA, and Spain	Patients aged less than 19	Clinical Features and Outcome	Physical	PRISMA, MOOSE(NOS)	Direct	laboratory-confirmed COVID-19	Hypoxia (%)	Pooled prevalence	6	405	0.02	0.01	0.03	0	0.84
65	2020	Meena	China, Italy, Korea, USA, and Spain	Patients aged less than 19	Clinical Features and Outcome	Physical	PRISMA, MOOSE(NOS)	Direct	laboratory-confirmed COVID-19	Leukopenia (%)	Pooled prevalence	17	743	0.16	0.11	0.22	81	< 0.001
65	2020	Meena	China, Italy, Korea, USA, and Spain	Patients aged less than 19	Clinical Features and Outcome	Physical	PRISMA, MOOSE(NOS)	Direct	laboratory-confirmed COVID-19	Leucocytosis (%)	Pooled prevalence	17	743	0.12	0.07	0.17	71	< 0.001
65	2020	Meena	China, Italy, Korea, USA, and Spain	Patients aged less than 19	Clinical Features and Outcome	Physical	PRISMA, MOOSE(NOS)	Direct	laboratory-confirmed COVID-19	Lymphopenia (%)	Pooled prevalence	19	808	0.12	0.08	0.17	75	< 0.001
65	2020	Meena	China, Italy, Korea, USA, and Spain	Patients aged less than 19	Clinical Features and Outcome	Physical	PRISMA, MOOSE(NOS)	Direct	laboratory-confirmed COVID-19	Elevated aspartate transaminase (%)	Pooled prevalence	14	665	0.15	0.09	0.21	70	< 0.001
65	2020	Meena	China, Italy, Korea, USA, and Spain	Patients aged less than 19	Clinical Features and Outcome	Physical	PRISMA, MOOSE(NOS)	Direct	laboratory-confirmed COVID-19	Elevated alanine transaminase (%)	Pooled prevalence	14	665	0.1	0.07	0.12	0	0.71
65	2020	Meena	China, Italy, Korea, USA, and Spain	Patients aged less than 19	Clinical Features and Outcome	Physical	PRISMA, MOOSE(NOS)	Direct	laboratory-confirmed COVID-19	Elevated C-reactive protein (%)	Pooled prevalence	13	620	0.16	0.1	0.22	79	< 0.001
65	2020	Meena	China, Italy, Korea, USA, and Spain	Patients aged less than 19	Clinical Features and Outcome	Physical	PRISMA, MOOSE(NOS)	Direct	laboratory-confirmed COVID-19	Elevated procalcitonin (%)	Pooled prevalence	9	476	0.25	0.09	0.42	97	< 0.001
65	2020	Meena	China, Italy, Korea, USA, and Spain	Patients aged less than 19	Clinical Features and Outcome	Physical	PRISMA, MOOSE(NOS)	Direct	laboratory-confirmed COVID-19	Elevated erythrocyte sedimentation rate (%)	Pooled prevalence	4	125	0.09	0.04	0.14	0	0.47
66	2020	Mantovani	China,USA, Spain	children and adolescents aged 0–19 years	clinical signs, symptoms, and radiological findings	Physical	MOOSE(NOS)	Direct	laboratory-confirmed COVID-19	Diarrhea (%)	Pooled prevalence	17	71	0.04	0	0.12	NA	NA
66	2020	Mantovani	China,USA, Spain	children and adolescents aged 0–19 years	clinical signs, symptoms, and radiological findings	Physical	MOOSE(NOS)	Direct	laboratory-confirmed COVID-19	sal congestion (%)	Pooled prevalence	15	43	0.02	0	0.07	NA	NA
66	2020	Mantovani	China,USA, Spain	children and adolescents aged 0–19 years	clinical signs, symptoms, and radiological findings	Physical	MOOSE(NOS)	Direct	laboratory-confirmed COVID-19	Cough (%)	Pooled prevalence	18	333	0.37	0.15	0.63	NA	NA
66	2020	Mantovani	China,USA, Spain	children and adolescents aged 0–19 years	clinical signs, symptoms, and radiological findings	Physical	MOOSE(NOS)	Direct	laboratory-confirmed COVID-19	Fever (%)	Pooled prevalence	18	350	0.47	0.22	0.72	NA	NA
66	2020	Mantovani	China,USA, Spain	children and adolescents aged 0–19 years	clinical signs, symptoms, and radiological findings	Physical	MOOSE(NOS)	Direct	laboratory-confirmed COVID-19	Dyspnea (%)	Pooled prevalence	16	52	0.01	0	0.07	NA	NA
66	2020	Mantovani	China,USA, Spain	children and adolescents aged 0–19 years	clinical signs, symptoms, and radiological findings	Physical	MOOSE(NOS)	Direct	laboratory-confirmed COVID-19	Abdomil pain (%)	Pooled prevalence	13	19	0	0	0.01	NA	NA
66	2020	Mantovani	China,USA, Spain	children and adolescents aged 0–19 years	clinical signs, symptoms, and radiological findings	Physical	MOOSE(NOS)	Direct	laboratory-confirmed COVID-19	Mild cases (%)	Pooled prevalence	17	2247	0.79	0.65	0.91	NA	NA
66	2020	Mantovani	China,USA, Spain	children and adolescents aged 0–19 years	clinical signs, symptoms, and radiological findings	Physical	MOOSE(NOS)	Direct	laboratory-confirmed COVID-19	Critical cases (%)	Pooled prevalence	18	151	0.04	0.01	0.09	NA	NA
66	2020	Mantovani	China,USA, Spain	children and adolescents aged 0–19 years	clinical signs, symptoms, and radiological findings	Physical	MOOSE(NOS)	Direct	laboratory-confirmed COVID-19	a unilateral involvement on CT (%)	Pooled prevalence	14	75	0.264	0.13	0.41	NA	NA
66	2020	Mantovani	China,USA, Spain	children and adolescents aged 0–19 years	clinical signs, symptoms, and radiological findings	Physical	MOOSE(NOS)	Direct	laboratory-confirmed COVID-19	bilateral involvement on CT (%)	Pooled prevalence	14	63	0.16	0.05	0.29	NA	NA
66	2020	Mantovani	China,USA, Spain	children and adolescents aged 0–19 years	clinical signs, symptoms, and radiological findings	Physical	MOOSE(NOS)	Direct	laboratory-confirmed COVID-19	interstitial involvement on CT (%)	Pooled prevalence	15	44	0.09	0	0.24	NA	NA
67	2020	Mansourian	China, Iran, the United States, and Spain	children and adolescents aged 0–19 years	COVID-19-related clinical features and laboratory findings	Physical	PRISMA(not reported)	Direct	laboratory-confirmed COVID-19	Dry cough	Pooled prevalence	28	317	0.37	0.29	0.46	77	< 0.001
67	2020	Mansourian	China, Iran, the United States, and Spain	children and adolescents aged 0–19 years	COVID-19-related clinical features and laboratory findings	Physical	PRISMA(not reported)	Direct	laboratory-confirmed COVID-19	Sputum production	Pooled prevalence	5	10	0.06	0.01	0.11	23.2	0.011
67	2020	Mansourian	China, Iran, the United States, and Spain	children and adolescents aged 0–19 years	COVID-19-related clinical features and laboratory findings	Physical	PRISMA(not reported)	Direct	laboratory-confirmed COVID-19	Diarrhea	Pooled prevalence	11	63	0.19	0.09	0.28	85.1	< 0.001
67	2020	Mansourian	China, Iran, the United States, and Spain	children and adolescents aged 0–19 years	COVID-19-related clinical features and laboratory findings	Physical	PRISMA(not reported)	Direct	laboratory-confirmed COVID-19	Rhinorrhea	Pooled prevalence	8	45	0.11	0.08	0.15	9	< 0.001
67	2020	Mansourian	China, Iran, the United States, and Spain	children and adolescents aged 0–19 years	COVID-19-related clinical features and laboratory findings	Physical	PRISMA(not reported)	Direct	laboratory-confirmed COVID-19	Pharyngalgia	Pooled prevalence	10	86	0.13	0.05	0.2	72.6	0.001
67	2020	Mansourian	China, Iran, the United States, and Spain	children and adolescents aged 0–19 years	COVID-19-related clinical features and laboratory findings	Physical	PRISMA(not reported)	Direct	laboratory-confirmed COVID-19	Vomiting	Pooled prevalence	14	60	0.11	0.06	0.16	56.2	< 0.001
67	2020	Mansourian	China, Iran, the United States, and Spain	children and adolescents aged 0–19 years	COVID-19-related clinical features and laboratory findings	Physical	PRISMA(not reported)	Direct	laboratory-confirmed COVID-19	Dyspnea	Pooled prevalence	10	66	0.11	0.04	0.18	74.7	0.001
67	2020	Mansourian	China, Iran, the United States, and Spain	children and adolescents aged 0–19 years	COVID-19-related clinical features and laboratory findings	Physical	PRISMA(not reported)	Direct	laboratory-confirmed COVID-19	Fever	Pooled prevalence	31	375	0.46	0.4	0.53	60.1	< 0.001
67	2020	Mansourian	China, Iran, the United States, and Spain	children and adolescents aged 0–19 years	COVID-19-related clinical features and laboratory findings	Physical	PRISMA(not reported)	Direct	laboratory-confirmed COVID-19	Nasal congestion	Pooled prevalence	3	7	0.12	-0.01	0.26	56	0.071
67	2020	Mansourian	China, Iran, the United States, and Spain	children and adolescents aged 0–19 years	COVID-19-related clinical features and laboratory findings	Physical	PRISMA(not reported)	Direct	laboratory-confirmed COVID-19	Abdominal pain	Pooled prevalence	4	21	0.06	0.04	0.09	0	< 0.001
67	2020	Mansourian	China, Iran, the United States, and Spain	children and adolescents aged 0–19 years	COVID-19-related clinical features and laboratory findings	Physical	PRISMA(not reported)	Direct	laboratory-confirmed COVID-19	Fatigue	Pooled prevalence	9	89	0.11	0.04	0.18	73	0.002
67	2020	Mansourian	China, Iran, the United States, and Spain	children and adolescents aged 0–19 years	COVID-19-related clinical features and laboratory findings	Physical	PRISMA(not reported)	Direct	laboratory-confirmed COVID-19	Headache	Pooled prevalence	9	95	0.11	0.03	0.2	87.7	0.011
67	2020	Mansourian	China, Iran, the United States, and Spain	children and adolescents aged 0–19 years	COVID-19-related clinical features and laboratory findings	Physical	PRISMA(not reported)	Direct	laboratory-confirmed COVID-19	Runny nose	Pooled prevalence	7	11	0.07	0.05	0.1	7.7	< 0.001
67	2020	Mansourian	China, Iran, the United States, and Spain	children and adolescents aged 0–19 years	COVID-19-related clinical features and laboratory findings	Physical	PRISMA(not reported)	Direct	laboratory-confirmed COVID-19	RT-PCR test+	Pooled prevalence	10	117	0.43	0.33	0.53	0	< 0.001
67	2020	Mansourian	China, Iran, the United States, and Spain	children and adolescents aged 0–19 years	COVID-19-related clinical features and laboratory findings	Physical	PRISMA(not reported)	Direct	laboratory-confirmed COVID-19	Leukopenia	Pooled prevalence	11	66	0.22	0.12	0.32	70	< 0.001
67	2020	Mansourian	China, Iran, the United States, and Spain	children and adolescents aged 0–19 years	COVID-19-related clinical features and laboratory findings	Physical	PRISMA(not reported)	Direct	laboratory-confirmed COVID-19	Leukocytosis	Pooled prevalence	15	49	0.23	0.13	0.33	62.6	< 0.001
67	2020	Mansourian	China, Iran, the United States, and Spain	children and adolescents aged 0–19 years	COVID-19-related clinical features and laboratory findings	Physical	PRISMA(not reported)	Direct	laboratory-confirmed COVID-19	Lymphopenia	Pooled prevalence	14	57	0.21	0.13	0.28	51.5	< 0.001
67	2020	Mansourian	China, Iran, the United States, and Spain	children and adolescents aged 0–19 years	COVID-19-related clinical features and laboratory findings	Physical	PRISMA(not reported)	Direct	laboratory-confirmed COVID-19	Neutropenia	Pooled prevalence	8	19	0.1	0.03	0.17	21.7	0.005
67	2020	Mansourian	China, Iran, the United States, and Spain	children and adolescents aged 0–19 years	COVID-19-related clinical features and laboratory findings	Physical	PRISMA(not reported)	Direct	laboratory-confirmed COVID-19	Platelet decrease	Pooled prevalence	4	12	0.15	0.02	0.29	56.5	0.029
67	2020	Mansourian	China, Iran, the United States, and Spain	children and adolescents aged 0–19 years	COVID-19-related clinical features and laboratory findings	Physical	PRISMA(not reported)	Direct	laboratory-confirmed COVID-19	Procalcitonin	Pooled prevalence	9	41	0.24	0.09	0.39	91.8	< 0.001
67	2020	Mansourian	China, Iran, the United States, and Spain	children and adolescents aged 0–19 years	COVID-19-related clinical features and laboratory findings	Physical	PRISMA(not reported)	Direct	laboratory-confirmed COVID-19	D-dimer	Pooled prevalence	8	25	0.35	0.15	0.55	80.8	0.001
67	2020	Mansourian	China, Iran, the United States, and Spain	children and adolescents aged 0–19 years	COVID-19-related clinical features and laboratory findings	Physical	PRISMA(not reported)	Direct	laboratory-confirmed COVID-19	Creatine kinase	Pooled prevalence	8	16	0.12	0.07	0.17	43.7	< 0.001
67	2020	Mansourian	China, Iran, the United States, and Spain	children and adolescents aged 0–19 years	COVID-19-related clinical features and laboratory findings	Physical	PRISMA(not reported)	Direct	laboratory-confirmed COVID-19	Creatine kinase MB	Pooled prevalence	8	40	0.3	0.17	0.43	70.8	< 0.001
67	2020	Mansourian	China, Iran, the United States, and Spain	children and adolescents aged 0–19 years	COVID-19-related clinical features and laboratory findings	Physical	PRISMA(not reported)	Direct	laboratory-confirmed COVID-19	CRP	Pooled prevalence	15	51	0.15	0.09	0.22	60.9	< 0.001
67	2020	Mansourian	China, Iran, the United States, and Spain	children and adolescents aged 0–19 years	COVID-19-related clinical features and laboratory findings	Physical	PRISMA(not reported)	Direct	laboratory-confirmed COVID-19	LDH	Pooled prevalence	8	45	0.3	0.16	0.43	70.8	< 0.001
67	2020	Mansourian	China, Iran, the United States, and Spain	children and adolescents aged 0–19 years	COVID-19-related clinical features and laboratory findings	Physical	PRISMA(not reported)	Direct	laboratory-confirmed COVID-19	ESR	Pooled prevalence	8	90	0.29	0.23	0.35	20.7	< 0.001
67	2020	Mansourian	China, Iran, the United States, and Spain	children and adolescents aged 0–19 years	COVID-19-related clinical features and laboratory findings	Physical	PRISMA(not reported)	Direct	laboratory-confirmed COVID-19	AST	Pooled prevalence	8	23	0.2	0.13	0.26	21.7	< 0.001
67	2020	Mansourian	China, Iran, the United States, and Spain	children and adolescents aged 0–19 years	COVID-19-related clinical features and laboratory findings	Physical	PRISMA(not reported)	Direct	laboratory-confirmed COVID-19	ALT	Pooled prevalence	11	38	0.21	0.13	0.29	50.6	< 0.001
68	2022	Madigan	Asia, Europe, North America, Australia, New Zealand, South America, the Middle East	children, adolescents, and young adults (＜18 years)	screen time patterns	Quality of life	PRISMA(National Institutes ofHealth Quality Assessment Tool for Observational Cohort and Cross-Sectional Studies)	Indirect	health impacts during the pandemic	Increased screen time Before and During the COVID-19 Pandemic (min)	Pooled estimate	46	29017	84	51	116	NA	NA
68	2022	Madigan	Asia, Europe, North America, Australia, New Zealand, South America, the Middle East	children, adolescents, and young adults (＜18 years)	screen time patterns	Quality of life	PRISMA(National Institutes ofHealth Quality Assessment Tool for Observational Cohort and Cross-Sectional Studies)	Indirect	health impacts during the pandemic	Increased screen time of Handheld devices During the COVID-19 Pandemic (min)	Pooled estimate	20	29017	44	11	77	NA	NA
68	2022	Madigan	Asia, Europe, North America, Australia, New Zealand, South America, the Middle East	children, adolescents, and young adults (＜18 years)	screen time patterns	Quality of life	PRISMA(National Institutes ofHealth Quality Assessment Tool for Observational Cohort and Cross-Sectional Studies)	Indirect	health impacts during the pandemic	Increased screen time of Personal computer During the COVID-19 Pandemic (min)	Pooled estimate	13	29017	46	12	81	NA	NA
68	2022	Madigan	Asia, Europe, North America, Australia, New Zealand, South America, the Middle East	children, adolescents, and young adults (＜18 years)	screen time patterns	Quality of life	PRISMA(National Institutes ofHealth Quality Assessment Tool for Observational Cohort and Cross-Sectional Studies)	Indirect	health impacts during the pandemic	Increased screen time of Television During the COVID-19 Pandemic (min)	Pooled estimate	11	29017	55	10	118	NA	NA
68	2022	Madigan	Asia, Europe, North America, Australia, New Zealand, South America, the Middle East	children, adolescents, and young adults (＜18 years)	screen time patterns	Quality of life	PRISMA(National Institutes ofHealth Quality Assessment Tool for Observational Cohort and Cross-Sectional Studies)	Indirect	health impacts during the pandemic	Increased screen time of Video gaming the COVID-19 Pandemic (min)	Pooled estimate	9	29017	39	4	73	NA	NA
68	2022	Madigan	Asia, Europe, North America, Australia, New Zealand, South America, the Middle East	children, adolescents, and young adults (＜18 years)	screen time patterns	Quality of life	PRISMA(National Institutes ofHealth Quality Assessment Tool for Observational Cohort and Cross-Sectional Studies)	Indirect	health impacts during the pandemic	Increased screen time of Social media the COVID-19 Pandemic (min)	Pooled estimate	6	29017	36	-2	75	NA	NA
69	2020	Ma	China	pediatric inpatients aged 1-19	clinical characteristics	Physical	not reported(the Institute of Health Economics scale)	Direct	laboratory-confirmed COVID-19	Cough (%)	Pooled prevalence	15	299	0.42	0.29	0.57	72	0.04
69	2020	Ma	China	pediatric inpatients aged 1-19	clinical characteristics	Physical	not reported(the Institute of Health Economics scale)	Direct	laboratory-confirmed COVID-19	Fever (%)	Pooled prevalence	15	464	0.46	0.36	0.56	67	<.01
69	2020	Ma	China	pediatric inpatients aged 1-19	clinical characteristics	Physical	not reported(the Institute of Health Economics scale)	Direct	laboratory-confirmed COVID-19	Diarrhea (%)	Pooled prevalence	15	265	0.1	0.07	0.14	0	0.31
69	2020	Ma	China	pediatric inpatients aged 1-19	clinical characteristics	Physical	not reported(the Institute of Health Economics scale)	Direct	laboratory-confirmed COVID-19	Vomiting (%)	Pooled prevalence	15	284	0.08	0.05	0.11	46	0.05
69	2020	Ma	China	pediatric inpatients aged 1-19	clinical characteristics	Physical	not reported(the Institute of Health Economics scale)	Direct	laboratory-confirmed COVID-19	Nasal congestion (%)	Pooled prevalence	15	24	0.12	0.06	0.23	58	<.01
69	2020	Ma	China	pediatric inpatients aged 1-19	clinical characteristics	Physical	not reported(the Institute of Health Economics scale)	Direct	laboratory-confirmed COVID-19	Fatigue (%)	Pooled prevalence	15	230	0.08	0.05	0.12	0	0.89
69	2020	Ma	China	pediatric inpatients aged 1-19	clinical characteristics	Physical	not reported(the Institute of Health Economics scale)	Direct	laboratory-confirmed COVID-19	Leukocytosis (%)	Pooled prevalence	15	198	0.13	0.05	0.29	68	<.01
69	2020	Ma	China	pediatric inpatients aged 1-19	clinical characteristics	Physical	not reported(the Institute of Health Economics scale)	Direct	laboratory-confirmed COVID-19	Leukopenia (%)	Pooled prevalence	15	217	0.21	0.12	0.34	66	0.02
69	2020	Ma	China	pediatric inpatients aged 1-19	clinical characteristics	Physical	not reported(the Institute of Health Economics scale)	Direct	laboratory-confirmed COVID-19	High CRP (%)	Pooled prevalence	15	86	0.17	0.07	0.37	58	0.03
69	2020	Ma	China	pediatric inpatients aged 1-19	clinical characteristics	Physical	not reported(the Institute of Health Economics scale)	Direct	laboratory-confirmed COVID-19	Lymphocytosis (%)	Pooled prevalence	15	166	0.22	0.11	0.38	57	0.03
69	2020	Ma	China	pediatric inpatients aged 1-19	clinical characteristics	Physical	not reported(the Institute of Health Economics scale)	Direct	laboratory-confirmed COVID-19	Lymphopenia (%)	Pooled prevalence	15	398	0.16	0.07	0.32	86	0.01
69	2020	Ma	China	pediatric inpatients aged 1-19	clinical characteristics	Physical	not reported(the Institute of Health Economics scale)	Direct	laboratory-confirmed COVID-19	High ALT (%)	Pooled prevalence	15	137	0.15	0.05	0.38	64	0.01
69	2020	Ma	China	pediatric inpatients aged 1-19	clinical characteristics	Physical	not reported(the Institute of Health Economics scale)	Direct	laboratory-confirmed COVID-19	High AST (%)	Pooled prevalence	15	47	0.19	0.1	0.33	0	0.37
69	2020	Ma	China	pediatric inpatients aged 1-19	clinical characteristics	Physical	not reported(the Institute of Health Economics scale)	Direct	laboratory-confirmed COVID-19	High D‐dimer (%)	Pooled prevalence	15	43	0.12	0.05	0.25	0	0.45
69	2020	Ma	China	pediatric inpatients aged 1-19	clinical characteristics	Physical	not reported(the Institute of Health Economics scale)	Direct	laboratory-confirmed COVID-19	High CK‐MB (%)	Pooled prevalence	15	123	0.05	0.01	0.32	73	<.01
69	2020	Ma	China	pediatric inpatients aged 1-19	clinical characteristics	Physical	not reported(the Institute of Health Economics scale)	Direct	laboratory-confirmed COVID-19	Unilateral (%)	Pooled prevalence	15	72	0.22	0.12	0.33	0	0.72
69	2020	Ma	China	pediatric inpatients aged 1-19	clinical characteristics	Physical	not reported(the Institute of Health Economics scale)	Direct	laboratory-confirmed COVID-19	Bilateral (%)	Pooled prevalence	15	288	0.22	0.06	0.44	83	0.01
69	2020	Ma	China	pediatric inpatients aged 1-19	clinical characteristics	Physical	not reported(the Institute of Health Economics scale)	Direct	laboratory-confirmed COVID-19	Ground‐glass (%)	Pooled prevalence	15	254	0.39	0.25	0.53	60	0.02
70	2021	Ma	China and Turkey	children and adolescents aged 0–19 years	mental health problems among	Psychological/Cognitive	PRISMA(the U.S. National Heart, Lung, and Blood Institute’s Quality Assessment Tool for Observational Cohort and Cross-Sectional Studies. )	Indirect	health impacts during the pandemic	Depression (%)	Pooled prevalence	12	34267	0.286	0.172	0.401	99.9	NA
70	2021	Ma	China and Turkey	children and adolescents aged 0–19 years	mental health problems among	Psychological/Cognitive	PRISMA(the U.S. National Heart, Lung, and Blood Institute’s Quality Assessment Tool for Observational Cohort and Cross-Sectional Studies. )	Indirect	health impacts during the pandemic	Anxiety (%)	Pooled prevalence	13	42405	0.255	0.16	0.351	99.9	NA
70	2021	Ma	China and Turkey	children and adolescents aged 0–19 years	mental health problems among	Psychological/Cognitive	PRISMA(the U.S. National Heart, Lung, and Blood Institute’s Quality Assessment Tool for Observational Cohort and Cross-Sectional Studies. )	Indirect	health impacts during the pandemic	Sleep disorders (%)	Pooled prevalence	2	1695	0.442	0.207	0.677	94.8	NA
70	2021	Ma	China and Turkey	children and adolescents aged 0–19 years	mental health problems among	Psychological/Cognitive	PRISMA(the U.S. National Heart, Lung, and Blood Institute’s Quality Assessment Tool for Observational Cohort and Cross-Sectional Studies. )	Indirect	health impacts during the pandemic	Posttraumatic stress symptoms c (%)	Pooled prevalence	2	5084	0.48	-0.254	1.214	100	NA
72	2022	Lopez-Leon	Denmark, Russia, Italy, Germany, Tukey, Latvia, UK, France, Sweden, and Switzerland, Iran, Brazil, Australia.	children and adolescents aged 0–19 years	long-COVID	Physical	PRISMA (The MetaXL Guidelines)	Direct	long-COVID	The prevalence of long-COVID	Pooled prevalence	21	80071	0.2524	0.1817	0.3302	NA	NA
72	2022	Lopez-Leon	Denmark, Russia, Italy, Germany, Tukey, Latvia, UK, France, Sweden, and Switzerland, Iran, Brazil, Australia.	children and adolescents aged 0–19 years	long-COVID	Physical	PRISMA (The MetaXL Guidelines)	Direct	long-COVID	the prevalence of long-COVID For hospitalized patients	Pooled prevalence	4	747	0.2919	0.1783	0.4198	NA	NA
72	2022	Lopez-Leon	Denmark, Russia, Italy, Germany, Tukey, Latvia, UK, France, Sweden, and Switzerland, Iran, Brazil, Australia.	children and adolescents aged 0–19 years	long-COVID	Psychological/Cognitive	PRISMA (The MetaXL Guidelines)	Direct	long-COVID	Mood (sad, tense, angry, depression, anxiety) (%)	Pooled prevalence	5	6047	0.165	0.0737	0.2815	97.49	NA
72	2022	Lopez-Leon	Denmark, Russia, Italy, Germany, Tukey, Latvia, UK, France, Sweden, and Switzerland, Iran, Brazil, Australia.	children and adolescents aged 0–19 years	long-COVID	Physical	PRISMA (The MetaXL Guidelines)	Direct	long-COVID	Fatigue (%)	Pooled prevalence	16	21592	0.0966	0.0445	0.1646	99.12	NA
72	2022	Lopez-Leon	Denmark, Russia, Italy, Germany, Tukey, Latvia, UK, France, Sweden, and Switzerland, Iran, Brazil, Australia.	children and adolescents aged 0–19 years	long-COVID	Psychological/Cognitive	PRISMA (The MetaXL Guidelines)	Direct	long-COVID	Sleep disorder (insomnia, hypersomnia, poor sleep quality) (%)	Pooled prevalence	8	1592	0.0842	0.0341	0.152	93.49	NA
72	2022	Lopez-Leon	Denmark, Russia, Italy, Germany, Tukey, Latvia, UK, France, Sweden, and Switzerland, Iran, Brazil, Australia.	children and adolescents aged 0–19 years	long-COVID	Physical	PRISMA (The MetaXL Guidelines)	Direct	long-COVID	Headache (%)	Pooled prevalence	13	21108	0.0784	0.0404	0.127	98.49	NA
72	2022	Lopez-Leon	Denmark, Russia, Italy, Germany, Tukey, Latvia, UK, France, Sweden, and Switzerland, Iran, Brazil, Australia.	children and adolescents aged 0–19 years	long-COVID	Physical	PRISMA (The MetaXL Guidelines)	Direct	long-COVID	Respiratory symptoms (%)	Pooled prevalence	9	19013	0.0762	0.0208	0.1578	99.15	NA
72	2022	Lopez-Leon	Denmark, Russia, Italy, Germany, Tukey, Latvia, UK, France, Sweden, and Switzerland, Iran, Brazil, Australia.	children and adolescents aged 0–19 years	long-COVID	Physical	PRISMA (The MetaXL Guidelines)	Direct	long-COVID	Sputum/nasal congestion (%)	Pooled prevalence	2	150	0.0753	0.0378	0.1236	0	NA
72	2022	Lopez-Leon	Denmark, Russia, Italy, Germany, Tukey, Latvia, UK, France, Sweden, and Switzerland, Iran, Brazil, Australia.	children and adolescents aged 0–19 years	long-COVID	Psychological/Cognitive	PRISMA (The MetaXL Guidelines)	Direct	long-COVID	Cognition (less concentration, learning difficulties, confusion, memory loss) (%)	Pooled prevalence	11	19803	0.0627	0.0446	0.0835	91.31	NA
72	2022	Lopez-Leon	Denmark, Russia, Italy, Germany, Tukey, Latvia, UK, France, Sweden, and Switzerland, Iran, Brazil, Australia.	children and adolescents aged 0–19 years	long-COVID	Physical	PRISMA (The MetaXL Guidelines)	Direct	long-COVID	Loss of appetite (%)	Pooled prevalence	5	9379	0.0607	0.0395	0.0859	93.54	NA
72	2022	Lopez-Leon	Denmark, Russia, Italy, Germany, Tukey, Latvia, UK, France, Sweden, and Switzerland, Iran, Brazil, Australia.	children and adolescents aged 0–19 years	long-COVID	Quality of life	PRISMA (The MetaXL Guidelines)	Direct	long-COVID	Exercise intolerance (%)	Pooled prevalence	2	150	0.0573	0	0.1938	87.77	NA
72	2022	Lopez-Leon	Denmark, Russia, Italy, Germany, Tukey, Latvia, UK, France, Sweden, and Switzerland, Iran, Brazil, Australia.	children and adolescents aged 0–19 years	long-COVID	Physical	PRISMA (The MetaXL Guidelines)	Direct	long-COVID	Altered smell (hyposmia, anosmia, hypersomnia, parosmia, phantom smell) (%)	Pooled prevalence	10	20818	0.056	0.0313	0.0869	97.11	NA
72	2022	Lopez-Leon	Denmark, Russia, Italy, Germany, Tukey, Latvia, UK, France, Sweden, and Switzerland, Iran, Brazil, Australia.	children and adolescents aged 0–19 years	long-COVID	Physical	PRISMA (The MetaXL Guidelines)	Direct	long-COVID	Hyperhidrosis (%)	Pooled prevalence	2	738	0.0466	0	0.1385	93.59	NA
72	2022	Lopez-Leon	Denmark, Russia, Italy, Germany, Tukey, Latvia, UK, France, Sweden, and Switzerland, Iran, Brazil, Australia.	children and adolescents aged 0–19 years	long-COVID	Physical	PRISMA (The MetaXL Guidelines)	Direct	long-COVID	Chest pain (%)	Pooled prevalence	6	18777	0.0462	0.0152	0.0911	98.24	NA
72	2022	Lopez-Leon	Denmark, Russia, Italy, Germany, Tukey, Latvia, UK, France, Sweden, and Switzerland, Iran, Brazil, Australia.	children and adolescents aged 0–19 years	long-COVID	Physical	PRISMA (The MetaXL Guidelines)	Direct	long-COVID	Dizziness (%)	Pooled prevalence	6	9340	0.044	0.015	0.0859	97.77	NA
72	2022	Lopez-Leon	Denmark, Russia, Italy, Germany, Tukey, Latvia, UK, France, Sweden, and Switzerland, Iran, Brazil, Australia.	children and adolescents aged 0–19 years	long-COVID	Physical	PRISMA (The MetaXL Guidelines)	Direct	long-COVID	Rhinorrhea (%)	Pooled prevalence	5	1032	0.0415	0.001	0.1189	94.1	NA
72	2022	Lopez-Leon	Denmark, Russia, Italy, Germany, Tukey, Latvia, UK, France, Sweden, and Switzerland, Iran, Brazil, Australia.	children and adolescents aged 0–19 years	long-COVID	Physical	PRISMA (The MetaXL Guidelines)	Direct	long-COVID	Cough (%)	Pooled prevalence	10	19688	0.038	0.0261	0.0519	86.6	NA
72	2022	Lopez-Leon	Denmark, Russia, Italy, Germany, Tukey, Latvia, UK, France, Sweden, and Switzerland, Iran, Brazil, Australia.	children and adolescents aged 0–19 years	long-COVID	Physical	PRISMA (The MetaXL Guidelines)	Direct	long-COVID	Myalgia/arthralgia (%)	Pooled prevalence	9	19564	0.0376	0.0218	0.0575	93.67	NA
72	2022	Lopez-Leon	Denmark, Russia, Italy, Germany, Tukey, Latvia, UK, France, Sweden, and Switzerland, Iran, Brazil, Australia.	children and adolescents aged 0–19 years	long-COVID	Physical	PRISMA (The MetaXL Guidelines)	Direct	long-COVID	Body weight changes (%)	Pooled prevalence	3	865	0.0399	0	0.14	96.82	NA
72	2022	Lopez-Leon	Denmark, Russia, Italy, Germany, Tukey, Latvia, UK, France, Sweden, and Switzerland, Iran, Brazil, Australia.	children and adolescents aged 0–19 years	long-COVID	Physical	PRISMA (The MetaXL Guidelines)	Direct	long-COVID	Altered taste (%)	Pooled prevalence	5	16005	0.0365	0.0135	0.0692	92.23	NA
[truncated: 651 more rows]

## Sheet: References
Ref
[truncated: 124 more rows]
