# Supplementary material for: Evidence linking COVID-19 and the health/well-being of children and adolescents: an umbrella review
Source: BMC Med. 2024 Mar 13;22:116. doi: 10.1186/s12916-024-03334-x (PMC10938697; doi:10.1186/s12916-024-03334-x)
Supplement: Supplementary file 6 — Additional file 6. AMSTAR2 methodological quality assessments. [file 12916_2024_3334_MOESM6_ESM.xlsx]

## Sheet: AMSTAR2_Results
Ref	Domain01	Domain02	Domain03	Domain04	Domain05	Domain06	Domain07	Domain08	Domain09	Domain10	Domain11	Domain12	Domain13	Domain14	Domain15	Domain16	Overall confidence	Critical flaw(s)	Non-critical flaw(s)
1	Yes	No	No	No	Yes	Yes	No	Yes	Yes	Yes	Yes	Yes	No	No	No	Yes	Critically low	6	2
2	Yes	Yes	Yes	Partial Yes	No	Yes	No	Yes	Yes	No	Yes	No	No	No	Yes	Yes	Critically low	2	4
3	Yes	No	No	Partial Yes	Yes	Yes	No	Partial Yes	No	No	Yes	No	No	Yes	Yes	Yes	Critically low	4	3
4	Yes	No	No	Partial Yes	No	No	No	Partial Yes	No	No	Yes	No	No	No	Yes	Yes	Critically low	4	6
5	Yes	Partial Yes	No	Partial Yes	Yes	Yes	No	No	Yes	No	Yes	No	No	Yes	Yes	Yes	Critically low	2	4
6	Yes	No	Yes	Partial Yes	No	No	No	Partial Yes	No	No	Yes	No	No	No	Yes	No	Critically low	4	6
7	Yes	Partial Yes	Yes	Partial Yes	Yes	Yes	Partial Yes	No	Yes	No	Yes	No	No	No	Yes	Yes	Low	1	4
8	Yes	Partial Yes	No	Partial Yes	Yes	Yes	No	Partial Yes	Yes	No	Yes	Yes	Yes	Yes	Yes	Yes	Low	1	2
9	Yes	No	No	Partial Yes	Yes	Yes	No	Partial Yes	Yes	No	Yes	No	No	No	Yes	No	Critically low	3	5
10	Yes	No	Yes	Yes	Yes	Yes	No	Partial Yes	Yes	No	Yes	No	Yes	No	Yes	Yes	Critically low	2	3
11	Yes	Partial Yes	No	Partial Yes	Yes	No	No	No	Yes	No	Yes	Yes	No	No	Yes	Yes	Critically low	2	5
12	Yes	No	Yes	Partial Yes	Yes	No	No	Partial Yes	No	No	Yes	No	No	No	No	No	Critically low	5	5
13	Yes	Partial Yes	No	Partial Yes	Yes	No	No	Yes	Yes	No	Yes	No	No	Yes	Yes	No	Critically low	2	5
14	Yes	Partial Yes	Yes	Partial Yes	Yes	Yes	No	Yes	Yes	No	Yes	No	No	Yes	Yes	Yes	Critically low	2	2
15	Yes	Partial Yes	Yes	Partial Yes	Yes	No	No	Partial Yes	Yes	No	Yes	No	No	No	Yes	No	Critically low	2	5
16	Yes	No	No	Partial Yes	No	Yes	No	Partial Yes	Yes	No	Yes	No	No	No	No	No	Critically low	4	6
17	Yes	Partial Yes	Yes	Partial Yes	Yes	No	No	Yes	Yes	No	Yes	No	No	Yes	Yes	No	Critically low	2	4
18	Yes	Partial Yes	Yes	Partial Yes	Yes	No	Partial Yes	Yes	Yes	No	Yes	No	No	Yes	Yes	No	Low	1	4
19	Yes	Partial Yes	No	Partial Yes	No	No	No	Partial Yes	Yes	No	Yes	No	No	Yes	Yes	Yes	Critically low	2	5
20	Yes	No	No	Partial Yes	Yes	Yes	No	Partial Yes	Yes	No	Yes	No	No	No	Yes	Yes	Critically low	3	4
21	Yes	Partial Yes	Yes	Partial Yes	Yes	No	No	Partial Yes	Yes	No	Yes	Yes	Yes	Yes	Yes	Yes	Low	1	2
22	Yes	Partial Yes	No	Partial Yes	No	No	No	Partial Yes	Yes	No	Yes	No	No	No	Yes	Yes	Critically low	2	6
23	Yes	No	Yes	Partial Yes	Yes	Yes	No	Yes	Yes	No	Yes	No	Yes	Yes	Yes	Yes	Critically low	2	2
24	Yes	Partial Yes	No	Partial Yes	Yes	Yes	No	Yes	Yes	No	Yes	No	No	No	Yes	Yes	Critically low	2	4
25	Yes	No	Yes	Partial Yes	Yes	Yes	No	Partial Yes	Yes	No	Yes	Yes	Yes	No	Yes	Yes	Critically low	2	2
26	Yes	Partial Yes	No	Partial Yes	Yes	Yes	No	Partial Yes	Yes	No	Yes	No	Yes	No	Yes	Yes	Low	1	4
27	Yes	Partial Yes	Yes	Partial Yes	Yes	Yes	No	Yes	Yes	No	Yes	No	No	Yes	Yes	Yes	Critically low	2	2
28	Yes	No	Yes	Partial Yes	Yes	Yes	No	Partial Yes	Yes	No	Yes	No	Yes	Yes	Yes	Yes	Critically low	2	2
29	Yes	No	Yes	Partial Yes	No	No	No	Yes	Yes	No	Yes	No	No	No	Yes	Yes	Critically low	3	5
30	Yes	Partial Yes	Yes	Partial Yes	Yes	Yes	No	Partial Yes	Yes	No	Yes	Yes	No	No	Yes	Yes	Critically low	2	2
31	Yes	Partial Yes	Yes	Partial Yes	Yes	Yes	No	Partial Yes	Yes	Yes	Yes	Yes	Yes	No	Yes	Yes	Low	1	1
32	Yes	No	No	Partial Yes	No	Yes	No	Partial Yes	Yes	Yes	Yes	Yes	Yes	Yes	Yes	Yes	Critically low	2	2
33	Yes	No	No	Partial Yes	No	Yes	No	Partial Yes	Yes	No	Yes	No	No	No	Yes	Yes	Critically low	3	5
34	Yes	No	Yes	No	Yes	Yes	No	Yes	No	No	Yes	No	No	No	Yes	Yes	Critically low	6	3
35	Yes	Partial Yes	Yes	Partial Yes	Yes	Yes	No	Partial Yes	Yes	No	Yes	No	No	No	Yes	No	Critically low	2	4
36	Yes	Partial Yes	Yes	Partial Yes	Yes	Yes	No	Partial Yes	Yes	No	Yes	No	No	No	Yes	Yes	Critically low	2	3
37	Yes	Partial Yes	No	Partial Yes	No	No	No	No	Yes	No	Yes	No	No	Yes	Yes	Yes	Critically low	2	6
38	Yes	Partial Yes	Yes	Partial Yes	Yes	Yes	No	Yes	Yes	No	Yes	No	No	No	Yes	Yes	Critically low	2	3
39	Yes	Partial Yes	Yes	Partial Yes	Yes	Yes	Partial Yes	Partial Yes	Yes	No	Yes	Yes	Yes	No	Yes	Yes	Moderate	0	2
40	Yes	No	No	Partial Yes	No	No	No	Partial Yes	Partial Yes	No	Yes	No	No	No	No	Yes	Critically low	4	6
41	Yes	Partial Yes	Yes	Partial Yes	Yes	Yes	No	Yes	Yes	No	Yes	Yes	Yes	No	No	Yes	Critically low	2	2
42	Yes	No	No	Yes	Yes	Yes	No	Partial Yes	Yes	Yes	Yes	No	Yes	No	Yes	Yes	Critically low	2	3
43	Yes	No	No	Partial Yes	No	Yes	No	Yes	Yes	No	Yes	Yes	Yes	No	Yes	Yes	Critically low	2	4
44	Yes	No	No	Partial Yes	Yes	Yes	No	Partial Yes	Yes	No	Yes	No	No	No	Yes	Yes	Critically low	3	4
45	Yes	No	Yes	Partial Yes	Yes	Yes	No	Partial Yes	Yes	Yes	Yes	No	No	No	Yes	Yes	Critically low	3	2
46	Yes	No	No	Partial Yes	Yes	Yes	No	Partial Yes	No	No	Yes	No	No	No	Yes	Yes	Critically low	4	4
47	Yes	No	Yes	Partial Yes	Yes	Yes	No	Partial Yes	Yes	No	Yes	Yes	Yes	No	Yes	Yes	Critically low	2	2
48	Yes	No	No	Partial Yes	Yes	Yes	No	Partial Yes	Yes	No	Yes	No	No	No	Yes	Yes	Critically low	3	4
49	Yes	No	No	Partial Yes	Yes	Yes	Yes	Yes	Yes	No	Yes	No	No	Yes	Yes	Yes	Critically low	2	3
50	Yes	Partial Yes	Yes	Partial Yes	Yes	Yes	No	Yes	Yes	No	Yes	No	No	No	Yes	Yes	Critically low	2	3
51	Yes	Partial Yes	Yes	Partial Yes	Yes	Yes	No	Partial Yes	Yes	No	Yes	No	No	No	Yes	Yes	Critically low	2	3
52	Yes	No	No	Yes	Yes	Yes	No	Yes	Yes	No	Yes	No	No	No	Yes	Yes	Critically low	3	4
53	Yes	No	No	Partial Yes	No	No	No	Partial Yes	Yes	No	Yes	No	No	No	Yes	Yes	Critically low	3	6
54	Yes	Partial Yes	Yes	Partial Yes	Yes	Yes	No	Partial Yes	Yes	No	Yes	No	No	Yes	Yes	Yes	Critically low	2	2
55	Yes	No	Yes	Partial Yes	Yes	Yes	No	Partial Yes	Yes	No	Yes	No	No	No	Yes	Yes	Critically low	3	3
56	Yes	Partial Yes	No	Partial Yes	Yes	Yes	No	Partial Yes	Yes	No	Yes	No	Yes	No	Yes	Yes	Low	1	4
57	Yes	Partial Yes	Yes	Partial Yes	No	Yes	Partial Yes	Partial Yes	Yes	No	Yes	No	No	No	Yes	No	Low	1	5
58	Yes	No	Yes	Partial Yes	Yes	Yes	No	Partial Yes	No	No	Yes	No	No	No	Yes	No	Critically low	4	4
59	Yes	No	No	Partial Yes	Yes	No	No	Yes	No	No	Yes	No	No	No	Yes	Yes	Critically low	4	5
60	Yes	No	Yes	Partial Yes	Yes	Yes	No	Partial Yes	Yes	No	Yes	No	No	No	Yes	No	Critically low	3	4
61	Yes	Partial Yes	Yes	Partial Yes	Yes	Yes	No	Partial Yes	Yes	No	Yes	No	Yes	No	Yes	Yes	Low	1	3
62	Yes	No	Yes	Partial Yes	Yes	Yes	No	Partial Yes	Yes	No	Yes	No	No	No	Yes	Yes	Critically low	3	3
63	Yes	No	Yes	Partial Yes	Yes	Yes	No	Yes	Yes	No	Yes	No	No	No	No	Yes	Critically low	4	3
64	Yes	Partial Yes	Yes	Partial Yes	Yes	Yes	No	Partial Yes	No	No	Yes	No	No	No	Yes	Yes	Critically low	3	3
65	Yes	No	Yes	Partial Yes	Yes	Yes	No	Partial Yes	Yes	No	Yes	No	No	No	Yes	Yes	Critically low	3	3
66	Yes	No	Yes	Partial Yes	Yes	Yes	No	Partial Yes	Yes	No	Yes	No	No	No	Yes	Yes	Critically low	3	3
67	Yes	No	No	Partial Yes	No	No	No	Partial Yes	Yes	No	Yes	No	No	No	Yes	Yes	Critically low	3	6
68	Yes	Partial Yes	Yes	Partial Yes	Yes	Yes	No	Partial Yes	Yes	No	Yes	No	Yes	Yes	Yes	Yes	Low	1	2
69	Yes	Partial Yes	Yes	Partial Yes	No	No	No	Partial Yes	Yes	No	Yes	No	No	No	Yes	Yes	Critically low	2	5
70	Yes	Partial Yes	Yes	Partial Yes	Yes	Yes	No	Partial Yes	Yes	No	Yes	No	No	No	Yes	Yes	Critically low	2	3
71	Yes	Partial Yes	No	Partial Yes	Yes	Yes	No	Partial Yes	Yes	No	Yes	Yes	Yes	Yes	Yes	Yes	Low	1	2
72	Yes	Partial Yes	Yes	Partial Yes	Yes	Yes	No	Partial Yes	Yes	No	Yes	No	Yes	No	Yes	Yes	Low	1	3
73	Yes	No	Yes	Partial Yes	Yes	No	No	Yes	Yes	No	Yes	No	No	Yes	Yes	Yes	Critically low	3	3
74	Yes	Partial Yes	Yes	Partial Yes	No	Yes	No	Partial Yes	Yes	No	Yes	No	No	Yes	Yes	Yes	Critically low	2	3
75	Yes	Partial Yes	Yes	Partial Yes	Yes	Yes	No	Partial Yes	Yes	No	Yes	No	Yes	Yes	Yes	Yes	Low	1	2
76	Yes	Partial Yes	Yes	Partial Yes	Yes	Yes	No	Partial Yes	Yes	No	Yes	No	No	Yes	Yes	Yes	Critically low	2	2
77	Yes	No	Yes	Partial Yes	Yes	Yes	No	No	Yes	No	Yes	No	No	Yes	Yes	Yes	Critically low	3	3
78	Yes	No	Yes	Partial Yes	Yes	Yes	No	Partial Yes	Yes	No	Yes	No	No	Yes	Yes	Yes	Critically low	3	2
79	Yes	No	Yes	Partial Yes	Yes	Yes	No	Partial Yes	Yes	No	Yes	No	No	Yes	Yes	No	Critically low	3	3
80	Yes	Partial Yes	No	Partial Yes	No	No	No	Partial Yes	No	No	Yes	No	No	No	No	Yes	Critically low	4	6
81	Yes	Partial Yes	Yes	Partial Yes	Yes	Yes	No	Partial Yes	Partial Yes	No	Yes	No	No	No	Yes	Yes	Critically low	2	3
82	Yes	Partial Yes	Yes	Partial Yes	Yes	Yes	No	Yes	Yes	No	Yes	No	Yes	No	Yes	Yes	Low	1	3
83	Yes	No	No	Partial Yes	Yes	Yes	No	Partial Yes	Yes	No	Yes	No	Yes	No	No	Yes	Critically low	3	4
84	Yes	No	Yes	Partial Yes	Yes	Yes	No	Partial Yes	Yes	No	Yes	No	Yes	No	No	No	Critically low	3	4
85	Yes	Partial Yes	Yes	Partial Yes	Yes	Yes	No	Partial Yes	Yes	No	Yes	No	Yes	Yes	No	Yes	Critically low	2	2
86	Yes	No	No	Partial Yes	Yes	No	No	Partial Yes	Yes	Yes	Yes	No	No	Yes	No	Yes	Critically low	4	3
87	Yes	Partial Yes	Yes	Partial Yes	Yes	Yes	No	Partial Yes	Yes	No	Yes	No	No	Yes	Yes	Yes	Critically low	2	2
88	Yes	No	Yes	Partial Yes	Yes	Yes	No	Partial Yes	Yes	Yes	Yes	No	No	Yes	No	Yes	Critically low	4	1
89	Yes	Partial Yes	No	Partial Yes	Yes	No	No	Partial Yes	Yes	No	Yes	No	No	Yes	Yes	Yes	Critically low	2	4
90	Yes	No	No	Partial Yes	Yes	Yes	No	Partial Yes	Yes	No	Yes	No	No	Yes	Yes	No	Critically low	3	4
91	Yes	Partial Yes	Yes	Partial Yes	Yes	Yes	No	No	Yes	No	Yes	No	No	No	Yes	Yes	Critically low	2	4
92	Yes	Partial Yes	Yes	Partial Yes	Yes	Yes	No	Partial Yes	Yes	No	Yes	No	No	No	No	Yes	Critically low	3	3
93	Yes	Partial Yes	Yes	Partial Yes	Yes	Yes	No	Partial Yes	Yes	No	Yes	No	No	No	No	Yes	Critically low	3	3
94	Yes	No	Yes	No	Yes	No	No	Partial Yes	Yes	No	Yes	No	No	No	Yes	Yes	Critically low	5	4
95	Yes	No	No	Partial Yes	Yes	Yes	Yes	Partial Yes	Yes	No	Yes	No	No	Yes	Yes	No	Critically low	2	4
96	Yes	No	No	Partial Yes	Yes	Yes	No	Partial Yes	Yes	No	Yes	No	Yes	No	Yes	Yes	Critically low	2	4
97	Yes	No	No	Partial Yes	Yes	No	Yes	Partial Yes	Yes	No	Yes	No	Yes	Yes	Yes	Yes	Low	1	4
98	Yes	Partial Yes	Yes	Partial Yes	Yes	Yes	No	Partial Yes	Yes	No	Yes	No	No	Yes	No	Yes	Critically low	3	2
99	Yes	No	Yes	Partial Yes	Yes	Yes	Yes	No	Yes	No	Yes	No	Yes	No	No	No	Critically low	2	5
100	Yes	Partial Yes	Yes	Partial Yes	Yes	Yes	No	Partial Yes	Yes	No	Yes	No	No	No	Yes	No	Critically low	2	4
101	Yes	Partial Yes	Yes	Partial Yes	Yes	Yes	No	No	Yes	No	Yes	No	No	Yes	Yes	Yes	Critically low	2	3
102	Yes	Partial Yes	Yes	Partial Yes	Yes	Yes	No	No	Yes	No	Yes	No	Yes	Yes	Yes	Yes	Low	1	3
103	Yes	Partial Yes	Yes	Yes	Yes	Yes	No	Partial Yes	Yes	No	Yes	No	No	No	No	Yes	Critically low	3	3
104	Yes	No	Yes	Partial Yes	Yes	Yes	No	Yes	No	No	Yes	No	No	No	Yes	Yes	Critically low	4	3
105	Yes	Partial Yes	Yes	Partial Yes	Yes	Yes	No	Partial Yes	Yes	No	Yes	No	No	No	Yes	Yes	Critically low	2	3
106	Yes	No	No	Partial Yes	Yes	Yes	No	Yes	Yes	No	Yes	No	No	No	Yes	Yes	Critically low	3	4
107	Yes	Partial Yes	No	Partial Yes	Yes	Yes	No	Partial Yes	Yes	No	Yes	No	No	No	No	Yes	Critically low	3	4
108	Yes	No	Yes	Partial Yes	Yes	Yes	No	Yes	Yes	No	Yes	No	No	No	Yes	Yes	Critically low	3	3
109	Yes	Partial Yes	Yes	Partial Yes	Yes	Yes	No	Partial Yes	Yes	No	Yes	Yes	No	No	Yes	Yes	Critically low	2	2
110	Yes	No	No	Partial Yes	Yes	Yes	No	Yes	Yes	Yes	Yes	Yes	Yes	Yes	Yes	Yes	Critically low	2	1
111	Yes	Partial Yes	No	Partial Yes	No	No	No	Partial Yes	Yes	Yes	Yes	No	No	No	Yes	Yes	Critically low	2	5
112	Yes	Yes	Yes	Partial Yes	Yes	Yes	No	Partial Yes	Yes	No	Yes	Yes	Yes	Yes	Yes	Yes	Low	1	1
113	Yes	No	Yes	Partial Yes	Yes	Yes	No	No	Yes	No	Yes	Yes	No	Yes	Yes	Yes	Critically low	3	2
114	Yes	Partial Yes	No	Partial Yes	No	Yes	No	No	Yes	No	Yes	No	No	No	No	Yes	Critically low	3	6
115	Yes	No	No	Partial Yes	Yes	Yes	No	No	No	No	Yes	No	No	Yes	Yes	Yes	Critically low	4	4
116	Yes	No	No	Partial Yes	No	Yes	No	Partial Yes	Yes	No	Yes	No	No	Yes	Yes	Yes	Critically low	3	4
117	Yes	Partial Yes	No	Partial Yes	Yes	Yes	No	Yes	Yes	No	Yes	No	No	No	No	Yes	Critically low	3	4
118	Yes	Partial Yes	No	Partial Yes	No	Yes	No	Yes	Yes	No	Yes	Yes	No	No	No	Yes	Critically low	3	4
119	Yes	No	No	Partial Yes	No	Yes	No	Yes	Yes	No	Yes	No	No	No	Yes	Yes	Critically low	3	5
120	Yes	Partial Yes	Yes	Partial Yes	Yes	Yes	No	Yes	Yes	No	Yes	No	No	Yes	Yes	Yes	Critically low	2	2
121	Yes	No	No	Partial Yes	No	Yes	No	Partial Yes	Yes	No	Yes	No	No	No	Yes	Yes	Critically low	3	5
122	Yes	No	Yes	Partial Yes	No	Yes	No	Partial Yes	Yes	No	Yes	Yes	Yes	Yes	Yes	Yes	Critically low	2	2
123	Yes	Partial Yes	No	Partial Yes	Yes	Yes	No	Partial Yes	Yes	No	Yes	No	No	No	No	Yes	Critically low	3	4
124	Yes	Partial Yes	Yes	Partial Yes	Yes	Yes	No	Yes	Yes	No	Yes	No	Yes	Yes	Yes	Yes	Low	1	2

## Sheet: AMSTAR2_Domains
AMSTAR2 Domains
Domain01	Did the research questions and inclusion criteria for the review include the components of PICO?
Domain02	Did the report of the review contain an explicit statement that the review methods were established prior to the conduct of the review and did the report justify any significant deviations from the protocol?
Domain03	Did the review authors explain their selection of the study designs for inclusion in the review?
Domain04	Did the review authors use a comprehensive literature search strategy?
Domain05	Did the review authors perform study selection in duplicate?
Domain06	Did the review authors perform data extraction in duplicate?
Domain07	Did the review authors provide a list of excluded studies and justify the exclusions?
Domain08	Did the review authors describe the included studies in adequate detail?
Domain09	Did the review authors use a satisfactory technique for assessing the risk of bias (RoB) in individual studies that were included in the review?
Domain10	Did the review authors report on the sources of funding for the studies included in the review?
Domain11	If meta-analysis was performed, did the review authors use appropriate methods for statistical combination of results?
Domain12	If meta-analysis was performed, did the review authors assess the potential impact of RoB in individual studies on the results of the meta-analysis or other evidence synthesis?
Domain13	Did the review authors account for RoB in primary studies when interpreting/discussing the results of the review?
Domain14	Did the review authors provide a satisfactory explanation for, and discussion of, any heterogeneity observed in the results of the review?
Domain15	If they performed quantitative synthesis did the review authors carry out an adequate investigation of publication bias (small study bias) and discuss its likely impact on the results of the review?
Domain16	Did the review authors report any potential sources of conflict of interest, including any funding they received for conducting the review?

## Sheet: References
Ref
1	Zou, H. et al. Characteristics of pediatric multi-system inflammatory syndrome (PMIS) associated with COVID-19: a meta-analysis and insights into pathogenesis. Int J Infect Dis 102, 319-326, doi:10.1016/j.ijid.2020.11.145 (2021).
2	Zang, S. T. et al. Imaging characteristics of coronavirus disease 2019 (COVID-19) in pediatric cases: a systematic review and meta-analysis. Transl Pediatr 10, 1-16, doi:10.21037/tp-20-281 (2021).
3	Yang, F. et al. Prevalence and related factors of child posttraumatic stress disorder during COVID-19 pandemic: A systematic review and meta-analysis. Eur Psychiatry 65, e37, doi:10.1192/j.eurpsy.2022.31 (2022).
4	Xu, W. et al. Safety and efficacy of the COVID-19 vaccine in children and/or adolescents:A meta-analysis. J Infect 84, 722-746, doi:10.1016/j.jinf.2022.01.032 (2022).
5	Xiao, F., Tang, M., Yan, K. & Zhou, W. Clinical features of infants with SARS-CoV-2 infection: a systematic review and meta-analysis. Ann Palliat Med 11, 3394-3408, doi:10.21037/apm-22-933 (2022).
6	Rodriguez-Gonzalez, M., Castellano-Martinez, A., Cascales-Poyatos, H. M. & Perez-Reviriego, A. A. Cardiovascular impact of COVID-19 with a focus on children: A systematic review. World J Clin Cases 8, 5250-5283, doi:10.12998/wjcc.v8.i21.5250 (2020).
7	Williams, V. et al. Clinicolaboratory Profile, Treatment, Intensive Care Needs, and Outcome of Pediatric Inflammatory Multisystem Syndrome Temporally Associated with SARS-CoV-2: A Systematic Review and Meta-analysis. J Pediatr Intensive Care 11, 1-12, doi:10.1055/s-0040-1719173 (2022).
8	Wang, J. G. et al. Coronavirus Disease 2019-Related Multisystem Inflammatory Syndrome in Children: A Systematic Review and Meta-Analysis. Biochem Res Int 2021, 5596727, doi:10.1155/2021/5596727 (2021).
9	Wang, J. G., Cui, H. R., Tang, H. B. & Deng, X. L. Gastrointestinal symptoms and fecal nucleic acid testing of children with 2019 coronavirus disease: a systematic review and meta-analysis. Sci Rep 10, 17846, doi:10.1038/s41598-020-74913-0 (2020).
10	Wang, Z. et al. Clinical characteristics of children with COVID-19: a rapid review and meta-analysis. Ann Transl Med 8, 620, doi:10.21037/atm-20-3302 (2020).
11	Vosoughi, F. et al. A systematic review and meta-analysis of the epidemiological characteristics of COVID-19 in children. BMC Pediatr 22, 613, doi:10.1186/s12887-022-03624-4 (2022).
12	Zheng, B., Wang, H. & Yu, C. An increasing public health burden arising from children infected with SARS-CoV2: A systematic review and meta-analysis. Pediatr Pulmonol 55, 3487-3496, doi:10.1002/ppul.25008 (2020).
13	Zhao, Y., Yin, L., Patel, J., Tang, L. & Huang, Y. The inflammatory markers of multisystem inflammatory syndrome in children (MIS-C) and adolescents associated with COVID-19: A meta-analysis. J Med Virol 93, 4358-4369, doi:10.1002/jmv.26951 (2021).
14	Zhao, Y., Patel, J., Huang, Y., Yin, L. & Tang, L. Cardiac markers of multisystem inflammatory syndrome in children (MIS-C) in COVID-19 patients: A meta-analysis. Am J Emerg Med 49, 62-70, doi:10.1016/j.ajem.2021.05.044 (2021).
15	Zhang, L., Peres, T. G., Silva, M. V. F. & Camargos, P. What we know so far about Coronavirus Disease 2019 in children: A meta-analysis of 551 laboratory-confirmed cases. Pediatr Pulmonol 55, 2115-2127, doi:10.1002/ppul.24869 (2020).
16	Yasuhara, J., Watanabe, K., Takagi, H., Sumitomo, N. & Kuno, T. COVID-19 and multisystem inflammatory syndrome in children: A systematic review and meta-analysis. Pediatr Pulmonol 56, 837-848, doi:10.1002/ppul.25245 (2021).
17	Yasuhara, J. et al. Myopericarditis After COVID-19 mRNA Vaccination Among Adolescents and Young Adults: A Systematic Review and Meta-analysis. JAMA Pediatr 177, 42-52, doi:10.1001/jamapediatrics.2022.4768 (2023).
18	Yang, Z. et al. Pediatric Myopia Progression During the COVID-19 Pandemic Home Quarantine and the Risk Factors: A Systematic Review and Meta-Analysis. Front Public Health 10, 835449, doi:10.3389/fpubh.2022.835449 (2022).
19	Yang, Z. et al. Pediatric asthma control during the COVID-19 pandemic: A systematic review and meta-analysis. Pediatr Pulmonol 57, 20-25, doi:10.1002/ppul.25736 (2022).
20	Yan, Q., Qiu, D., Liu, X., Guo, X. & Hu, Y. Prevalence of Smell or Taste Dysfunction Among Children With COVID-19 Infection: A Systematic Review and Meta-Analysis. Front Pediatr 9, 686600, doi:10.3389/fped.2021.686600 (2021).
21	Yadav, M., Singh, A., Meena, J. & Sankar, J. M. A systematic review and meta-analysis of otorhinolaryngological manifestations of coronavirus disease 2019 in paediatric patients. J Laryngol Otol 136, 588-603, doi:10.1017/S0022215122000536 (2022).
22	Assaker, R. et al. Presenting symptoms of COVID-19 in children: a meta-analysis of published studies. Br J Anaesth 125, e330-e332, doi:10.1016/j.bja.2020.05.026 (2020).
23	Watcharapalakorn, A., Poyomtip, T. & Tawonkasiwattanakun, P. Coronavirus disease 2019 outbreak and associated public health measures increase the progression of myopia among children and adolescents: Evidence synthesis. Ophthalmic Physiol Opt 42, 744-752, doi:10.1111/opo.12976 (2022).
24	Watanabe, A. et al. Assessment of Efficacy and Safety of mRNA COVID-19 Vaccines in Children Aged 5 to 11 Years: A Systematic Review and Meta-analysis. JAMA Pediatr, doi:10.1001/jamapediatrics.2022.6243 (2023).
25	Wang, S. et al. Depression and anxiety among children and adolescents pre and post COVID-19: A comparative meta-analysis. Front Psychiatry 13, 917552, doi:10.3389/fpsyt.2022.917552 (2022).
26	Wang, J. G., Zhong, Z. J., Mo, Y. F., Wang, L. C. & Chen, R. Epidemiological features of coronavirus disease 2019 in children: a meta-analysis. Eur Rev Med Pharmacol Sci 25, 1146-1157, doi:10.26355/eurrev_202101_24685 (2021).
27	Wang, J. G. et al. Computed tomography features of COVID-19 in children: A systematic review and meta-analysis. Medicine (Baltimore) 100, e22571, doi:10.1097/MD.0000000000022571 (2021).
28	Wang, J. & Yuan, X. Digestive system symptoms and function in children with COVID-19: A meta-analysis. Medicine (Baltimore) 100, e24897, doi:10.1097/MD.0000000000024897 (2021).
29	Vitaliti, G., Giacchi, V., Sciacca, M., Ruggieri, M. & Falsaperla, R. Thrombotic events in children and adolescent patients with SARS-CoV-2 infection: a systematic review with meta-analysis on incidence and management. Expert Rev Hematol 15, 635-643, doi:10.1080/17474086.2022.2094758 (2022).
30	Viner, R. M. et al. Susceptibility to SARS-CoV-2 Infection Among Children and Adolescents Compared With Adults: A Systematic Review and Meta-analysis. JAMA Pediatr 175, 143-156, doi:10.1001/jamapediatrics.2020.4573 (2021).
31	Viner, R. et al. Transmission of SARS-CoV-2 by children and young people in households and schools: A meta-analysis of population-based and contact-tracing studies. J Infect 84, 361-382, doi:10.1016/j.jinf.2021.12.026 (2022).
32	Tsankov, B. K. et al. Severe COVID-19 Infection and Pediatric Comorbidities: A Systematic Review and Meta-Analysis. Int J Infect Dis 103, 246-256, doi:10.1016/j.ijid.2020.11.163 (2021).
33	Tripathi, A. K. et al. Acute kidney injury following multisystem inflammatory syndrome associated with SARS-CoV-2 infection in children: a systematic review and meta-analysis. Pediatr Nephrol 38, 357-370, doi:10.1007/s00467-022-05701-3 (2023).
34	Toraih, E. A. et al. Multisystem inflammatory syndrome in pediatric COVID-19 patients: a meta-analysis. World J Pediatr 17, 141-151, doi:10.1007/s12519-021-00419-y (2021).
35	Toba, N. et al. COVID-19 under 19: A meta-analysis. Pediatr Pulmonol 56, 1332-1341, doi:10.1002/ppul.25312 (2021).
36	Tian, Y., Chen, L. & Shi, Y. Safety, Efficacy, and Immunogenicity of Varying Types of COVID-19 Vaccines in Children Younger Than 18 Years: An Update of Systematic Review and Meta-Analysis. Vaccines (Basel) 11, 87, doi:10.3390/vaccines11010087 (2022).
37	Tang, Y. et al. Changes in the prevalence of respiratory pathogens in children due to the COVID-19 pandemic: A systematic review and meta-analysis. J Infect 86, 154-225, doi:10.1016/j.jinf.2022.11.023 (2023).
38	Taheri, L. et al. Clinical Features of COVID-19 in Newborns, Infants, and Children: A Systematic Review and Meta-analysis. Compr Child Adolesc Nurs, 1-19, doi:10.1080/24694193.2021.1930288 (2021).
39	Sumner, M. W. et al. Severe Outcomes Associated With SARS-CoV-2 Infection in Children: A Systematic Review and Meta-Analysis. Front Pediatr 10, 916655, doi:10.3389/fped.2022.916655 (2022).
40	Sood, M., Sharma, S., Sood, I., Sharma, K. & Kaushik, A. Emerging Evidence on Multisystem Inflammatory Syndrome in Children Associated with SARS-CoV-2 Infection: a Systematic Review with Meta-analysis. SN Compr Clin Med 3, 38-47, doi:10.1007/s42399-020-00690-6 (2021).
41	Smith, E. R. et al. Adverse maternal, fetal, and newborn outcomes among pregnant women with SARS-CoV-2 infection: an individual participant data meta-analysis. BMJ Glob Health 8, 009495, doi:10.1136/bmjgh-2022-009495 (2023).
42	Silverberg, S. L. et al. Child transmission of SARS-CoV-2: a systematic review and meta-analysis. BMC Pediatr 22, 172, doi:10.1186/s12887-022-03175-8 (2022).
43	Shi, Q. et al. Risk factors for poor prognosis in children and adolescents with COVID-19: A systematic review and meta-analysis. EClinicalMedicine 41, 101155, doi:10.1016/j.eclinm.2021.101155 (2021).
44	Sharma, M., Aggarwal, S., Madaan, P., Saini, L. & Bhutani, M. Impact of COVID-19 pandemic on sleep in children and adolescents: a systematic review and meta-analysis. Sleep Med 84, 259-267, doi:10.1016/j.sleep.2021.06.002 (2021).
45	Sharma, D. & Bhaskar, S. M. M. Prevalence of paediatric hyperinflammatory conditions in paediatric and adolescent hospitalized COVID-19 patients: a systematic review and meta-analysis. APMIS 130, 101-110, doi:10.1111/apm.13199 (2022).
46	Shah, K., Varna, V. P., Pandya, A. & Saxena, D. Low vitamin D levels and prognosis in a COVID-19 pediatric population: a systematic review. QJM 114, 447-453, doi:10.1093/qjmed/hcab202 (2021).
47	Shah, K. et al. Epidemiological, clinical and biomarker profile of pediatric patients infected with COVID-19. QJM 114, 476-495, doi:10.1093/qjmed/hcab206 (2021).
48	Sabu, J. M., Zahid, I., Jacob, N., Alele, F. O. & Malau-Aduli, B. S. Effectiveness of the BNT162b2 (Pfizer-BioNTech) Vaccine in Children and Adolescents: A Systematic Review and Meta-Analysis. Vaccines (Basel) 10, doi:10.3390/vaccines10111880 (2022).
49	Ruvinsky, S. et al. Multisystem Inflammatory Syndrome Temporally Related to COVID-19 in Children From Latin America and the Caribbean Region: A Systematic Review With a Meta-Analysis of Data From Regional Surveillance Systems. Front Pediatr 10, 881765, doi:10.3389/fped.2022.881765 (2022).
50	Richter, S. A., Ferraz-Rodrigues, C., Schilling, L. B., Camargo, N. F. & Nunes, M. L. Effects of the COVID-19 pandemic on sleep quality in children and adolescents: A systematic review and meta-analysis. J Sleep Res 32, e13720, doi:10.1111/jsr.13720 (2023).
51	Raschetti, R. et al. Synthesis and systematic review of reported neonatal SARS-CoV-2 infections. Nat Commun 11, 5164, doi:10.1038/s41467-020-18982-9 (2020).
52	Rahmati, M. et al. The global impact of COVID-19 pandemic on the incidence of pediatric new-onset type 1 diabetes and ketoacidosis: A systematic review and meta-analysis. J Med Virol 94, 5112-5127, doi:10.1002/jmv.27996 (2022).
53	Raccanello, D., Rocca, E., Vicentini, G. & Brondino, M. Eighteen Months of COVID-19 Pandemic Through the Lenses of Self or Others: A Meta-Analysis on Children and Adolescents' Mental Health. Child Youth Care Forum, 1-24, doi:10.1007/s10566-022-09706-9 (2022).
54	Qi, K. et al. Clinical, laboratory, and imaging features of pediatric COVID-19: A systematic review and meta-analysis. Medicine (Baltimore) 100, e25230, doi:10.1097/MD.0000000000025230 (2021).
55	Pogorelic, Z. et al. Incidence of Complicated Appendicitis during the COVID-19 Pandemic versus the Pre-Pandemic Period: A Systematic Review and Meta-Analysis of 2782 Pediatric Appendectomies. Diagnostics (Basel) 12, 127, doi:10.3390/diagnostics12010127 (2022).
56	Pogorelic, Z., Anand, S., Artukovic, L. & Krishnan, N. Comparison of the outcomes of testicular torsion among children presenting during the Coronavirus Disease 2019 (COVID-19) pandemic versus the pre-pandemic period: A systematic review and meta-analysis. J Pediatr Urol 18, 202-209, doi:10.1016/j.jpurol.2022.01.005 (2022).
57	Panda, P. K. et al. Neurological Complications of SARS-CoV-2 Infection in Children: A Systematic Review and Meta-Analysis. J Trop Pediatr 67, fmaa070, doi:10.1093/tropej/fmaa070 (2021).
58	Panda, P. K. et al. Psychological and Behavioral Impact of Lockdown and Quarantine Measures for COVID-19 Pandemic on Children, Adolescents and Caregivers: A Systematic Review and Meta-Analysis. J Trop Pediatr 67, fmaa122, doi:10.1093/tropej/fmaa122 (2021).
59	Nino, G. et al. Pediatric lung imaging features of COVID-19: A systematic review and meta-analysis. Pediatr Pulmonol 56, 252-263, doi:10.1002/ppul.25070 (2021).
60	Nepal, G. et al. Neurological Manifestations of COVID-19 Associated Multi-system Inflammatory Syndrome in Children: A Systematic Review and Meta-analysis. J Nepal Health Res Counc 19, 10-18, doi:10.33314/jnhrc.v19i1.3410 (2021).
61	Neef, V., Buxmann, H., Rabenau, H. F., Zacharowski, K. & Raimann, F. J. Characterization of neonates born to mothers with SARS-CoV-2 infection: Review and meta-analysis. Pediatr Neonatol 62, 11-20, doi:10.1016/j.pedneo.2020.10.001 (2021).
62	Navolokina, A. et al. The Impact of COVID-19 on Pediatric Cardiac Arrest Outcomes: A Systematic Review and Meta-Analysis. Int J Environ Res Public Health 20, doi:10.3390/ijerph20021104 (2023).
63	Mustafa, N. M. & L, A. S. Characterisation of COVID-19 Pandemic in Paediatric Age Group: A Systematic Review and Meta-Analysis. J Clin Virol 128, 104395, doi:10.1016/j.jcv.2020.104395 (2020).
64	Mongkonsritragoon, W. et al. Prevalence and risk associated with asthma in children hospitalized with SARS-CoV-2: a meta-analysis and systematic review. J Allergy Clin Immunol Pract 10, 1382-1384 e1381, doi:10.1016/j.jaip.2021.12.044 (2022).
65	Meena, J., Yadav, J., Saini, L., Yadav, A. & Kumar, J. Clinical Features and Outcome of SARS-CoV-2 Infection in Children: A Systematic Review and Meta-analysis. Indian Pediatr 57, 820-826, doi:10.1007/s13312-020-1961-0 (2020).
66	Mantovani, A. et al. Coronavirus disease 2019 (COVID-19) in children and/or adolescents: a meta-analysis. Pediatr Res 89, 733-737, doi:10.1038/s41390-020-1015-2 (2021).
67	Mansourian, M., Ghandi, Y., Habibi, D. & Mehrabi, S. COVID-19 infection in children: A systematic review and meta-analysis of clinical features and laboratory findings. Arch Pediatr 28, 242-248, doi:10.1016/j.arcped.2020.12.008 (2021).
68	Madigan, S., Eirich, R., Pador, P., McArthur, B. A. & Neville, R. D. Assessment of Changes in Child and Adolescent Screen Time During the COVID-19 Pandemic: A Systematic Review and Meta-analysis. JAMA Pediatr 176, 1188-1198, doi:10.1001/jamapediatrics.2022.4116 (2022).
69	Ma, X. et al. The clinical characteristics of pediatric inpatients with SARS-CoV-2 infection: A meta-analysis and systematic review. J Med Virol 93, 234-240, doi:10.1002/jmv.26208 (2021).
70	Ma, L. et al. Prevalence of mental health problems among children and adolescents during the COVID-19 pandemic: A systematic review and meta-analysis. J Affect Disord 293, 78-89, doi:10.1016/j.jad.2021.06.021 (2021).
71	Ludwig-Walz, H., Dannheim, I., Pfadenhauer, L. M., Fegert, J. M. & Bujard, M. Increase of depression among children and adolescents after the onset of the COVID-19 pandemic in Europe: a systematic review and meta-analysis. Child Adolesc Psychiatry Ment Health 16, 109, doi:10.1186/s13034-022-00546-y (2022).
72	Lopez-Leon, S. et al. Long-COVID in children and adolescents: a systematic review and meta-analyses. Sci Rep 12, 9950, doi:10.1038/s41598-022-13495-5 (2022).
73	Lo, T. C. & Chen, Y. Y. Ocular and Systemic Manifestations in Paediatric Multisystem Inflammatory Syndrome Associated with COVID-19. J Clin Med 10, doi:10.3390/jcm10132953 (2021).
74	Liu, C., He, Y., Liu, L., Li, F. & Shi, Y. Children with COVID-19 behaving milder may challenge the public policies: a systematic review and meta-analysis. BMC Pediatr 20, 410, doi:10.1186/s12887-020-02316-1 (2020).
75	Li, M. et al. Myocarditis or Pericarditis Following the COVID-19 Vaccination in Adolescents: A Systematic Review. Vaccines (Basel) 10, 1316, doi:10.3390/vaccines10081316 (2022).
76	Li, B. et al. Epidemiological and Clinical Characteristics of COVID-19 in Children: A Systematic Review and Meta-Analysis. Front Pediatr 8, 591132, doi:10.3389/fped.2020.591132 (2020).
77	Lee, H. & Kim, E. Global prevalence of physical and psychological child abuse during COVID-19: A systematic review and meta-analysis. Child Abuse Negl 135, 105984, doi:10.1016/j.chiabu.2022.105984 (2023).
78	La Fauci, G. et al. Obesity and COVID-19 in Children and Adolescents: Reciprocal Detrimental Influence-Systematic Literature Review and Meta-Analysis. Int J Environ Res Public Health 19, 7603, doi:10.3390/ijerph19137603 (2022).
79	Kumar, J., Meena, J., Yadav, A. & Yadav, J. Radiological Findings of COVID-19 in Children: A Systematic Review and Meta-Analysis. J Trop Pediatr 67, fmaa045, doi:10.1093/tropej/fmaa045 (2021).
80	Kim, J. H. & Ahn, C. A meta-analysis of testicular torsion and orchiectomy in pediatric patients during the COVID-19 pandemic. J Pediatr Surg 57, 1708-1709, doi:10.1016/j.jpedsurg.2022.01.028 (2022).
81	Kharoud, H. K., Asim, R., Siegel, L., Chahal, L. & Singh, G. D. Review of clinical characteristics and laboratory findings of COVID-19 in children-Systematic review and Meta-analysis. medRxiv, doi:10.1101/2020.09.23.20200410 (2020).
82	Katoto, P. et al. Safety of COVID-19 Pfizer-BioNtech (BNT162b2) mRNA vaccination in adolescents aged 12-17 years: A systematic review and meta-analysis. Hum Vaccin Immunother 18, 2144039, doi:10.1080/21645515.2022.2144039 (2022).
83	Kandiah, T., Li, X., MacMillan, Y. & Malvankar-Mehta, M. S. Access to Pediatric Eye Care During a Pandemic: Systematic Review and Meta-Analysis. Pediatr Ann 52, e68-e75, doi:10.3928/19382359-20230130-01 (2023).
84	Jiang, L. et al. Epidemiology, Clinical Features, and Outcomes of Multisystem Inflammatory Syndrome in Children (MIS-C) and Adolescents-a Live Systematic Review and Meta-analysis. Curr Pediatr Rep 10, 19-30, doi:10.1007/s40124-022-00264-1 (2022).
85	Irfan, O. et al. Clinical characteristics, treatment and outcomes of paediatric COVID-19: a systematic review and meta-analysis. Arch Dis Child 106, 440-448, doi:10.1136/archdischild-2020-321385 (2021).
86	Irfan, O., Li, J., Tang, K., Wang, Z. & Bhutta, Z. A. Risk of infection and transmission of SARS-CoV-2 among children and adolescents in households, communities and educational settings: A systematic review and meta-analysis. J Glob Health 11, 05013, doi:10.7189/jogh.11.05013 (2021).
87	Hessami, K. et al. COVID-19 Pandemic and Infant Neurodevelopmental Impairment: A Systematic Review and Meta-analysis. JAMA Netw Open 5, e2238941, doi:10.1001/jamanetworkopen.2022.38941 (2022).
88	Henry, B. M. et al. Laboratory abnormalities in children with mild and severe coronavirus disease 2019 (COVID-19): A pooled analysis and review. Clin Biochem 81, 1-8, doi:10.1016/j.clinbiochem.2020.05.012 (2020).
89	Han, Y., Chen, Y., Sun, C. & Zhou, Z. The impact of COVID lockdown on glycaemic control in paediatric patients with type 1 diabetes: A systematic review and meta-analysis of 22 observational studies. Front Endocrinol (Lausanne) 13, 1069559, doi:10.3389/fendo.2022.1069559 (2022).
90	Haghighi Aski, B., Manafi Anari, A., Abolhasan Choobdar, F., Zareh Mahmoudabadi, R. & Sakhaei, M. Cardiac abnormalities due to multisystem inflammatory syndrome temporally associated with Covid-19 among children: A systematic review and meta-analysis. Int J Cardiol Heart Vasc 33, 100764, doi:10.1016/j.ijcha.2021.100764 (2021).
91	Gaythorpe, K. A. M. et al. Children's role in the COVID-19 pandemic: a systematic review of early surveillance data on susceptibility, severity, and transmissibility. Sci Rep 11, 13903, doi:10.1038/s41598-021-92500-9 (2021).
92	Gao, P., Kang, L. Y., Liu, J. & Liu, M. Immunogenicity, effectiveness, and safety of COVID-19 vaccines among children and adolescents aged 2-18 years: an updated systematic review and meta-analysis. World J Pediatr, 1-14, doi:10.1007/s12519-022-00680-9 (2023).
93	Gao, P. et al. Effectiveness and Safety of SARS-CoV-2 Vaccines among Children and Adolescents: A Systematic Review and Meta-Analysis. Vaccines (Basel) 10, 421, doi:10.3390/vaccines10030421 (2022).
94	Gabriel, I. W. M. et al. Impacts of COVID-19 on children and adolescents: A systematic review analyzing its psychiatric effects. World J Psychiatry 12, 1313-1322, doi:10.5498/wjp.v12.i11.1313 (2022).
95	Elgenidy, A. et al. Incidence of diabetic ketoacidosis during COVID-19 pandemic: a meta-analysis of 124,597 children with diabetes. Pediatr Res, 1-12, doi:10.1038/s41390-022-02241-2 (2022).
96	El-Qushayri, A. E., Benmelouka, A. Y., Dahy, A. & Hashan, M. R. COVID-19 outcomes in paediatric cancer: A large scale pooled meta-analysis of 984 cancer patients. Rev Med Virol 32, e2344, doi:10.1002/rmv.2344 (2022).
97	Dubey, P., Reddy, S. Y., Manuel, S. & Dwivedi, A. K. Maternal and neonatal characteristics and outcomes among COVID-19 infected women: An updated systematic review and meta-analysis. Eur J Obstet Gynecol Reprod Biol 252, 490-501, doi:10.1016/j.ejogrb.2020.07.034 (2020).
98	Du, Y., Chen, L. & Shi, Y. Safety, Immunogenicity, and Efficacy of COVID-19 Vaccines in Adolescents, Children, and Infants: A Systematic Review and Meta-Analysis. Front Public Health 10, 829176, doi:10.3389/fpubh.2022.829176 (2022).
99	Dorantes-Acosta, E., Avila-Montiel, D., Klunder-Klunder, M., Juarez-Villegas, L. & Marquez-Gonzalez, H. Survival and Complications in Pediatric Patients With Cancer and COVID-19: A Meta-Analysis. Front Oncol 10, 608282, doi:10.3389/fonc.2020.608282 (2020).
100	Ding, Y., Yan, H. & Guo, W. Clinical Characteristics of Children With COVID-19: A Meta-Analysis. Front Pediatr 8, 431, doi:10.3389/fped.2020.00431 (2020).
101	Di Toro, F. et al. Impact of COVID-19 on maternal and neonatal outcomes: a systematic review and meta-analysis. Clin Microbiol Infect 27, 36-46, doi:10.1016/j.cmi.2020.10.007 (2021).
102	Deng, J. et al. Prevalence of mental health symptoms in children and adolescents during the COVID-19 pandemic: A meta-analysis. Ann N Y Acad Sci 1520, 53-73, doi:10.1111/nyas.14947 (2023).
103	de Medeiros, K. S. et al. Consequences and implications of the coronavirus disease (COVID-19) on pregnancy and newborns: A comprehensive systematic review and meta-analysis. Int J Gynaecol Obstet 156, 394-405, doi:10.1002/ijgo.14015 (2022).
104	Dara, N., Hosseini, A., Sayyari, A. A., Gaman, M.-A. & Fatahi, S. Gastrointestinal Manifestations and Dynamics of Liver Enzymes in Children and Adolescents with COVID-19 Infection: A Systematic Review and Meta-Analysis. Iranian Journal of Pediatrics 30, 1-9, doi:10.5812/ijp.106935 (2020).
105	Cui, X. et al. A systematic review and meta-analysis of children with coronavirus disease 2019 (COVID-19). J Med Virol 93, 1057-1069, doi:10.1002/jmv.26398 (2021).
106	Cui, X. et al. Effect of the COVID-19 Pandemic on Serum Vitamin D Levels in People Under Age 18 Years: A Systematic Review and Meta-Analysis. Med Sci Monit 28, e935823, doi:10.12659/MSM.935823 (2022).
107	Chou, O. H. I. et al. COVID-19 vaccination and carditis in children and adolescents: a systematic review and meta-analysis. Clin Res Cardiol 111, 1161-1173, doi:10.1007/s00392-022-02070-7 (2022).
108	Chen, J. et al. Depressive Symptoms Among Children and Adolescents in China During the Coronavirus Disease-19 Epidemic: A Systematic Review and Meta-Analysis. Front Psychiatry 13, 870346, doi:10.3389/fpsyt.2022.870346 (2022).
109	Chang, T. H., Wu, J. L. & Chang, L. Y. Clinical characteristics and diagnostic challenges of pediatric COVID-19: A systematic review and meta-analysis. J Formos Med Assoc 119, 982-989, doi:10.1016/j.jfma.2020.04.007 (2020).
110	Chang, T. H. et al. Weight Gain Associated with COVID-19 Lockdown in Children and Adolescents: A Systematic Review and Meta-Analysis. Nutrients 13, doi:10.3390/nu13103668 (2021).
111	Chai, J. et al. The Prevalence of Mental Problems for Chinese Children and Adolescents During COVID-19 in China: A Systematic Review and Meta-Analysis. Front Pediatr 9, 661796, doi:10.3389/fped.2021.661796 (2021).
112	Chaabna, K. et al. Effect of the COVID-19 pandemic on the proportion of physically active children and adults worldwide: A systematic review and meta-analysis. Front Public Health 10, 1009703, doi:10.3389/fpubh.2022.1009703 (2022).
113	Carmona, C. A. et al. Cardiac manifestations of multisystem inflammatory syndrome of children after SARS-CoV-2 infection: a systematic review and meta-analysis. Cardiol Young, 1-9, doi:10.1017/S104795112300015X (2023).
114	Campos, C., Prokopich, S., Loewen, H. & Sanchez-Ramirez, D. C. Long-Term Effect of COVID-19 on Lung Imaging and Function, Cardiorespiratory Symptoms, Fatigue, Exercise Capacity, and Functional Capacity in Children and Adolescents: A Systematic Review and Meta-Analysis. Healthcare (Basel) 10, doi:10.3390/healthcare10122492 (2022).
115	Bussieres, E. L. et al. Consequences of the COVID-19 Pandemic on Children's Mental Health: A Meta-Analysis. Front Psychiatry 12, 691659, doi:10.3389/fpsyt.2021.691659 (2021).
116	Bolia, R., Dhanesh Goel, A., Badkur, M. & Jain, V. Gastrointestinal Manifestations of Pediatric Coronavirus Disease and Their Relationship with a Severe Clinical Course: A Systematic Review and Meta-analysis. J Trop Pediatr 67, doi:10.1093/tropej/fmab051 (2021).
117	Bhuiyan, M. U. et al. Epidemiology of COVID-19 infection in young children under five years: A systematic review and meta-analysis. Vaccine 39, 667-677, doi:10.1016/j.vaccine.2020.11.078 (2021).
118	Behnood, S. A. et al. Persistent symptoms following SARS-CoV-2 infection amongst children and young people: A meta-analysis of controlled and uncontrolled studies. J Infect 84, 158-170, doi:10.1016/j.jinf.2021.11.011 (2022).
119	Badal, S. et al. Prevalence, clinical characteristics, and outcomes of pediatric COVID-19: A systematic review and meta-analysis. J Clin Virol 135, 104715, doi:10.1016/j.jcv.2020.104715 (2021).
120	Arantes Junior, M. A. F. et al. Cardiac manifestations in children with the multisystem inflammatory syndrome (MIS-C) associated with SARS-CoV-2 infection: Systematic review and meta-analysis. Rev Med Virol, e2432, doi:10.1002/rmv.2432 (2023).
121	Amanati, A. et al. A Comprehensive Comparison of COVID-19 Characteristics (Wuhan Strain) Between Children and Adults During Initial Pandemic Phase: A Meta-Analysis Study. Archives of Pediatric Infectious Diseases 10, e119701, doi:ARTN e119701 10.5812/pedinfect-119701 (2022).
122	Alhumaid, S. et al. Global Coinfections with Bacteria, Fungi, and Respiratory Viruses in Children with SARS-CoV-2: A Systematic Review and Meta-Analysis. Trop Med Infect Dis 7, doi:10.3390/tropicalmed7110380 (2022).
123	Akobeng, A. K., Grafton-Clarke, C., Abdelgadir, I., Twum-Barimah, E. & Gordon, M. Gastrointestinal manifestations of COVID-19 in children: a systematic review and meta-analysis. Frontline Gastroenterol 12, 332-337, doi:10.1136/flgastro-2020-101529 (2021).
124	Yang, J. et al. Coronavirus disease 2019 pandemic and pregnancy and neonatal outcomes in general population: A living systematic review and meta-analysis (updated Aug 14, 2021). Acta Obstet Gynecol Scand 101, 7-24, doi:10.1111/aogs.14277 (2022).
