# Supplementary material for: Evidence linking COVID-19 and the health/well-being of children and adolescents: an umbrella review
Source: BMC Med. 2024 Mar 13;22:116. doi: 10.1186/s12916-024-03334-x (PMC10938697; doi:10.1186/s12916-024-03334-x)
Supplement: Supplementary file 7 — Additional file 7. Primary studies data extracted from single-armed meta-analyses of laboratory-confirmed COVID-19. [file 12916_2024_3334_MOESM7_ESM.xlsx]

## Sheet: Data_extracted
Number	Study	Author	Data Collection Year	Outcome Indicators	Number of Events	Sample Size	Subdomains
1	Díaz-Corvillón P, Mönckeberg M, Barros A, Illanes SE, Soldati A, Nien JK, Schepeler M, Caradeux J: Routine screening for SARS CoV-2 in unselected pregnant women at delivery. PLoS One 2020, 15(9):e0239887.	Díaz-Corvillón P	2020	Asymptomatic	16	37	Severity of Illness part
1	Díaz-Corvillón P, Mönckeberg M, Barros A, Illanes SE, Soldati A, Nien JK, Schepeler M, Caradeux J: Routine screening for SARS CoV-2 in unselected pregnant women at delivery. PLoS One 2020, 15(9):e0239887.	Díaz-Corvillón P	2020	Severe	3	37	Severity of Illness part
2	Schwartz DA, Mohagheghi P, Beigi B, Zafaranloo N, Moshfegh F, Yazdani A: Spectrum of neonatal COVID-19 in Iran: 19 infants with SARS-CoV-2 perinatal infections with varying test results, clinical findings and outcomes. J Matern Fetal Neonatal Med 2022, 35(14):2731-2740.	Schwartz DA	2022	Asymptomatic	2	22	Severity of Illness part
2	Schwartz DA, Mohagheghi P, Beigi B, Zafaranloo N, Moshfegh F, Yazdani A: Spectrum of neonatal COVID-19 in Iran: 19 infants with SARS-CoV-2 perinatal infections with varying test results, clinical findings and outcomes. J Matern Fetal Neonatal Med 2022, 35(14):2731-2740.	Schwartz DA	2022	Respiratory symptoms	15	22	Clinical manifestations part
2	Schwartz DA, Mohagheghi P, Beigi B, Zafaranloo N, Moshfegh F, Yazdani A: Spectrum of neonatal COVID-19 in Iran: 19 infants with SARS-CoV-2 perinatal infections with varying test results, clinical findings and outcomes. J Matern Fetal Neonatal Med 2022, 35(14):2731-2740.	Schwartz DA	2022	Fever	5	22	Clinical manifestations part
2	Schwartz DA, Mohagheghi P, Beigi B, Zafaranloo N, Moshfegh F, Yazdani A: Spectrum of neonatal COVID-19 in Iran: 19 infants with SARS-CoV-2 perinatal infections with varying test results, clinical findings and outcomes. J Matern Fetal Neonatal Med 2022, 35(14):2731-2740.	Schwartz DA	2022	Cough	3	22	Clinical manifestations part
2	Schwartz DA, Mohagheghi P, Beigi B, Zafaranloo N, Moshfegh F, Yazdani A: Spectrum of neonatal COVID-19 in Iran: 19 infants with SARS-CoV-2 perinatal infections with varying test results, clinical findings and outcomes. J Matern Fetal Neonatal Med 2022, 35(14):2731-2740.	Schwartz DA	2022	Diarrhea	1	22	Clinical manifestations part
3	Sun D, Chen X, Li H, Lu XX, Xiao H, Zhang FR, Liu ZS: SARS-CoV-2 infection in infants under 1 year of age in Wuhan City, China. World J Pediatr 2020, 16(3):260-266.	Sun D	2020	Asymptomatic	1	36	Severity of Illness part
3	Sun D, Chen X, Li H, Lu XX, Xiao H, Zhang FR, Liu ZS: SARS-CoV-2 infection in infants under 1 year of age in Wuhan City, China. World J Pediatr 2020, 16(3):260-266.	Sun D	2020	Fever	17	36	Clinical manifestations part
3	Sun D, Chen X, Li H, Lu XX, Xiao H, Zhang FR, Liu ZS: SARS-CoV-2 infection in infants under 1 year of age in Wuhan City, China. World J Pediatr 2020, 16(3):260-266.	Sun D	2020	Cough	28	36	Clinical manifestations part
3	Sun D, Chen X, Li H, Lu XX, Xiao H, Zhang FR, Liu ZS: SARS-CoV-2 infection in infants under 1 year of age in Wuhan City, China. World J Pediatr 2020, 16(3):260-266.	Sun D	2020	Diarrhea	9	36	Clinical manifestations part
3	Sun D, Chen X, Li H, Lu XX, Xiao H, Zhang FR, Liu ZS: SARS-CoV-2 infection in infants under 1 year of age in Wuhan City, China. World J Pediatr 2020, 16(3):260-266.	Sun D	2020	Nausea/vomiting	4	36	Clinical manifestations part
3	Sun D, Chen X, Li H, Lu XX, Xiao H, Zhang FR, Liu ZS: SARS-CoV-2 infection in infants under 1 year of age in Wuhan City, China. World J Pediatr 2020, 16(3):260-266.	Sun D	2020	Leukocytosis	4	36	Clinical manifestations part
3	Sun D, Chen X, Li H, Lu XX, Xiao H, Zhang FR, Liu ZS: SARS-CoV-2 infection in infants under 1 year of age in Wuhan City, China. World J Pediatr 2020, 16(3):260-266.	Sun D	2020	Lymphocytosis	13	36	Clinical manifestations part
3	Sun D, Chen X, Li H, Lu XX, Xiao H, Zhang FR, Liu ZS: SARS-CoV-2 infection in infants under 1 year of age in Wuhan City, China. World J Pediatr 2020, 16(3):260-266.	Sun D	2020	Leukopenia	3	36	Clinical manifestations part
3	Sun D, Chen X, Li H, Lu XX, Xiao H, Zhang FR, Liu ZS: SARS-CoV-2 infection in infants under 1 year of age in Wuhan City, China. World J Pediatr 2020, 16(3):260-266.	Sun D	2020	Thrombocytosis	16	36	Clinical manifestations part
3	Sun D, Chen X, Li H, Lu XX, Xiao H, Zhang FR, Liu ZS: SARS-CoV-2 infection in infants under 1 year of age in Wuhan City, China. World J Pediatr 2020, 16(3):260-266.	Sun D	2020	Thrombocytopenia	1	36	Clinical manifestations part
3	Sun D, Chen X, Li H, Lu XX, Xiao H, Zhang FR, Liu ZS: SARS-CoV-2 infection in infants under 1 year of age in Wuhan City, China. World J Pediatr 2020, 16(3):260-266.	Sun D	2020	Increased LDH	17	36	Laboratory findings part
3	Sun D, Chen X, Li H, Lu XX, Xiao H, Zhang FR, Liu ZS: SARS-CoV-2 infection in infants under 1 year of age in Wuhan City, China. World J Pediatr 2020, 16(3):260-266.	Sun D	2020	Increased CK-MB	8	36	Laboratory findings part
3	Sun D, Chen X, Li H, Lu XX, Xiao H, Zhang FR, Liu ZS: SARS-CoV-2 infection in infants under 1 year of age in Wuhan City, China. World J Pediatr 2020, 16(3):260-266.	Sun D	2020	Increased AST	27	36	Laboratory findings part
3	Sun D, Chen X, Li H, Lu XX, Xiao H, Zhang FR, Liu ZS: SARS-CoV-2 infection in infants under 1 year of age in Wuhan City, China. World J Pediatr 2020, 16(3):260-266.	Sun D	2020	Increased CRP	7	36	Laboratory findings part
3	Sun D, Chen X, Li H, Lu XX, Xiao H, Zhang FR, Liu ZS: SARS-CoV-2 infection in infants under 1 year of age in Wuhan City, China. World J Pediatr 2020, 16(3):260-266.	Sun D	2020	Increased D-dimer	6	29	Laboratory findings part
3	Sun D, Chen X, Li H, Lu XX, Xiao H, Zhang FR, Liu ZS: SARS-CoV-2 infection in infants under 1 year of age in Wuhan City, China. World J Pediatr 2020, 16(3):260-266.	Sun D	2020	Increased PCT	21	31	Laboratory findings part
3	Sun D, Chen X, Li H, Lu XX, Xiao H, Zhang FR, Liu ZS: SARS-CoV-2 infection in infants under 1 year of age in Wuhan City, China. World J Pediatr 2020, 16(3):260-266.	Sun D	2020	Increased ALT	7	36	Laboratory findings part
3	Sun D, Chen X, Li H, Lu XX, Xiao H, Zhang FR, Liu ZS: SARS-CoV-2 infection in infants under 1 year of age in Wuhan City, China. World J Pediatr 2020, 16(3):260-266.	Sun D	2020	Increased CRP	1	35	Laboratory findings part
3	Sun D, Chen X, Li H, Lu XX, Xiao H, Zhang FR, Liu ZS: SARS-CoV-2 infection in infants under 1 year of age in Wuhan City, China. World J Pediatr 2020, 16(3):260-266.	Sun D	2020	Increased IL-6	5	26	Laboratory findings part
3	Sun D, Chen X, Li H, Lu XX, Xiao H, Zhang FR, Liu ZS: SARS-CoV-2 infection in infants under 1 year of age in Wuhan City, China. World J Pediatr 2020, 16(3):260-266.	Sun D	2020	Increased IL-10	13	26	Laboratory findings part
3	Sun D, Chen X, Li H, Lu XX, Xiao H, Zhang FR, Liu ZS: SARS-CoV-2 infection in infants under 1 year of age in Wuhan City, China. World J Pediatr 2020, 16(3):260-266.	Sun D	2020	Bilateral pneumonia lesion	22	36	Radiological findings part
3	Sun D, Chen X, Li H, Lu XX, Xiao H, Zhang FR, Liu ZS: SARS-CoV-2 infection in infants under 1 year of age in Wuhan City, China. World J Pediatr 2020, 16(3):260-266.	Sun D	2020	Unilateral pneumonia lesion	13	36	Radiological findings part
3	Sun D, Chen X, Li H, Lu XX, Xiao H, Zhang FR, Liu ZS: SARS-CoV-2 infection in infants under 1 year of age in Wuhan City, China. World J Pediatr 2020, 16(3):260-266.	Sun D	2020	Antibiotic therapy	15	36	Treatment part
3	Sun D, Chen X, Li H, Lu XX, Xiao H, Zhang FR, Liu ZS: SARS-CoV-2 infection in infants under 1 year of age in Wuhan City, China. World J Pediatr 2020, 16(3):260-266.	Sun D	2020	Antiviral therapy	35	36	Treatment part
3	Sun D, Chen X, Li H, Lu XX, Xiao H, Zhang FR, Liu ZS: SARS-CoV-2 infection in infants under 1 year of age in Wuhan City, China. World J Pediatr 2020, 16(3):260-266.	Sun D	2020	Oxygen therapy	3	36	Treatment part
3	Sun D, Chen X, Li H, Lu XX, Xiao H, Zhang FR, Liu ZS: SARS-CoV-2 infection in infants under 1 year of age in Wuhan City, China. World J Pediatr 2020, 16(3):260-266.	Sun D	2020	Discharged	35	36	Outcomes part
3	Sun D, Chen X, Li H, Lu XX, Xiao H, Zhang FR, Liu ZS: SARS-CoV-2 infection in infants under 1 year of age in Wuhan City, China. World J Pediatr 2020, 16(3):260-266.	Sun D	2020	Death	1	36	Outcomes part
4	Mithal LB, Machut KZ, Muller WJ, Kociolek LK: SARS-CoV-2 Infection in Infants Less than 90 Days Old. J Pediatr 2020, 224:150-152.	Mithal LB	2020	Asymptomatic	1	18	Severity of Illness part
4	Mithal LB, Machut KZ, Muller WJ, Kociolek LK: SARS-CoV-2 Infection in Infants Less than 90 Days Old. J Pediatr 2020, 224:150-152.	Mithal LB	2020	Respiratory symptoms	1	18	Clinical manifestations part
4	Mithal LB, Machut KZ, Muller WJ, Kociolek LK: SARS-CoV-2 Infection in Infants Less than 90 Days Old. J Pediatr 2020, 224:150-152.	Mithal LB	2020	Nausea/vomiting	5	18	Clinical manifestations part
4	Mithal LB, Machut KZ, Muller WJ, Kociolek LK: SARS-CoV-2 Infection in Infants Less than 90 Days Old. J Pediatr 2020, 224:150-152.	Mithal LB	2020	Fever	14	18	Clinical manifestations part
4	Mithal LB, Machut KZ, Muller WJ, Kociolek LK: SARS-CoV-2 Infection in Infants Less than 90 Days Old. J Pediatr 2020, 224:150-152.	Mithal LB	2020	Cough	8	18	Clinical manifestations part
4	Mithal LB, Machut KZ, Muller WJ, Kociolek LK: SARS-CoV-2 Infection in Infants Less than 90 Days Old. J Pediatr 2020, 224:150-152.	Mithal LB	2020	Diarrhea	1	18	Clinical manifestations part
4	Mithal LB, Machut KZ, Muller WJ, Kociolek LK: SARS-CoV-2 Infection in Infants Less than 90 Days Old. J Pediatr 2020, 224:150-152.	Mithal LB	2020	Rash	5	18	Clinical manifestations part
4	Mithal LB, Machut KZ, Muller WJ, Kociolek LK: SARS-CoV-2 Infection in Infants Less than 90 Days Old. J Pediatr 2020, 224:150-152.	Mithal LB	2020	Fever	14	18	Clinical manifestations part
4	Mithal LB, Machut KZ, Muller WJ, Kociolek LK: SARS-CoV-2 Infection in Infants Less than 90 Days Old. J Pediatr 2020, 224:150-152.	Mithal LB	2020	Cough	8	18	Clinical manifestations part
4	Mithal LB, Machut KZ, Muller WJ, Kociolek LK: SARS-CoV-2 Infection in Infants Less than 90 Days Old. J Pediatr 2020, 224:150-152.	Mithal LB	2020	Gastrointestinal symptoms	4	18	Clinical manifestations part
4	Mithal LB, Machut KZ, Muller WJ, Kociolek LK: SARS-CoV-2 Infection in Infants Less than 90 Days Old. J Pediatr 2020, 224:150-152.	Mithal LB	2020	Shortness of breath	3	18	Clinical manifestations part
4	Mithal LB, Machut KZ, Muller WJ, Kociolek LK: SARS-CoV-2 Infection in Infants Less than 90 Days Old. J Pediatr 2020, 224:150-152.	Mithal LB	2020	Psychiatric symptoms	4	18	Clinical manifestations part
4	Mithal LB, Machut KZ, Muller WJ, Kociolek LK: SARS-CoV-2 Infection in Infants Less than 90 Days Old. J Pediatr 2020, 224:150-152.	Mithal LB	2020	Conjunctivitis	2	18	Clinical manifestations part
4	Mithal LB, Machut KZ, Muller WJ, Kociolek LK: SARS-CoV-2 Infection in Infants Less than 90 Days Old. J Pediatr 2020, 224:150-152.	Mithal LB	2020	Rash	1	18	Clinical manifestations part
4	Mithal LB, Machut KZ, Muller WJ, Kociolek LK: SARS-CoV-2 Infection in Infants Less than 90 Days Old. J Pediatr 2020, 224:150-152.	Mithal LB	2020	Leukopenia	2	12	Clinical manifestations part
4	Mithal LB, Machut KZ, Muller WJ, Kociolek LK: SARS-CoV-2 Infection in Infants Less than 90 Days Old. J Pediatr 2020, 224:150-152.	Mithal LB	2020	Intravenous immunoglobulin	6	18	Treatment part
4	Mithal LB, Machut KZ, Muller WJ, Kociolek LK: SARS-CoV-2 Infection in Infants Less than 90 Days Old. J Pediatr 2020, 224:150-152.	Mithal LB	2020	Hospitalization	9	18	Outcomes part
4	Mithal LB, Machut KZ, Muller WJ, Kociolek LK: SARS-CoV-2 Infection in Infants Less than 90 Days Old. J Pediatr 2020, 224:150-152.	Mithal LB	2020	Discharged	17	18	Outcomes part
4	Mithal LB, Machut KZ, Muller WJ, Kociolek LK: SARS-CoV-2 Infection in Infants Less than 90 Days Old. J Pediatr 2020, 224:150-152.	Mithal LB	2020	Death	1	18	Outcomes part
5	Bellino S, Punzo O, Rota MC, Del Manso M, Urdiales AM, Andrianou X, Fabiani M, Boros S, Vescio F, Riccardo F et al: COVID-19 Disease Severity Risk Factors for Pediatric Patients in Italy. Pediatrics 2020, 146(4).	Bellino S	2020	Mild	27	36	Severity of Illness part
5	Bellino S, Punzo O, Rota MC, Del Manso M, Urdiales AM, Andrianou X, Fabiani M, Boros S, Vescio F, Riccardo F et al: COVID-19 Disease Severity Risk Factors for Pediatric Patients in Italy. Pediatrics 2020, 146(4).	Bellino S	2020	Moderate	9	36	Severity of Illness part
5	Bellino S, Punzo O, Rota MC, Del Manso M, Urdiales AM, Andrianou X, Fabiani M, Boros S, Vescio F, Riccardo F et al: COVID-19 Disease Severity Risk Factors for Pediatric Patients in Italy. Pediatrics 2020, 146(4).	Bellino S	2020	Fever	14	36	Clinical manifestations part
5	Bellino S, Punzo O, Rota MC, Del Manso M, Urdiales AM, Andrianou X, Fabiani M, Boros S, Vescio F, Riccardo F et al: COVID-19 Disease Severity Risk Factors for Pediatric Patients in Italy. Pediatrics 2020, 146(4).	Bellino S	2020	Fatigue	2	36	Clinical manifestations part
5	Bellino S, Punzo O, Rota MC, Del Manso M, Urdiales AM, Andrianou X, Fabiani M, Boros S, Vescio F, Riccardo F et al: COVID-19 Disease Severity Risk Factors for Pediatric Patients in Italy. Pediatrics 2020, 146(4).	Bellino S	2020	Respiratory symptoms	16	36	Clinical manifestations part
5	Bellino S, Punzo O, Rota MC, Del Manso M, Urdiales AM, Andrianou X, Fabiani M, Boros S, Vescio F, Riccardo F et al: COVID-19 Disease Severity Risk Factors for Pediatric Patients in Italy. Pediatrics 2020, 146(4).	Bellino S	2020	Cough	15	36	Clinical manifestations part
5	Bellino S, Punzo O, Rota MC, Del Manso M, Urdiales AM, Andrianou X, Fabiani M, Boros S, Vescio F, Riccardo F et al: COVID-19 Disease Severity Risk Factors for Pediatric Patients in Italy. Pediatrics 2020, 146(4).	Bellino S	2020	Expectoration/Sputum	1	36	Clinical manifestations part
5	Bellino S, Punzo O, Rota MC, Del Manso M, Urdiales AM, Andrianou X, Fabiani M, Boros S, Vescio F, Riccardo F et al: COVID-19 Disease Severity Risk Factors for Pediatric Patients in Italy. Pediatrics 2020, 146(4).	Bellino S	2020	Sore throat	1	36	Clinical manifestations part
5	Bellino S, Punzo O, Rota MC, Del Manso M, Urdiales AM, Andrianou X, Fabiani M, Boros S, Vescio F, Riccardo F et al: COVID-19 Disease Severity Risk Factors for Pediatric Patients in Italy. Pediatrics 2020, 146(4).	Bellino S	2020	Rhinorrhea	3	36	Clinical manifestations part
5	Bellino S, Punzo O, Rota MC, Del Manso M, Urdiales AM, Andrianou X, Fabiani M, Boros S, Vescio F, Riccardo F et al: COVID-19 Disease Severity Risk Factors for Pediatric Patients in Italy. Pediatrics 2020, 146(4).	Bellino S	2020	Gastrointestinal symptoms	6	36	Clinical manifestations part
5	Bellino S, Punzo O, Rota MC, Del Manso M, Urdiales AM, Andrianou X, Fabiani M, Boros S, Vescio F, Riccardo F et al: COVID-19 Disease Severity Risk Factors for Pediatric Patients in Italy. Pediatrics 2020, 146(4).	Bellino S	2020	Abdominal pain	1	36	Clinical manifestations part
5	Bellino S, Punzo O, Rota MC, Del Manso M, Urdiales AM, Andrianou X, Fabiani M, Boros S, Vescio F, Riccardo F et al: COVID-19 Disease Severity Risk Factors for Pediatric Patients in Italy. Pediatrics 2020, 146(4).	Bellino S	2020	Diarrhea	5	36	Clinical manifestations part
5	Bellino S, Punzo O, Rota MC, Del Manso M, Urdiales AM, Andrianou X, Fabiani M, Boros S, Vescio F, Riccardo F et al: COVID-19 Disease Severity Risk Factors for Pediatric Patients in Italy. Pediatrics 2020, 146(4).	Bellino S	2020	Nausea/vomiting	2	36	Clinical manifestations part
5	Bellino S, Punzo O, Rota MC, Del Manso M, Urdiales AM, Andrianou X, Fabiani M, Boros S, Vescio F, Riccardo F et al: COVID-19 Disease Severity Risk Factors for Pediatric Patients in Italy. Pediatrics 2020, 146(4).	Bellino S	2020	Hospitalization	36	36	Outcomes part
5	Bellino S, Punzo O, Rota MC, Del Manso M, Urdiales AM, Andrianou X, Fabiani M, Boros S, Vescio F, Riccardo F et al: COVID-19 Disease Severity Risk Factors for Pediatric Patients in Italy. Pediatrics 2020, 146(4).	Bellino S	2020	Recovered	35	36	Outcomes part
5	Bellino S, Punzo O, Rota MC, Del Manso M, Urdiales AM, Andrianou X, Fabiani M, Boros S, Vescio F, Riccardo F et al: COVID-19 Disease Severity Risk Factors for Pediatric Patients in Italy. Pediatrics 2020, 146(4).	Bellino S	2020	Discharged	35	36	Outcomes part
5	Bellino S, Punzo O, Rota MC, Del Manso M, Urdiales AM, Andrianou X, Fabiani M, Boros S, Vescio F, Riccardo F et al: COVID-19 Disease Severity Risk Factors for Pediatric Patients in Italy. Pediatrics 2020, 146(4).	Bellino S	2020	Death	1	36	Outcomes part
6	Parri N, Lenge M, Cantoni B, Arrighini A, Romanengo M, Urbino A, Da Dalt L, Verdoni L, Giacchero R, Lanari M et al: COVID-19 in 17 Italian Pediatric Emergency Departments. Pediatrics 2020, 146(6).	Parri N	2020	Mild	18	18	Severity of Illness part
6	Parri N, Lenge M, Cantoni B, Arrighini A, Romanengo M, Urbino A, Da Dalt L, Verdoni L, Giacchero R, Lanari M et al: COVID-19 in 17 Italian Pediatric Emergency Departments. Pediatrics 2020, 146(6).	Parri N	2020	Fever	14	18	Clinical manifestations part
6	Parri N, Lenge M, Cantoni B, Arrighini A, Romanengo M, Urbino A, Da Dalt L, Verdoni L, Giacchero R, Lanari M et al: COVID-19 in 17 Italian Pediatric Emergency Departments. Pediatrics 2020, 146(6).	Parri N	2020	Cough	8	18	Clinical manifestations part
6	Parri N, Lenge M, Cantoni B, Arrighini A, Romanengo M, Urbino A, Da Dalt L, Verdoni L, Giacchero R, Lanari M et al: COVID-19 in 17 Italian Pediatric Emergency Departments. Pediatrics 2020, 146(6).	Parri N	2020	Gastrointestinal symptoms	4	18	Clinical manifestations part
6	Parri N, Lenge M, Cantoni B, Arrighini A, Romanengo M, Urbino A, Da Dalt L, Verdoni L, Giacchero R, Lanari M et al: COVID-19 in 17 Italian Pediatric Emergency Departments. Pediatrics 2020, 146(6).	Parri N	2020	Shortness of breath	2	18	Clinical manifestations part
6	Parri N, Lenge M, Cantoni B, Arrighini A, Romanengo M, Urbino A, Da Dalt L, Verdoni L, Giacchero R, Lanari M et al: COVID-19 in 17 Italian Pediatric Emergency Departments. Pediatrics 2020, 146(6).	Parri N	2020	Psychiatric symptoms	4	24	Clinical manifestations part
6	Parri N, Lenge M, Cantoni B, Arrighini A, Romanengo M, Urbino A, Da Dalt L, Verdoni L, Giacchero R, Lanari M et al: COVID-19 in 17 Italian Pediatric Emergency Departments. Pediatrics 2020, 146(6).	Parri N	2020	Conjunctivitis	3	27	Clinical manifestations part
6	Parri N, Lenge M, Cantoni B, Arrighini A, Romanengo M, Urbino A, Da Dalt L, Verdoni L, Giacchero R, Lanari M et al: COVID-19 in 17 Italian Pediatric Emergency Departments. Pediatrics 2020, 146(6).	Parri N	2020	Rash	1	18	Clinical manifestations part
6	Parri N, Lenge M, Cantoni B, Arrighini A, Romanengo M, Urbino A, Da Dalt L, Verdoni L, Giacchero R, Lanari M et al: COVID-19 in 17 Italian Pediatric Emergency Departments. Pediatrics 2020, 146(6).	Parri N	2020	Leukopenia	2	12	Clinical manifestations part
6	Parri N, Lenge M, Cantoni B, Arrighini A, Romanengo M, Urbino A, Da Dalt L, Verdoni L, Giacchero R, Lanari M et al: COVID-19 in 17 Italian Pediatric Emergency Departments. Pediatrics 2020, 146(6).	Parri N	2020	Intravenous immunoglobulin	6	18	Treatment part
6	Parri N, Lenge M, Cantoni B, Arrighini A, Romanengo M, Urbino A, Da Dalt L, Verdoni L, Giacchero R, Lanari M et al: COVID-19 in 17 Italian Pediatric Emergency Departments. Pediatrics 2020, 146(6).	Parri N	2020	Hospitalization	9	18	Outcomes part
6	Parri N, Lenge M, Cantoni B, Arrighini A, Romanengo M, Urbino A, Da Dalt L, Verdoni L, Giacchero R, Lanari M et al: COVID-19 in 17 Italian Pediatric Emergency Departments. Pediatrics 2020, 146(6).	Parri N	2020	Discharged	17	18	Outcomes part
6	Parri N, Lenge M, Cantoni B, Arrighini A, Romanengo M, Urbino A, Da Dalt L, Verdoni L, Giacchero R, Lanari M et al: COVID-19 in 17 Italian Pediatric Emergency Departments. Pediatrics 2020, 146(6).	Parri N	2020	Death	1	18	Outcomes part
7	Maltezou HC, Magaziotou I, Dedoukou X, Eleftheriou E, Raftopoulos V, Michos A, Lourida A, Panopoulou M, Stamoulis K, Papaevangelou V et al: Children and Adolescents With SARS-CoV-2 Infection: Epidemiology, Clinical Course and Viral Loads. Pediatr Infect Dis J 2020, 39(12):e388-e392.	Maltezou HC	2020	Asymptomatic	6	20	Severity of Illness part
7	Maltezou HC, Magaziotou I, Dedoukou X, Eleftheriou E, Raftopoulos V, Michos A, Lourida A, Panopoulou M, Stamoulis K, Papaevangelou V et al: Children and Adolescents With SARS-CoV-2 Infection: Epidemiology, Clinical Course and Viral Loads. Pediatr Infect Dis J 2020, 39(12):e388-e392.	Maltezou HC	2020	Mild	13	20	Severity of Illness part
7	Maltezou HC, Magaziotou I, Dedoukou X, Eleftheriou E, Raftopoulos V, Michos A, Lourida A, Panopoulou M, Stamoulis K, Papaevangelou V et al: Children and Adolescents With SARS-CoV-2 Infection: Epidemiology, Clinical Course and Viral Loads. Pediatr Infect Dis J 2020, 39(12):e388-e392.	Maltezou HC	2020	Moderate	1	20	Severity of Illness part
7	Maltezou HC, Magaziotou I, Dedoukou X, Eleftheriou E, Raftopoulos V, Michos A, Lourida A, Panopoulou M, Stamoulis K, Papaevangelou V et al: Children and Adolescents With SARS-CoV-2 Infection: Epidemiology, Clinical Course and Viral Loads. Pediatr Infect Dis J 2020, 39(12):e388-e392.	Maltezou HC	2020	Fever	11	20	Clinical manifestations part
7	Maltezou HC, Magaziotou I, Dedoukou X, Eleftheriou E, Raftopoulos V, Michos A, Lourida A, Panopoulou M, Stamoulis K, Papaevangelou V et al: Children and Adolescents With SARS-CoV-2 Infection: Epidemiology, Clinical Course and Viral Loads. Pediatr Infect Dis J 2020, 39(12):e388-e392.	Maltezou HC	2020	Fatigue	8	20	Clinical manifestations part
7	Maltezou HC, Magaziotou I, Dedoukou X, Eleftheriou E, Raftopoulos V, Michos A, Lourida A, Panopoulou M, Stamoulis K, Papaevangelou V et al: Children and Adolescents With SARS-CoV-2 Infection: Epidemiology, Clinical Course and Viral Loads. Pediatr Infect Dis J 2020, 39(12):e388-e392.	Maltezou HC	2020	Smell disturbances	5	20	Clinical manifestations part
7	Maltezou HC, Magaziotou I, Dedoukou X, Eleftheriou E, Raftopoulos V, Michos A, Lourida A, Panopoulou M, Stamoulis K, Papaevangelou V et al: Children and Adolescents With SARS-CoV-2 Infection: Epidemiology, Clinical Course and Viral Loads. Pediatr Infect Dis J 2020, 39(12):e388-e392.	Maltezou HC	2020	Taste disturbances	5	20	Clinical manifestations part
7	Maltezou HC, Magaziotou I, Dedoukou X, Eleftheriou E, Raftopoulos V, Michos A, Lourida A, Panopoulou M, Stamoulis K, Papaevangelou V et al: Children and Adolescents With SARS-CoV-2 Infection: Epidemiology, Clinical Course and Viral Loads. Pediatr Infect Dis J 2020, 39(12):e388-e392.	Maltezou HC	2020	Respiratory symptoms	14	20	Clinical manifestations part
7	Maltezou HC, Magaziotou I, Dedoukou X, Eleftheriou E, Raftopoulos V, Michos A, Lourida A, Panopoulou M, Stamoulis K, Papaevangelou V et al: Children and Adolescents With SARS-CoV-2 Infection: Epidemiology, Clinical Course and Viral Loads. Pediatr Infect Dis J 2020, 39(12):e388-e392.	Maltezou HC	2020	Cough	11	20	Clinical manifestations part
7	Maltezou HC, Magaziotou I, Dedoukou X, Eleftheriou E, Raftopoulos V, Michos A, Lourida A, Panopoulou M, Stamoulis K, Papaevangelou V et al: Children and Adolescents With SARS-CoV-2 Infection: Epidemiology, Clinical Course and Viral Loads. Pediatr Infect Dis J 2020, 39(12):e388-e392.	Maltezou HC	2020	Expectoration/Sputum	5	20	Clinical manifestations part
7	Maltezou HC, Magaziotou I, Dedoukou X, Eleftheriou E, Raftopoulos V, Michos A, Lourida A, Panopoulou M, Stamoulis K, Papaevangelou V et al: Children and Adolescents With SARS-CoV-2 Infection: Epidemiology, Clinical Course and Viral Loads. Pediatr Infect Dis J 2020, 39(12):e388-e392.	Maltezou HC	2020	Dyspnea	2	20	Clinical manifestations part
7	Maltezou HC, Magaziotou I, Dedoukou X, Eleftheriou E, Raftopoulos V, Michos A, Lourida A, Panopoulou M, Stamoulis K, Papaevangelou V et al: Children and Adolescents With SARS-CoV-2 Infection: Epidemiology, Clinical Course and Viral Loads. Pediatr Infect Dis J 2020, 39(12):e388-e392.	Maltezou HC	2020	Shortness of breath	2	20	Clinical manifestations part
7	Maltezou HC, Magaziotou I, Dedoukou X, Eleftheriou E, Raftopoulos V, Michos A, Lourida A, Panopoulou M, Stamoulis K, Papaevangelou V et al: Children and Adolescents With SARS-CoV-2 Infection: Epidemiology, Clinical Course and Viral Loads. Pediatr Infect Dis J 2020, 39(12):e388-e392.	Maltezou HC	2020	Sore throat	7	20	Clinical manifestations part
7	Maltezou HC, Magaziotou I, Dedoukou X, Eleftheriou E, Raftopoulos V, Michos A, Lourida A, Panopoulou M, Stamoulis K, Papaevangelou V et al: Children and Adolescents With SARS-CoV-2 Infection: Epidemiology, Clinical Course and Viral Loads. Pediatr Infect Dis J 2020, 39(12):e388-e392.	Maltezou HC	2020	Rhinorrhea	6	20	Clinical manifestations part
7	Maltezou HC, Magaziotou I, Dedoukou X, Eleftheriou E, Raftopoulos V, Michos A, Lourida A, Panopoulou M, Stamoulis K, Papaevangelou V et al: Children and Adolescents With SARS-CoV-2 Infection: Epidemiology, Clinical Course and Viral Loads. Pediatr Infect Dis J 2020, 39(12):e388-e392.	Maltezou HC	2020	Nausea/vomiting	4	20	Clinical manifestations part
7	Maltezou HC, Magaziotou I, Dedoukou X, Eleftheriou E, Raftopoulos V, Michos A, Lourida A, Panopoulou M, Stamoulis K, Papaevangelou V et al: Children and Adolescents With SARS-CoV-2 Infection: Epidemiology, Clinical Course and Viral Loads. Pediatr Infect Dis J 2020, 39(12):e388-e392.	Maltezou HC	2020	Gastrointestinal symptoms	3	20	Clinical manifestations part
7	Maltezou HC, Magaziotou I, Dedoukou X, Eleftheriou E, Raftopoulos V, Michos A, Lourida A, Panopoulou M, Stamoulis K, Papaevangelou V et al: Children and Adolescents With SARS-CoV-2 Infection: Epidemiology, Clinical Course and Viral Loads. Pediatr Infect Dis J 2020, 39(12):e388-e392.	Maltezou HC	2020	Abdominal pain	1	20	Clinical manifestations part
7	Maltezou HC, Magaziotou I, Dedoukou X, Eleftheriou E, Raftopoulos V, Michos A, Lourida A, Panopoulou M, Stamoulis K, Papaevangelou V et al: Children and Adolescents With SARS-CoV-2 Infection: Epidemiology, Clinical Course and Viral Loads. Pediatr Infect Dis J 2020, 39(12):e388-e392.	Maltezou HC	2020	Diarrhea	2	20	Clinical manifestations part
7	Maltezou HC, Magaziotou I, Dedoukou X, Eleftheriou E, Raftopoulos V, Michos A, Lourida A, Panopoulou M, Stamoulis K, Papaevangelou V et al: Children and Adolescents With SARS-CoV-2 Infection: Epidemiology, Clinical Course and Viral Loads. Pediatr Infect Dis J 2020, 39(12):e388-e392.	Maltezou HC	2020	Nausea/vomiting	1	20	Clinical manifestations part
7	Maltezou HC, Magaziotou I, Dedoukou X, Eleftheriou E, Raftopoulos V, Michos A, Lourida A, Panopoulou M, Stamoulis K, Papaevangelou V et al: Children and Adolescents With SARS-CoV-2 Infection: Epidemiology, Clinical Course and Viral Loads. Pediatr Infect Dis J 2020, 39(12):e388-e392.	Maltezou HC	2020	Headache	6	20	Clinical manifestations part
7	Maltezou HC, Magaziotou I, Dedoukou X, Eleftheriou E, Raftopoulos V, Michos A, Lourida A, Panopoulou M, Stamoulis K, Papaevangelou V et al: Children and Adolescents With SARS-CoV-2 Infection: Epidemiology, Clinical Course and Viral Loads. Pediatr Infect Dis J 2020, 39(12):e388-e392.	Maltezou HC	2020	Myalgia	6	20	Clinical manifestations part
7	Maltezou HC, Magaziotou I, Dedoukou X, Eleftheriou E, Raftopoulos V, Michos A, Lourida A, Panopoulou M, Stamoulis K, Papaevangelou V et al: Children and Adolescents With SARS-CoV-2 Infection: Epidemiology, Clinical Course and Viral Loads. Pediatr Infect Dis J 2020, 39(12):e388-e392.	Maltezou HC	2020	Chest pain	1	20	Clinical manifestations part
7	Maltezou HC, Magaziotou I, Dedoukou X, Eleftheriou E, Raftopoulos V, Michos A, Lourida A, Panopoulou M, Stamoulis K, Papaevangelou V et al: Children and Adolescents With SARS-CoV-2 Infection: Epidemiology, Clinical Course and Viral Loads. Pediatr Infect Dis J 2020, 39(12):e388-e392.	Maltezou HC	2020	Rash	1	20	Clinical manifestations part
7	Maltezou HC, Magaziotou I, Dedoukou X, Eleftheriou E, Raftopoulos V, Michos A, Lourida A, Panopoulou M, Stamoulis K, Papaevangelou V et al: Children and Adolescents With SARS-CoV-2 Infection: Epidemiology, Clinical Course and Viral Loads. Pediatr Infect Dis J 2020, 39(12):e388-e392.	Maltezou HC	2020	Conjunctivitis	1	20	Clinical manifestations part
7	Maltezou HC, Magaziotou I, Dedoukou X, Eleftheriou E, Raftopoulos V, Michos A, Lourida A, Panopoulou M, Stamoulis K, Papaevangelou V et al: Children and Adolescents With SARS-CoV-2 Infection: Epidemiology, Clinical Course and Viral Loads. Pediatr Infect Dis J 2020, 39(12):e388-e392.	Maltezou HC	2020	Leukopenia	5	20	Clinical manifestations part
7	Maltezou HC, Magaziotou I, Dedoukou X, Eleftheriou E, Raftopoulos V, Michos A, Lourida A, Panopoulou M, Stamoulis K, Papaevangelou V et al: Children and Adolescents With SARS-CoV-2 Infection: Epidemiology, Clinical Course and Viral Loads. Pediatr Infect Dis J 2020, 39(12):e388-e392.	Maltezou HC	2020	Lymphcytopenia	9	20	Clinical manifestations part
7	Maltezou HC, Magaziotou I, Dedoukou X, Eleftheriou E, Raftopoulos V, Michos A, Lourida A, Panopoulou M, Stamoulis K, Papaevangelou V et al: Children and Adolescents With SARS-CoV-2 Infection: Epidemiology, Clinical Course and Viral Loads. Pediatr Infect Dis J 2020, 39(12):e388-e392.	Maltezou HC	2020	Increased CRP	10	20	Laboratory findings part
7	Maltezou HC, Magaziotou I, Dedoukou X, Eleftheriou E, Raftopoulos V, Michos A, Lourida A, Panopoulou M, Stamoulis K, Papaevangelou V et al: Children and Adolescents With SARS-CoV-2 Infection: Epidemiology, Clinical Course and Viral Loads. Pediatr Infect Dis J 2020, 39(12):e388-e392.	Maltezou HC	2020	Increased D-dimer	5	20	Laboratory findings part
7	Maltezou HC, Magaziotou I, Dedoukou X, Eleftheriou E, Raftopoulos V, Michos A, Lourida A, Panopoulou M, Stamoulis K, Papaevangelou V et al: Children and Adolescents With SARS-CoV-2 Infection: Epidemiology, Clinical Course and Viral Loads. Pediatr Infect Dis J 2020, 39(12):e388-e392.	Maltezou HC	2020	Increased PCT	2	20	Laboratory findings part
7	Maltezou HC, Magaziotou I, Dedoukou X, Eleftheriou E, Raftopoulos V, Michos A, Lourida A, Panopoulou M, Stamoulis K, Papaevangelou V et al: Children and Adolescents With SARS-CoV-2 Infection: Epidemiology, Clinical Course and Viral Loads. Pediatr Infect Dis J 2020, 39(12):e388-e392.	Maltezou HC	2020	Increased ALT	2	20	Laboratory findings part
7	Maltezou HC, Magaziotou I, Dedoukou X, Eleftheriou E, Raftopoulos V, Michos A, Lourida A, Panopoulou M, Stamoulis K, Papaevangelou V et al: Children and Adolescents With SARS-CoV-2 Infection: Epidemiology, Clinical Course and Viral Loads. Pediatr Infect Dis J 2020, 39(12):e388-e392.	Maltezou HC	2020	Increased CRP	1	20	Laboratory findings part
7	Maltezou HC, Magaziotou I, Dedoukou X, Eleftheriou E, Raftopoulos V, Michos A, Lourida A, Panopoulou M, Stamoulis K, Papaevangelou V et al: Children and Adolescents With SARS-CoV-2 Infection: Epidemiology, Clinical Course and Viral Loads. Pediatr Infect Dis J 2020, 39(12):e388-e392.	Maltezou HC	2020	Increased troponin	1	20	Laboratory findings part
7	Maltezou HC, Magaziotou I, Dedoukou X, Eleftheriou E, Raftopoulos V, Michos A, Lourida A, Panopoulou M, Stamoulis K, Papaevangelou V et al: Children and Adolescents With SARS-CoV-2 Infection: Epidemiology, Clinical Course and Viral Loads. Pediatr Infect Dis J 2020, 39(12):e388-e392.	Maltezou HC	2020	Increased IL-6	1	20	Laboratory findings part
7	Maltezou HC, Magaziotou I, Dedoukou X, Eleftheriou E, Raftopoulos V, Michos A, Lourida A, Panopoulou M, Stamoulis K, Papaevangelou V et al: Children and Adolescents With SARS-CoV-2 Infection: Epidemiology, Clinical Course and Viral Loads. Pediatr Infect Dis J 2020, 39(12):e388-e392.	Maltezou HC	2020	Normal CT/X-ray	1	20	Radiological findings part
7	Maltezou HC, Magaziotou I, Dedoukou X, Eleftheriou E, Raftopoulos V, Michos A, Lourida A, Panopoulou M, Stamoulis K, Papaevangelou V et al: Children and Adolescents With SARS-CoV-2 Infection: Epidemiology, Clinical Course and Viral Loads. Pediatr Infect Dis J 2020, 39(12):e388-e392.	Maltezou HC	2020	Ground glass opacity	8	20	Radiological findings part
7	Maltezou HC, Magaziotou I, Dedoukou X, Eleftheriou E, Raftopoulos V, Michos A, Lourida A, Panopoulou M, Stamoulis K, Papaevangelou V et al: Children and Adolescents With SARS-CoV-2 Infection: Epidemiology, Clinical Course and Viral Loads. Pediatr Infect Dis J 2020, 39(12):e388-e392.	Maltezou HC	2020	Bilateral pneumonia lesion	7	20	Radiological findings part
7	Maltezou HC, Magaziotou I, Dedoukou X, Eleftheriou E, Raftopoulos V, Michos A, Lourida A, Panopoulou M, Stamoulis K, Papaevangelou V et al: Children and Adolescents With SARS-CoV-2 Infection: Epidemiology, Clinical Course and Viral Loads. Pediatr Infect Dis J 2020, 39(12):e388-e392.	Maltezou HC	2020	Patchy shadows	6	20	Radiological findings part
7	Maltezou HC, Magaziotou I, Dedoukou X, Eleftheriou E, Raftopoulos V, Michos A, Lourida A, Panopoulou M, Stamoulis K, Papaevangelou V et al: Children and Adolescents With SARS-CoV-2 Infection: Epidemiology, Clinical Course and Viral Loads. Pediatr Infect Dis J 2020, 39(12):e388-e392.	Maltezou HC	2020	Pleural effusion	1	20	Radiological findings part
7	Maltezou HC, Magaziotou I, Dedoukou X, Eleftheriou E, Raftopoulos V, Michos A, Lourida A, Panopoulou M, Stamoulis K, Papaevangelou V et al: Children and Adolescents With SARS-CoV-2 Infection: Epidemiology, Clinical Course and Viral Loads. Pediatr Infect Dis J 2020, 39(12):e388-e392.	Maltezou HC	2020	Multiple lung lobes lesions	6	20	Radiological findings part
7	Maltezou HC, Magaziotou I, Dedoukou X, Eleftheriou E, Raftopoulos V, Michos A, Lourida A, Panopoulou M, Stamoulis K, Papaevangelou V et al: Children and Adolescents With SARS-CoV-2 Infection: Epidemiology, Clinical Course and Viral Loads. Pediatr Infect Dis J 2020, 39(12):e388-e392.	Maltezou HC	2020	Crazy-paving pattern	1	20	Radiological findings part
7	Maltezou HC, Magaziotou I, Dedoukou X, Eleftheriou E, Raftopoulos V, Michos A, Lourida A, Panopoulou M, Stamoulis K, Papaevangelou V et al: Children and Adolescents With SARS-CoV-2 Infection: Epidemiology, Clinical Course and Viral Loads. Pediatr Infect Dis J 2020, 39(12):e388-e392.	Maltezou HC	2020	Antibiotic therapy	12	20	Treatment part
7	Maltezou HC, Magaziotou I, Dedoukou X, Eleftheriou E, Raftopoulos V, Michos A, Lourida A, Panopoulou M, Stamoulis K, Papaevangelou V et al: Children and Adolescents With SARS-CoV-2 Infection: Epidemiology, Clinical Course and Viral Loads. Pediatr Infect Dis J 2020, 39(12):e388-e392.	Maltezou HC	2020	Oxygen therapy	3	20	Treatment part
7	Maltezou HC, Magaziotou I, Dedoukou X, Eleftheriou E, Raftopoulos V, Michos A, Lourida A, Panopoulou M, Stamoulis K, Papaevangelou V et al: Children and Adolescents With SARS-CoV-2 Infection: Epidemiology, Clinical Course and Viral Loads. Pediatr Infect Dis J 2020, 39(12):e388-e392.	Maltezou HC	2020	Hydroxychloroquine	2	20	Treatment part
7	Maltezou HC, Magaziotou I, Dedoukou X, Eleftheriou E, Raftopoulos V, Michos A, Lourida A, Panopoulou M, Stamoulis K, Papaevangelou V et al: Children and Adolescents With SARS-CoV-2 Infection: Epidemiology, Clinical Course and Viral Loads. Pediatr Infect Dis J 2020, 39(12):e388-e392.	Maltezou HC	2020	Mechanical ventilation	1	20	Treatment part
7	Maltezou HC, Magaziotou I, Dedoukou X, Eleftheriou E, Raftopoulos V, Michos A, Lourida A, Panopoulou M, Stamoulis K, Papaevangelou V et al: Children and Adolescents With SARS-CoV-2 Infection: Epidemiology, Clinical Course and Viral Loads. Pediatr Infect Dis J 2020, 39(12):e388-e392.	Maltezou HC	2020	Antiviral therapy	1	20	Treatment part
7	Maltezou HC, Magaziotou I, Dedoukou X, Eleftheriou E, Raftopoulos V, Michos A, Lourida A, Panopoulou M, Stamoulis K, Papaevangelou V et al: Children and Adolescents With SARS-CoV-2 Infection: Epidemiology, Clinical Course and Viral Loads. Pediatr Infect Dis J 2020, 39(12):e388-e392.	Maltezou HC	2020	Intravenous immunoglobulin	1	20	Treatment part
7	Maltezou HC, Magaziotou I, Dedoukou X, Eleftheriou E, Raftopoulos V, Michos A, Lourida A, Panopoulou M, Stamoulis K, Papaevangelou V et al: Children and Adolescents With SARS-CoV-2 Infection: Epidemiology, Clinical Course and Viral Loads. Pediatr Infect Dis J 2020, 39(12):e388-e392.	Maltezou HC	2020	Hospitalization	20	20	Outcomes part
7	Maltezou HC, Magaziotou I, Dedoukou X, Eleftheriou E, Raftopoulos V, Michos A, Lourida A, Panopoulou M, Stamoulis K, Papaevangelou V et al: Children and Adolescents With SARS-CoV-2 Infection: Epidemiology, Clinical Course and Viral Loads. Pediatr Infect Dis J 2020, 39(12):e388-e392.	Maltezou HC	2020	Recovered	19	20	Outcomes part
7	Maltezou HC, Magaziotou I, Dedoukou X, Eleftheriou E, Raftopoulos V, Michos A, Lourida A, Panopoulou M, Stamoulis K, Papaevangelou V et al: Children and Adolescents With SARS-CoV-2 Infection: Epidemiology, Clinical Course and Viral Loads. Pediatr Infect Dis J 2020, 39(12):e388-e392.	Maltezou HC	2020	Discharged	19	20	Outcomes part
7	Maltezou HC, Magaziotou I, Dedoukou X, Eleftheriou E, Raftopoulos V, Michos A, Lourida A, Panopoulou M, Stamoulis K, Papaevangelou V et al: Children and Adolescents With SARS-CoV-2 Infection: Epidemiology, Clinical Course and Viral Loads. Pediatr Infect Dis J 2020, 39(12):e388-e392.	Maltezou HC	2020	Death	1	20	Outcomes part
7	Maltezou HC, Magaziotou I, Dedoukou X, Eleftheriou E, Raftopoulos V, Michos A, Lourida A, Panopoulou M, Stamoulis K, Papaevangelou V et al: Children and Adolescents With SARS-CoV-2 Infection: Epidemiology, Clinical Course and Viral Loads. Pediatr Infect Dis J 2020, 39(12):e388-e392.	Maltezou HC	2020	ICU admission	1	20	Outcomes part
8	Gale C, Quigley MA, Placzek A, Knight M, Ladhani S, Draper ES, Sharkey D, Doherty C, Mactier H, Kurinczuk JJ: Characteristics and outcomes of neonatal SARS-CoV-2 infection in the UK: a prospective national cohort study using active surveillance. Lancet Child Adolesc Health 2021, 5(2):113-121.	Gale C	2021	Asymptomatic	7	66	Severity of Illness part
8	Gale C, Quigley MA, Placzek A, Knight M, Ladhani S, Draper ES, Sharkey D, Doherty C, Mactier H, Kurinczuk JJ: Characteristics and outcomes of neonatal SARS-CoV-2 infection in the UK: a prospective national cohort study using active surveillance. Lancet Child Adolesc Health 2021, 5(2):113-121.	Gale C	2021	Mild	31	66	Severity of Illness part
8	Gale C, Quigley MA, Placzek A, Knight M, Ladhani S, Draper ES, Sharkey D, Doherty C, Mactier H, Kurinczuk JJ: Characteristics and outcomes of neonatal SARS-CoV-2 infection in the UK: a prospective national cohort study using active surveillance. Lancet Child Adolesc Health 2021, 5(2):113-121.	Gale C	2021	Severe	28	66	Severity of Illness part
8	Gale C, Quigley MA, Placzek A, Knight M, Ladhani S, Draper ES, Sharkey D, Doherty C, Mactier H, Kurinczuk JJ: Characteristics and outcomes of neonatal SARS-CoV-2 infection in the UK: a prospective national cohort study using active surveillance. Lancet Child Adolesc Health 2021, 5(2):113-121.	Gale C	2021	Fever	16	66	Clinical manifestations part
8	Gale C, Quigley MA, Placzek A, Knight M, Ladhani S, Draper ES, Sharkey D, Doherty C, Mactier H, Kurinczuk JJ: Characteristics and outcomes of neonatal SARS-CoV-2 infection in the UK: a prospective national cohort study using active surveillance. Lancet Child Adolesc Health 2021, 5(2):113-121.	Gale C	2021	Rash	14	66	Clinical manifestations part
8	Gale C, Quigley MA, Placzek A, Knight M, Ladhani S, Draper ES, Sharkey D, Doherty C, Mactier H, Kurinczuk JJ: Characteristics and outcomes of neonatal SARS-CoV-2 infection in the UK: a prospective national cohort study using active surveillance. Lancet Child Adolesc Health 2021, 5(2):113-121.	Gale C	2021	Respiratory symptoms	13	66	Clinical manifestations part
8	Gale C, Quigley MA, Placzek A, Knight M, Ladhani S, Draper ES, Sharkey D, Doherty C, Mactier H, Kurinczuk JJ: Characteristics and outcomes of neonatal SARS-CoV-2 infection in the UK: a prospective national cohort study using active surveillance. Lancet Child Adolesc Health 2021, 5(2):113-121.	Gale C	2021	Cough	12	66	Clinical manifestations part
8	Gale C, Quigley MA, Placzek A, Knight M, Ladhani S, Draper ES, Sharkey D, Doherty C, Mactier H, Kurinczuk JJ: Characteristics and outcomes of neonatal SARS-CoV-2 infection in the UK: a prospective national cohort study using active surveillance. Lancet Child Adolesc Health 2021, 5(2):113-121.	Gale C	2021	Psychiatric symptoms	10	66	Clinical manifestations part
8	Gale C, Quigley MA, Placzek A, Knight M, Ladhani S, Draper ES, Sharkey D, Doherty C, Mactier H, Kurinczuk JJ: Characteristics and outcomes of neonatal SARS-CoV-2 infection in the UK: a prospective national cohort study using active surveillance. Lancet Child Adolesc Health 2021, 5(2):113-121.	Gale C	2021	Normal CT/X-ray	14	25	Radiological findings part
8	Gale C, Quigley MA, Placzek A, Knight M, Ladhani S, Draper ES, Sharkey D, Doherty C, Mactier H, Kurinczuk JJ: Characteristics and outcomes of neonatal SARS-CoV-2 infection in the UK: a prospective national cohort study using active surveillance. Lancet Child Adolesc Health 2021, 5(2):113-121.	Gale C	2021	Antibiotic therapy	46	66	Treatment part
8	Gale C, Quigley MA, Placzek A, Knight M, Ladhani S, Draper ES, Sharkey D, Doherty C, Mactier H, Kurinczuk JJ: Characteristics and outcomes of neonatal SARS-CoV-2 infection in the UK: a prospective national cohort study using active surveillance. Lancet Child Adolesc Health 2021, 5(2):113-121.	Gale C	2021	Oxygen therapy	22	66	Treatment part
8	Gale C, Quigley MA, Placzek A, Knight M, Ladhani S, Draper ES, Sharkey D, Doherty C, Mactier H, Kurinczuk JJ: Characteristics and outcomes of neonatal SARS-CoV-2 infection in the UK: a prospective national cohort study using active surveillance. Lancet Child Adolesc Health 2021, 5(2):113-121.	Gale C	2021	Hospitalization	66	66	Outcomes part
8	Gale C, Quigley MA, Placzek A, Knight M, Ladhani S, Draper ES, Sharkey D, Doherty C, Mactier H, Kurinczuk JJ: Characteristics and outcomes of neonatal SARS-CoV-2 infection in the UK: a prospective national cohort study using active surveillance. Lancet Child Adolesc Health 2021, 5(2):113-121.	Gale C	2021	Discharged	58	66	Outcomes part
8	Gale C, Quigley MA, Placzek A, Knight M, Ladhani S, Draper ES, Sharkey D, Doherty C, Mactier H, Kurinczuk JJ: Characteristics and outcomes of neonatal SARS-CoV-2 infection in the UK: a prospective national cohort study using active surveillance. Lancet Child Adolesc Health 2021, 5(2):113-121.	Gale C	2021	Death	1	66	Outcomes part
9	Biko DM, Ramirez-Suarez KI, Barrera CA, Banerjee A, Matsubara D, Kaplan SL, Cohn KA, Rapp JB: Imaging of children with COVID-19: experience from a tertiary children's hospital in the United States. Pediatr Radiol 2021, 51(2):239-247.	Biko DM	2021	Asymptomatic	92	313	Severity of Illness part
9	Biko DM, Ramirez-Suarez KI, Barrera CA, Banerjee A, Matsubara D, Kaplan SL, Cohn KA, Rapp JB: Imaging of children with COVID-19: experience from a tertiary children's hospital in the United States. Pediatr Radiol 2021, 51(2):239-247.	Biko DM	2021	Fever	132	313	Clinical manifestations part
9	Biko DM, Ramirez-Suarez KI, Barrera CA, Banerjee A, Matsubara D, Kaplan SL, Cohn KA, Rapp JB: Imaging of children with COVID-19: experience from a tertiary children's hospital in the United States. Pediatr Radiol 2021, 51(2):239-247.	Biko DM	2021	Cough	118	313	Clinical manifestations part
9	Biko DM, Ramirez-Suarez KI, Barrera CA, Banerjee A, Matsubara D, Kaplan SL, Cohn KA, Rapp JB: Imaging of children with COVID-19: experience from a tertiary children's hospital in the United States. Pediatr Radiol 2021, 51(2):239-247.	Biko DM	2021	Dyspnea	35	313	Clinical manifestations part
9	Biko DM, Ramirez-Suarez KI, Barrera CA, Banerjee A, Matsubara D, Kaplan SL, Cohn KA, Rapp JB: Imaging of children with COVID-19: experience from a tertiary children's hospital in the United States. Pediatr Radiol 2021, 51(2):239-247.	Biko DM	2021	Sore throat	26	313	Clinical manifestations part
9	Biko DM, Ramirez-Suarez KI, Barrera CA, Banerjee A, Matsubara D, Kaplan SL, Cohn KA, Rapp JB: Imaging of children with COVID-19: experience from a tertiary children's hospital in the United States. Pediatr Radiol 2021, 51(2):239-247.	Biko DM	2021	Diarrhea	24	313	Clinical manifestations part
9	Biko DM, Ramirez-Suarez KI, Barrera CA, Banerjee A, Matsubara D, Kaplan SL, Cohn KA, Rapp JB: Imaging of children with COVID-19: experience from a tertiary children's hospital in the United States. Pediatr Radiol 2021, 51(2):239-247.	Biko DM	2021	Nausea/vomiting	24	313	Clinical manifestations part
9	Biko DM, Ramirez-Suarez KI, Barrera CA, Banerjee A, Matsubara D, Kaplan SL, Cohn KA, Rapp JB: Imaging of children with COVID-19: experience from a tertiary children's hospital in the United States. Pediatr Radiol 2021, 51(2):239-247.	Biko DM	2021	Abdominal pain	24	313	Clinical manifestations part
9	Biko DM, Ramirez-Suarez KI, Barrera CA, Banerjee A, Matsubara D, Kaplan SL, Cohn KA, Rapp JB: Imaging of children with COVID-19: experience from a tertiary children's hospital in the United States. Pediatr Radiol 2021, 51(2):239-247.	Biko DM	2021	Headache	35	313	Clinical manifestations part
9	Biko DM, Ramirez-Suarez KI, Barrera CA, Banerjee A, Matsubara D, Kaplan SL, Cohn KA, Rapp JB: Imaging of children with COVID-19: experience from a tertiary children's hospital in the United States. Pediatr Radiol 2021, 51(2):239-247.	Biko DM	2021	Myalgia	14	313	Clinical manifestations part
9	Biko DM, Ramirez-Suarez KI, Barrera CA, Banerjee A, Matsubara D, Kaplan SL, Cohn KA, Rapp JB: Imaging of children with COVID-19: experience from a tertiary children's hospital in the United States. Pediatr Radiol 2021, 51(2):239-247.	Biko DM	2021	Chest pain	15	313	Clinical manifestations part
9	Biko DM, Ramirez-Suarez KI, Barrera CA, Banerjee A, Matsubara D, Kaplan SL, Cohn KA, Rapp JB: Imaging of children with COVID-19: experience from a tertiary children's hospital in the United States. Pediatr Radiol 2021, 51(2):239-247.	Biko DM	2021	Smell disturbances	7	313	Clinical manifestations part
9	Biko DM, Ramirez-Suarez KI, Barrera CA, Banerjee A, Matsubara D, Kaplan SL, Cohn KA, Rapp JB: Imaging of children with COVID-19: experience from a tertiary children's hospital in the United States. Pediatr Radiol 2021, 51(2):239-247.	Biko DM	2021	Taste disturbances	6	313	Clinical manifestations part
9	Biko DM, Ramirez-Suarez KI, Barrera CA, Banerjee A, Matsubara D, Kaplan SL, Cohn KA, Rapp JB: Imaging of children with COVID-19: experience from a tertiary children's hospital in the United States. Pediatr Radiol 2021, 51(2):239-247.	Biko DM	2021	Rash	10	55	Clinical manifestations part
9	Biko DM, Ramirez-Suarez KI, Barrera CA, Banerjee A, Matsubara D, Kaplan SL, Cohn KA, Rapp JB: Imaging of children with COVID-19: experience from a tertiary children's hospital in the United States. Pediatr Radiol 2021, 51(2):239-247.	Biko DM	2021	Pleural effusion	5	51	Radiological findings part
9	Biko DM, Ramirez-Suarez KI, Barrera CA, Banerjee A, Matsubara D, Kaplan SL, Cohn KA, Rapp JB: Imaging of children with COVID-19: experience from a tertiary children's hospital in the United States. Pediatr Radiol 2021, 51(2):239-247.	Biko DM	2021	Interstitial abnormalities	16	51	Radiological findings part
9	Biko DM, Ramirez-Suarez KI, Barrera CA, Banerjee A, Matsubara D, Kaplan SL, Cohn KA, Rapp JB: Imaging of children with COVID-19: experience from a tertiary children's hospital in the United States. Pediatr Radiol 2021, 51(2):239-247.	Biko DM	2021	Ground glass opacity	14	51	Radiological findings part
9	Biko DM, Ramirez-Suarez KI, Barrera CA, Banerjee A, Matsubara D, Kaplan SL, Cohn KA, Rapp JB: Imaging of children with COVID-19: experience from a tertiary children's hospital in the United States. Pediatr Radiol 2021, 51(2):239-247.	Biko DM	2021	Hospitalization	49	55	Outcomes part
9	Biko DM, Ramirez-Suarez KI, Barrera CA, Banerjee A, Matsubara D, Kaplan SL, Cohn KA, Rapp JB: Imaging of children with COVID-19: experience from a tertiary children's hospital in the United States. Pediatr Radiol 2021, 51(2):239-247.	Biko DM	2021	ICU admission	17	55	Outcomes part
9	Biko DM, Ramirez-Suarez KI, Barrera CA, Banerjee A, Matsubara D, Kaplan SL, Cohn KA, Rapp JB: Imaging of children with COVID-19: experience from a tertiary children's hospital in the United States. Pediatr Radiol 2021, 51(2):239-247.	Biko DM	2021	Mechanical ventilation	14	55	Treatment part
9	Biko DM, Ramirez-Suarez KI, Barrera CA, Banerjee A, Matsubara D, Kaplan SL, Cohn KA, Rapp JB: Imaging of children with COVID-19: experience from a tertiary children's hospital in the United States. Pediatr Radiol 2021, 51(2):239-247.	Biko DM	2021	Death	1	55	Outcomes part
9	Biko DM, Ramirez-Suarez KI, Barrera CA, Banerjee A, Matsubara D, Kaplan SL, Cohn KA, Rapp JB: Imaging of children with COVID-19: experience from a tertiary children's hospital in the United States. Pediatr Radiol 2021, 51(2):239-247.	Biko DM	2021	Recovered	54	55	Outcomes part
9	Biko DM, Ramirez-Suarez KI, Barrera CA, Banerjee A, Matsubara D, Kaplan SL, Cohn KA, Rapp JB: Imaging of children with COVID-19: experience from a tertiary children's hospital in the United States. Pediatr Radiol 2021, 51(2):239-247.	Biko DM	2021	Discharged	53	55	Outcomes part
10	Soysal A, Gönüllü E, Arslan H, Kibar BS, Pop S, Yurttaş GN, Demirbacak H, Ünal F, Öktem S, Atıcı S et al: Comparison of Clinical and Laboratory Features and Treatment Options of 237 Symptomatic and Asymptomatic Children Infected with SARS-CoV-2 in the Early Phase of the COVID-19 Pandemic in Turkey. Jpn J Infect Dis 2021, 74(4):273-279.	Soysal A	2021	Asymptomatic	70	237	Severity of Illness part
10	Soysal A, Gönüllü E, Arslan H, Kibar BS, Pop S, Yurttaş GN, Demirbacak H, Ünal F, Öktem S, Atıcı S et al: Comparison of Clinical and Laboratory Features and Treatment Options of 237 Symptomatic and Asymptomatic Children Infected with SARS-CoV-2 in the Early Phase of the COVID-19 Pandemic in Turkey. Jpn J Infect Dis 2021, 74(4):273-279.	Soysal A	2021	Mild	107	237	Severity of Illness part
10	Soysal A, Gönüllü E, Arslan H, Kibar BS, Pop S, Yurttaş GN, Demirbacak H, Ünal F, Öktem S, Atıcı S et al: Comparison of Clinical and Laboratory Features and Treatment Options of 237 Symptomatic and Asymptomatic Children Infected with SARS-CoV-2 in the Early Phase of the COVID-19 Pandemic in Turkey. Jpn J Infect Dis 2021, 74(4):273-279.	Soysal A	2021	Moderate	2	237	Severity of Illness part
10	Soysal A, Gönüllü E, Arslan H, Kibar BS, Pop S, Yurttaş GN, Demirbacak H, Ünal F, Öktem S, Atıcı S et al: Comparison of Clinical and Laboratory Features and Treatment Options of 237 Symptomatic and Asymptomatic Children Infected with SARS-CoV-2 in the Early Phase of the COVID-19 Pandemic in Turkey. Jpn J Infect Dis 2021, 74(4):273-279.	Soysal A	2021	Fever	117	237	Clinical manifestations part
10	Soysal A, Gönüllü E, Arslan H, Kibar BS, Pop S, Yurttaş GN, Demirbacak H, Ünal F, Öktem S, Atıcı S et al: Comparison of Clinical and Laboratory Features and Treatment Options of 237 Symptomatic and Asymptomatic Children Infected with SARS-CoV-2 in the Early Phase of the COVID-19 Pandemic in Turkey. Jpn J Infect Dis 2021, 74(4):273-279.	Soysal A	2021	Cough	93	237	Clinical manifestations part
10	Soysal A, Gönüllü E, Arslan H, Kibar BS, Pop S, Yurttaş GN, Demirbacak H, Ünal F, Öktem S, Atıcı S et al: Comparison of Clinical and Laboratory Features and Treatment Options of 237 Symptomatic and Asymptomatic Children Infected with SARS-CoV-2 in the Early Phase of the COVID-19 Pandemic in Turkey. Jpn J Infect Dis 2021, 74(4):273-279.	Soysal A	2021	Sore throat	37	237	Clinical manifestations part
10	Soysal A, Gönüllü E, Arslan H, Kibar BS, Pop S, Yurttaş GN, Demirbacak H, Ünal F, Öktem S, Atıcı S et al: Comparison of Clinical and Laboratory Features and Treatment Options of 237 Symptomatic and Asymptomatic Children Infected with SARS-CoV-2 in the Early Phase of the COVID-19 Pandemic in Turkey. Jpn J Infect Dis 2021, 74(4):273-279.	Soysal A	2021	Myalgia	19	237	Clinical manifestations part
10	Soysal A, Gönüllü E, Arslan H, Kibar BS, Pop S, Yurttaş GN, Demirbacak H, Ünal F, Öktem S, Atıcı S et al: Comparison of Clinical and Laboratory Features and Treatment Options of 237 Symptomatic and Asymptomatic Children Infected with SARS-CoV-2 in the Early Phase of the COVID-19 Pandemic in Turkey. Jpn J Infect Dis 2021, 74(4):273-279.	Soysal A	2021	Nausea/vomiting	17	237	Clinical manifestations part
10	Soysal A, Gönüllü E, Arslan H, Kibar BS, Pop S, Yurttaş GN, Demirbacak H, Ünal F, Öktem S, Atıcı S et al: Comparison of Clinical and Laboratory Features and Treatment Options of 237 Symptomatic and Asymptomatic Children Infected with SARS-CoV-2 in the Early Phase of the COVID-19 Pandemic in Turkey. Jpn J Infect Dis 2021, 74(4):273-279.	Soysal A	2021	Arthralgia	12	237	Clinical manifestations part
10	Soysal A, Gönüllü E, Arslan H, Kibar BS, Pop S, Yurttaş GN, Demirbacak H, Ünal F, Öktem S, Atıcı S et al: Comparison of Clinical and Laboratory Features and Treatment Options of 237 Symptomatic and Asymptomatic Children Infected with SARS-CoV-2 in the Early Phase of the COVID-19 Pandemic in Turkey. Jpn J Infect Dis 2021, 74(4):273-279.	Soysal A	2021	Taste disturbances	11	237	Clinical manifestations part
10	Soysal A, Gönüllü E, Arslan H, Kibar BS, Pop S, Yurttaş GN, Demirbacak H, Ünal F, Öktem S, Atıcı S et al: Comparison of Clinical and Laboratory Features and Treatment Options of 237 Symptomatic and Asymptomatic Children Infected with SARS-CoV-2 in the Early Phase of the COVID-19 Pandemic in Turkey. Jpn J Infect Dis 2021, 74(4):273-279.	Soysal A	2021	Diarrhea	10	237	Clinical manifestations part
10	Soysal A, Gönüllü E, Arslan H, Kibar BS, Pop S, Yurttaş GN, Demirbacak H, Ünal F, Öktem S, Atıcı S et al: Comparison of Clinical and Laboratory Features and Treatment Options of 237 Symptomatic and Asymptomatic Children Infected with SARS-CoV-2 in the Early Phase of the COVID-19 Pandemic in Turkey. Jpn J Infect Dis 2021, 74(4):273-279.	Soysal A	2021	Expectoration/Sputum	7	237	Clinical manifestations part
10	Soysal A, Gönüllü E, Arslan H, Kibar BS, Pop S, Yurttaş GN, Demirbacak H, Ünal F, Öktem S, Atıcı S et al: Comparison of Clinical and Laboratory Features and Treatment Options of 237 Symptomatic and Asymptomatic Children Infected with SARS-CoV-2 in the Early Phase of the COVID-19 Pandemic in Turkey. Jpn J Infect Dis 2021, 74(4):273-279.	Soysal A	2021	Abdominal pain	3	237	Clinical manifestations part
10	Soysal A, Gönüllü E, Arslan H, Kibar BS, Pop S, Yurttaş GN, Demirbacak H, Ünal F, Öktem S, Atıcı S et al: Comparison of Clinical and Laboratory Features and Treatment Options of 237 Symptomatic and Asymptomatic Children Infected with SARS-CoV-2 in the Early Phase of the COVID-19 Pandemic in Turkey. Jpn J Infect Dis 2021, 74(4):273-279.	Soysal A	2021	Dyspnea	3	237	Clinical manifestations part
10	Soysal A, Gönüllü E, Arslan H, Kibar BS, Pop S, Yurttaş GN, Demirbacak H, Ünal F, Öktem S, Atıcı S et al: Comparison of Clinical and Laboratory Features and Treatment Options of 237 Symptomatic and Asymptomatic Children Infected with SARS-CoV-2 in the Early Phase of the COVID-19 Pandemic in Turkey. Jpn J Infect Dis 2021, 74(4):273-279.	Soysal A	2021	Lymphcytopenia	35	187	Clinical manifestations part
10	Soysal A, Gönüllü E, Arslan H, Kibar BS, Pop S, Yurttaş GN, Demirbacak H, Ünal F, Öktem S, Atıcı S et al: Comparison of Clinical and Laboratory Features and Treatment Options of 237 Symptomatic and Asymptomatic Children Infected with SARS-CoV-2 in the Early Phase of the COVID-19 Pandemic in Turkey. Jpn J Infect Dis 2021, 74(4):273-279.	Soysal A	2021	Increased CRP	41	149	Laboratory findings part
10	Soysal A, Gönüllü E, Arslan H, Kibar BS, Pop S, Yurttaş GN, Demirbacak H, Ünal F, Öktem S, Atıcı S et al: Comparison of Clinical and Laboratory Features and Treatment Options of 237 Symptomatic and Asymptomatic Children Infected with SARS-CoV-2 in the Early Phase of the COVID-19 Pandemic in Turkey. Jpn J Infect Dis 2021, 74(4):273-279.	Soysal A	2021	Increased D-dimer	12	62	Laboratory findings part
10	Soysal A, Gönüllü E, Arslan H, Kibar BS, Pop S, Yurttaş GN, Demirbacak H, Ünal F, Öktem S, Atıcı S et al: Comparison of Clinical and Laboratory Features and Treatment Options of 237 Symptomatic and Asymptomatic Children Infected with SARS-CoV-2 in the Early Phase of the COVID-19 Pandemic in Turkey. Jpn J Infect Dis 2021, 74(4):273-279.	Soysal A	2021	Increased LDH	25	74	Laboratory findings part
10	Soysal A, Gönüllü E, Arslan H, Kibar BS, Pop S, Yurttaş GN, Demirbacak H, Ünal F, Öktem S, Atıcı S et al: Comparison of Clinical and Laboratory Features and Treatment Options of 237 Symptomatic and Asymptomatic Children Infected with SARS-CoV-2 in the Early Phase of the COVID-19 Pandemic in Turkey. Jpn J Infect Dis 2021, 74(4):273-279.	Soysal A	2021	Increased PCT	4	59	Laboratory findings part
10	Soysal A, Gönüllü E, Arslan H, Kibar BS, Pop S, Yurttaş GN, Demirbacak H, Ünal F, Öktem S, Atıcı S et al: Comparison of Clinical and Laboratory Features and Treatment Options of 237 Symptomatic and Asymptomatic Children Infected with SARS-CoV-2 in the Early Phase of the COVID-19 Pandemic in Turkey. Jpn J Infect Dis 2021, 74(4):273-279.	Soysal A	2021	Ground glass opacity	24	59	Radiological findings part
10	Soysal A, Gönüllü E, Arslan H, Kibar BS, Pop S, Yurttaş GN, Demirbacak H, Ünal F, Öktem S, Atıcı S et al: Comparison of Clinical and Laboratory Features and Treatment Options of 237 Symptomatic and Asymptomatic Children Infected with SARS-CoV-2 in the Early Phase of the COVID-19 Pandemic in Turkey. Jpn J Infect Dis 2021, 74(4):273-279.	Soysal A	2021	Bilateral pneumonia lesion	48	163	Radiological findings part
10	Soysal A, Gönüllü E, Arslan H, Kibar BS, Pop S, Yurttaş GN, Demirbacak H, Ünal F, Öktem S, Atıcı S et al: Comparison of Clinical and Laboratory Features and Treatment Options of 237 Symptomatic and Asymptomatic Children Infected with SARS-CoV-2 in the Early Phase of the COVID-19 Pandemic in Turkey. Jpn J Infect Dis 2021, 74(4):273-279.	Soysal A	2021	Hydroxychloroquine	78	237	Treatment part
10	Soysal A, Gönüllü E, Arslan H, Kibar BS, Pop S, Yurttaş GN, Demirbacak H, Ünal F, Öktem S, Atıcı S et al: Comparison of Clinical and Laboratory Features and Treatment Options of 237 Symptomatic and Asymptomatic Children Infected with SARS-CoV-2 in the Early Phase of the COVID-19 Pandemic in Turkey. Jpn J Infect Dis 2021, 74(4):273-279.	Soysal A	2021	Hospitalization	66	237	Outcomes part
10	Soysal A, Gönüllü E, Arslan H, Kibar BS, Pop S, Yurttaş GN, Demirbacak H, Ünal F, Öktem S, Atıcı S et al: Comparison of Clinical and Laboratory Features and Treatment Options of 237 Symptomatic and Asymptomatic Children Infected with SARS-CoV-2 in the Early Phase of the COVID-19 Pandemic in Turkey. Jpn J Infect Dis 2021, 74(4):273-279.	Soysal A	2021	ICU admission	3	237	Outcomes part
10	Soysal A, Gönüllü E, Arslan H, Kibar BS, Pop S, Yurttaş GN, Demirbacak H, Ünal F, Öktem S, Atıcı S et al: Comparison of Clinical and Laboratory Features and Treatment Options of 237 Symptomatic and Asymptomatic Children Infected with SARS-CoV-2 in the Early Phase of the COVID-19 Pandemic in Turkey. Jpn J Infect Dis 2021, 74(4):273-279.	Soysal A	2021	Recovered	237	237	Outcomes part
10	Soysal A, Gönüllü E, Arslan H, Kibar BS, Pop S, Yurttaş GN, Demirbacak H, Ünal F, Öktem S, Atıcı S et al: Comparison of Clinical and Laboratory Features and Treatment Options of 237 Symptomatic and Asymptomatic Children Infected with SARS-CoV-2 in the Early Phase of the COVID-19 Pandemic in Turkey. Jpn J Infect Dis 2021, 74(4):273-279.	Soysal A	2021	Increased AST	15	151	Laboratory findings part
10	Soysal A, Gönüllü E, Arslan H, Kibar BS, Pop S, Yurttaş GN, Demirbacak H, Ünal F, Öktem S, Atıcı S et al: Comparison of Clinical and Laboratory Features and Treatment Options of 237 Symptomatic and Asymptomatic Children Infected with SARS-CoV-2 in the Early Phase of the COVID-19 Pandemic in Turkey. Jpn J Infect Dis 2021, 74(4):273-279.	Soysal A	2021	Increased ALT	8	151	Laboratory findings part
10	Soysal A, Gönüllü E, Arslan H, Kibar BS, Pop S, Yurttaş GN, Demirbacak H, Ünal F, Öktem S, Atıcı S et al: Comparison of Clinical and Laboratory Features and Treatment Options of 237 Symptomatic and Asymptomatic Children Infected with SARS-CoV-2 in the Early Phase of the COVID-19 Pandemic in Turkey. Jpn J Infect Dis 2021, 74(4):273-279.	Soysal A	2021	Increased PCT	4	59	Laboratory findings part
11	Kulkarni R, Rajput U, Dawre R, Sonkawade N, Pawar S, Sonteke S, Varvatte B, Aathira KC, Gadekar K, Varma S et al: Severe Malnutrition and Anemia Are Associated with Severe COVID in Infants. J Trop Pediatr 2021, 67(1).	Kulkarni R	2021	Fever	8	13	Clinical manifestations part
11	Kulkarni R, Rajput U, Dawre R, Sonkawade N, Pawar S, Sonteke S, Varvatte B, Aathira KC, Gadekar K, Varma S et al: Severe Malnutrition and Anemia Are Associated with Severe COVID in Infants. J Trop Pediatr 2021, 67(1).	Kulkarni R	2021	Psychiatric symptoms	5	13	Clinical manifestations part
11	Kulkarni R, Rajput U, Dawre R, Sonkawade N, Pawar S, Sonteke S, Varvatte B, Aathira KC, Gadekar K, Varma S et al: Severe Malnutrition and Anemia Are Associated with Severe COVID in Infants. J Trop Pediatr 2021, 67(1).	Kulkarni R	2021	Rhinorrhea	3	13	Clinical manifestations part
11	Kulkarni R, Rajput U, Dawre R, Sonkawade N, Pawar S, Sonteke S, Varvatte B, Aathira KC, Gadekar K, Varma S et al: Severe Malnutrition and Anemia Are Associated with Severe COVID in Infants. J Trop Pediatr 2021, 67(1).	Kulkarni R	2021	Severe	4	13	Severity of Illness part
11	Kulkarni R, Rajput U, Dawre R, Sonkawade N, Pawar S, Sonteke S, Varvatte B, Aathira KC, Gadekar K, Varma S et al: Severe Malnutrition and Anemia Are Associated with Severe COVID in Infants. J Trop Pediatr 2021, 67(1).	Kulkarni R	2021	Anemia	6	13	Clinical manifestations part
11	Kulkarni R, Rajput U, Dawre R, Sonkawade N, Pawar S, Sonteke S, Varvatte B, Aathira KC, Gadekar K, Varma S et al: Severe Malnutrition and Anemia Are Associated with Severe COVID in Infants. J Trop Pediatr 2021, 67(1).	Kulkarni R	2021	Thrombocytopenia	3	13	Clinical manifestations part
11	Kulkarni R, Rajput U, Dawre R, Sonkawade N, Pawar S, Sonteke S, Varvatte B, Aathira KC, Gadekar K, Varma S et al: Severe Malnutrition and Anemia Are Associated with Severe COVID in Infants. J Trop Pediatr 2021, 67(1).	Kulkarni R	2021	Increased CRP	3	13	Laboratory findings part
11	Kulkarni R, Rajput U, Dawre R, Sonkawade N, Pawar S, Sonteke S, Varvatte B, Aathira KC, Gadekar K, Varma S et al: Severe Malnutrition and Anemia Are Associated with Severe COVID in Infants. J Trop Pediatr 2021, 67(1).	Kulkarni R	2021	Increased ferritin	3	13	Laboratory findings part
11	Kulkarni R, Rajput U, Dawre R, Sonkawade N, Pawar S, Sonteke S, Varvatte B, Aathira KC, Gadekar K, Varma S et al: Severe Malnutrition and Anemia Are Associated with Severe COVID in Infants. J Trop Pediatr 2021, 67(1).	Kulkarni R	2021	Bilateral pneumonia lesion	3	13	Radiological findings part
11	Kulkarni R, Rajput U, Dawre R, Sonkawade N, Pawar S, Sonteke S, Varvatte B, Aathira KC, Gadekar K, Varma S et al: Severe Malnutrition and Anemia Are Associated with Severe COVID in Infants. J Trop Pediatr 2021, 67(1).	Kulkarni R	2021	Hydroxychloroquine	5	13	Treatment part
11	Kulkarni R, Rajput U, Dawre R, Sonkawade N, Pawar S, Sonteke S, Varvatte B, Aathira KC, Gadekar K, Varma S et al: Severe Malnutrition and Anemia Are Associated with Severe COVID in Infants. J Trop Pediatr 2021, 67(1).	Kulkarni R	2021	Discharged	12	13	Outcomes part
11	Kulkarni R, Rajput U, Dawre R, Sonkawade N, Pawar S, Sonteke S, Varvatte B, Aathira KC, Gadekar K, Varma S et al: Severe Malnutrition and Anemia Are Associated with Severe COVID in Infants. J Trop Pediatr 2021, 67(1).	Kulkarni R	2021	Death	1	13	Outcomes part
12	Zhang Z, Guo L, Lu X, Zhang C, Huang L, Wang X, Duan F, Liang H, Chen P, Zeng L et al: Clinical analysis and pluripotent stem cells-based model reveal possible impacts of ACE2 and lung progenitor cells on infants vulnerable to COVID-19. Theranostics 2021, 11(5):2170-2181.	Zhang Z	2021	Asymptomatic	35	173	Severity of Illness part
12	Zhang Z, Guo L, Lu X, Zhang C, Huang L, Wang X, Duan F, Liang H, Chen P, Zeng L et al: Clinical analysis and pluripotent stem cells-based model reveal possible impacts of ACE2 and lung progenitor cells on infants vulnerable to COVID-19. Theranostics 2021, 11(5):2170-2181.	Zhang Z	2021	Ground glass opacity	105	173	Radiological findings part
12	Zhang Z, Guo L, Lu X, Zhang C, Huang L, Wang X, Duan F, Liang H, Chen P, Zeng L et al: Clinical analysis and pluripotent stem cells-based model reveal possible impacts of ACE2 and lung progenitor cells on infants vulnerable to COVID-19. Theranostics 2021, 11(5):2170-2181.	Zhang Z	2021	Severe	6	173	Severity of Illness part
12	Zhang Z, Guo L, Lu X, Zhang C, Huang L, Wang X, Duan F, Liang H, Chen P, Zeng L et al: Clinical analysis and pluripotent stem cells-based model reveal possible impacts of ACE2 and lung progenitor cells on infants vulnerable to COVID-19. Theranostics 2021, 11(5):2170-2181.	Zhang Z	2021	Critical	2	173	Severity of Illness part
12	Zhang Z, Guo L, Lu X, Zhang C, Huang L, Wang X, Duan F, Liang H, Chen P, Zeng L et al: Clinical analysis and pluripotent stem cells-based model reveal possible impacts of ACE2 and lung progenitor cells on infants vulnerable to COVID-19. Theranostics 2021, 11(5):2170-2181.	Zhang Z	2021	Fever	73	173	Clinical manifestations part
12	Zhang Z, Guo L, Lu X, Zhang C, Huang L, Wang X, Duan F, Liang H, Chen P, Zeng L et al: Clinical analysis and pluripotent stem cells-based model reveal possible impacts of ACE2 and lung progenitor cells on infants vulnerable to COVID-19. Theranostics 2021, 11(5):2170-2181.	Zhang Z	2021	Fatigue	15	173	Clinical manifestations part
12	Zhang Z, Guo L, Lu X, Zhang C, Huang L, Wang X, Duan F, Liang H, Chen P, Zeng L et al: Clinical analysis and pluripotent stem cells-based model reveal possible impacts of ACE2 and lung progenitor cells on infants vulnerable to COVID-19. Theranostics 2021, 11(5):2170-2181.	Zhang Z	2021	Respiratory symptoms	68	173	Clinical manifestations part
12	Zhang Z, Guo L, Lu X, Zhang C, Huang L, Wang X, Duan F, Liang H, Chen P, Zeng L et al: Clinical analysis and pluripotent stem cells-based model reveal possible impacts of ACE2 and lung progenitor cells on infants vulnerable to COVID-19. Theranostics 2021, 11(5):2170-2181.	Zhang Z	2021	Cough	58	173	Clinical manifestations part
12	Zhang Z, Guo L, Lu X, Zhang C, Huang L, Wang X, Duan F, Liang H, Chen P, Zeng L et al: Clinical analysis and pluripotent stem cells-based model reveal possible impacts of ACE2 and lung progenitor cells on infants vulnerable to COVID-19. Theranostics 2021, 11(5):2170-2181.	Zhang Z	2021	Expectoration/Sputum	9	173	Clinical manifestations part
12	Zhang Z, Guo L, Lu X, Zhang C, Huang L, Wang X, Duan F, Liang H, Chen P, Zeng L et al: Clinical analysis and pluripotent stem cells-based model reveal possible impacts of ACE2 and lung progenitor cells on infants vulnerable to COVID-19. Theranostics 2021, 11(5):2170-2181.	Zhang Z	2021	Dyspnea	8	173	Clinical manifestations part
12	Zhang Z, Guo L, Lu X, Zhang C, Huang L, Wang X, Duan F, Liang H, Chen P, Zeng L et al: Clinical analysis and pluripotent stem cells-based model reveal possible impacts of ACE2 and lung progenitor cells on infants vulnerable to COVID-19. Theranostics 2021, 11(5):2170-2181.	Zhang Z	2021	Shortness of breath	8	173	Clinical manifestations part
12	Zhang Z, Guo L, Lu X, Zhang C, Huang L, Wang X, Duan F, Liang H, Chen P, Zeng L et al: Clinical analysis and pluripotent stem cells-based model reveal possible impacts of ACE2 and lung progenitor cells on infants vulnerable to COVID-19. Theranostics 2021, 11(5):2170-2181.	Zhang Z	2021	Sore throat	10	173	Clinical manifestations part
12	Zhang Z, Guo L, Lu X, Zhang C, Huang L, Wang X, Duan F, Liang H, Chen P, Zeng L et al: Clinical analysis and pluripotent stem cells-based model reveal possible impacts of ACE2 and lung progenitor cells on infants vulnerable to COVID-19. Theranostics 2021, 11(5):2170-2181.	Zhang Z	2021	Rhinorrhea	7	173	Clinical manifestations part
12	Zhang Z, Guo L, Lu X, Zhang C, Huang L, Wang X, Duan F, Liang H, Chen P, Zeng L et al: Clinical analysis and pluripotent stem cells-based model reveal possible impacts of ACE2 and lung progenitor cells on infants vulnerable to COVID-19. Theranostics 2021, 11(5):2170-2181.	Zhang Z	2021	Nausea/vomiting	1	173	Clinical manifestations part
12	Zhang Z, Guo L, Lu X, Zhang C, Huang L, Wang X, Duan F, Liang H, Chen P, Zeng L et al: Clinical analysis and pluripotent stem cells-based model reveal possible impacts of ACE2 and lung progenitor cells on infants vulnerable to COVID-19. Theranostics 2021, 11(5):2170-2181.	Zhang Z	2021	Gastrointestinal symptoms	12	173	Clinical manifestations part
12	Zhang Z, Guo L, Lu X, Zhang C, Huang L, Wang X, Duan F, Liang H, Chen P, Zeng L et al: Clinical analysis and pluripotent stem cells-based model reveal possible impacts of ACE2 and lung progenitor cells on infants vulnerable to COVID-19. Theranostics 2021, 11(5):2170-2181.	Zhang Z	2021	Abdominal pain	3	173	Clinical manifestations part
12	Zhang Z, Guo L, Lu X, Zhang C, Huang L, Wang X, Duan F, Liang H, Chen P, Zeng L et al: Clinical analysis and pluripotent stem cells-based model reveal possible impacts of ACE2 and lung progenitor cells on infants vulnerable to COVID-19. Theranostics 2021, 11(5):2170-2181.	Zhang Z	2021	Diarrhea	9	173	Clinical manifestations part
12	Zhang Z, Guo L, Lu X, Zhang C, Huang L, Wang X, Duan F, Liang H, Chen P, Zeng L et al: Clinical analysis and pluripotent stem cells-based model reveal possible impacts of ACE2 and lung progenitor cells on infants vulnerable to COVID-19. Theranostics 2021, 11(5):2170-2181.	Zhang Z	2021	Nausea/vomiting	5	173	Clinical manifestations part
12	Zhang Z, Guo L, Lu X, Zhang C, Huang L, Wang X, Duan F, Liang H, Chen P, Zeng L et al: Clinical analysis and pluripotent stem cells-based model reveal possible impacts of ACE2 and lung progenitor cells on infants vulnerable to COVID-19. Theranostics 2021, 11(5):2170-2181.	Zhang Z	2021	Headache	9	173	Clinical manifestations part
12	Zhang Z, Guo L, Lu X, Zhang C, Huang L, Wang X, Duan F, Liang H, Chen P, Zeng L et al: Clinical analysis and pluripotent stem cells-based model reveal possible impacts of ACE2 and lung progenitor cells on infants vulnerable to COVID-19. Theranostics 2021, 11(5):2170-2181.	Zhang Z	2021	Myalgia	8	173	Clinical manifestations part
12	Zhang Z, Guo L, Lu X, Zhang C, Huang L, Wang X, Duan F, Liang H, Chen P, Zeng L et al: Clinical analysis and pluripotent stem cells-based model reveal possible impacts of ACE2 and lung progenitor cells on infants vulnerable to COVID-19. Theranostics 2021, 11(5):2170-2181.	Zhang Z	2021	Hospitalization	173	173	Outcomes part
12	Zhang Z, Guo L, Lu X, Zhang C, Huang L, Wang X, Duan F, Liang H, Chen P, Zeng L et al: Clinical analysis and pluripotent stem cells-based model reveal possible impacts of ACE2 and lung progenitor cells on infants vulnerable to COVID-19. Theranostics 2021, 11(5):2170-2181.	Zhang Z	2021	Recovered	171	173	Outcomes part
12	Zhang Z, Guo L, Lu X, Zhang C, Huang L, Wang X, Duan F, Liang H, Chen P, Zeng L et al: Clinical analysis and pluripotent stem cells-based model reveal possible impacts of ACE2 and lung progenitor cells on infants vulnerable to COVID-19. Theranostics 2021, 11(5):2170-2181.	Zhang Z	2021	Discharged	171	173	Outcomes part
12	Zhang Z, Guo L, Lu X, Zhang C, Huang L, Wang X, Duan F, Liang H, Chen P, Zeng L et al: Clinical analysis and pluripotent stem cells-based model reveal possible impacts of ACE2 and lung progenitor cells on infants vulnerable to COVID-19. Theranostics 2021, 11(5):2170-2181.	Zhang Z	2021	ICU admission	8	173	Outcomes part
13	Paret M, Lalani K, Hedari C, Jaffer A, Narayanan N, Noor A, Lighter J, Madan RP, Shust GF, Ratner AJ et al: SARS-CoV-2 Among Infants <90 Days of Age Admitted for Serious Bacterial Infection Evaluation. Pediatrics 2021, 148(4).	Paret M	2021	Mild	20	22	Severity of Illness part
13	Paret M, Lalani K, Hedari C, Jaffer A, Narayanan N, Noor A, Lighter J, Madan RP, Shust GF, Ratner AJ et al: SARS-CoV-2 Among Infants <90 Days of Age Admitted for Serious Bacterial Infection Evaluation. Pediatrics 2021, 148(4).	Paret M	2021	Severe	2	22	Severity of Illness part
13	Paret M, Lalani K, Hedari C, Jaffer A, Narayanan N, Noor A, Lighter J, Madan RP, Shust GF, Ratner AJ et al: SARS-CoV-2 Among Infants <90 Days of Age Admitted for Serious Bacterial Infection Evaluation. Pediatrics 2021, 148(4).	Paret M	2021	Fever	94	148	Clinical manifestations part
13	Paret M, Lalani K, Hedari C, Jaffer A, Narayanan N, Noor A, Lighter J, Madan RP, Shust GF, Ratner AJ et al: SARS-CoV-2 Among Infants <90 Days of Age Admitted for Serious Bacterial Infection Evaluation. Pediatrics 2021, 148(4).	Paret M	2021	Oxygen therapy	32	148	Treatment part
13	Paret M, Lalani K, Hedari C, Jaffer A, Narayanan N, Noor A, Lighter J, Madan RP, Shust GF, Ratner AJ et al: SARS-CoV-2 Among Infants <90 Days of Age Admitted for Serious Bacterial Infection Evaluation. Pediatrics 2021, 148(4).	Paret M	2021	Hospitalization	148	148	Outcomes part
13	Paret M, Lalani K, Hedari C, Jaffer A, Narayanan N, Noor A, Lighter J, Madan RP, Shust GF, Ratner AJ et al: SARS-CoV-2 Among Infants <90 Days of Age Admitted for Serious Bacterial Infection Evaluation. Pediatrics 2021, 148(4).	Paret M	2021	Recovered	148	148	Outcomes part
13	Paret M, Lalani K, Hedari C, Jaffer A, Narayanan N, Noor A, Lighter J, Madan RP, Shust GF, Ratner AJ et al: SARS-CoV-2 Among Infants <90 Days of Age Admitted for Serious Bacterial Infection Evaluation. Pediatrics 2021, 148(4).	Paret M	2021	Discharged	148	148	Outcomes part
13	Paret M, Lalani K, Hedari C, Jaffer A, Narayanan N, Noor A, Lighter J, Madan RP, Shust GF, Ratner AJ et al: SARS-CoV-2 Among Infants <90 Days of Age Admitted for Serious Bacterial Infection Evaluation. Pediatrics 2021, 148(4).	Paret M	2021	ICU admission	49	148	Outcomes part
14	Shaiba LA, Hadid A, Altirkawi K, Alnamnakani MA, Almutayliq AA, Alharbi AT, Hijazi AM, AlMoosa KM, AlSaud NF, Murshid RE et al: SARS-CoV-2 Positivity in Early Infancy: A National Cohort From Saudi Arabia. Front Pediatr 2022, 10:849659.	Shaiba LA	2021	Asymptomatic	140	898	Severity of Illness part
14	Shaiba LA, Hadid A, Altirkawi K, Alnamnakani MA, Almutayliq AA, Alharbi AT, Hijazi AM, AlMoosa KM, AlSaud NF, Murshid RE et al: SARS-CoV-2 Positivity in Early Infancy: A National Cohort From Saudi Arabia. Front Pediatr 2022, 10:849659.	Shaiba LA	2021	Fever	603	898	Clinical manifestations part
14	Shaiba LA, Hadid A, Altirkawi K, Alnamnakani MA, Almutayliq AA, Alharbi AT, Hijazi AM, AlMoosa KM, AlSaud NF, Murshid RE et al: SARS-CoV-2 Positivity in Early Infancy: A National Cohort From Saudi Arabia. Front Pediatr 2022, 10:849659.	Shaiba LA	2021	Respiratory symptoms	441	898	Clinical manifestations part
14	Shaiba LA, Hadid A, Altirkawi K, Alnamnakani MA, Almutayliq AA, Alharbi AT, Hijazi AM, AlMoosa KM, AlSaud NF, Murshid RE et al: SARS-CoV-2 Positivity in Early Infancy: A National Cohort From Saudi Arabia. Front Pediatr 2022, 10:849659.	Shaiba LA	2021	Cough	216	898	Clinical manifestations part
14	Shaiba LA, Hadid A, Altirkawi K, Alnamnakani MA, Almutayliq AA, Alharbi AT, Hijazi AM, AlMoosa KM, AlSaud NF, Murshid RE et al: SARS-CoV-2 Positivity in Early Infancy: A National Cohort From Saudi Arabia. Front Pediatr 2022, 10:849659.	Shaiba LA	2021	Dyspnea	218	898	Clinical manifestations part
14	Shaiba LA, Hadid A, Altirkawi K, Alnamnakani MA, Almutayliq AA, Alharbi AT, Hijazi AM, AlMoosa KM, AlSaud NF, Murshid RE et al: SARS-CoV-2 Positivity in Early Infancy: A National Cohort From Saudi Arabia. Front Pediatr 2022, 10:849659.	Shaiba LA	2021	Sore throat	11	898	Clinical manifestations part
14	Shaiba LA, Hadid A, Altirkawi K, Alnamnakani MA, Almutayliq AA, Alharbi AT, Hijazi AM, AlMoosa KM, AlSaud NF, Murshid RE et al: SARS-CoV-2 Positivity in Early Infancy: A National Cohort From Saudi Arabia. Front Pediatr 2022, 10:849659.	Shaiba LA	2021	Nausea/vomiting	157	898	Clinical manifestations part
14	Shaiba LA, Hadid A, Altirkawi K, Alnamnakani MA, Almutayliq AA, Alharbi AT, Hijazi AM, AlMoosa KM, AlSaud NF, Murshid RE et al: SARS-CoV-2 Positivity in Early Infancy: A National Cohort From Saudi Arabia. Front Pediatr 2022, 10:849659.	Shaiba LA	2021	Gastrointestinal symptoms	262	898	Clinical manifestations part
14	Shaiba LA, Hadid A, Altirkawi K, Alnamnakani MA, Almutayliq AA, Alharbi AT, Hijazi AM, AlMoosa KM, AlSaud NF, Murshid RE et al: SARS-CoV-2 Positivity in Early Infancy: A National Cohort From Saudi Arabia. Front Pediatr 2022, 10:849659.	Shaiba LA	2021	Diarrhea	217	898	Clinical manifestations part
14	Shaiba LA, Hadid A, Altirkawi K, Alnamnakani MA, Almutayliq AA, Alharbi AT, Hijazi AM, AlMoosa KM, AlSaud NF, Murshid RE et al: SARS-CoV-2 Positivity in Early Infancy: A National Cohort From Saudi Arabia. Front Pediatr 2022, 10:849659.	Shaiba LA	2021	Nausea/vomiting	103	898	Clinical manifestations part
14	Shaiba LA, Hadid A, Altirkawi K, Alnamnakani MA, Almutayliq AA, Alharbi AT, Hijazi AM, AlMoosa KM, AlSaud NF, Murshid RE et al: SARS-CoV-2 Positivity in Early Infancy: A National Cohort From Saudi Arabia. Front Pediatr 2022, 10:849659.	Shaiba LA	2021	Psychiatric symptoms	273	898	Clinical manifestations part
14	Shaiba LA, Hadid A, Altirkawi K, Alnamnakani MA, Almutayliq AA, Alharbi AT, Hijazi AM, AlMoosa KM, AlSaud NF, Murshid RE et al: SARS-CoV-2 Positivity in Early Infancy: A National Cohort From Saudi Arabia. Front Pediatr 2022, 10:849659.	Shaiba LA	2021	Psychiatric symptoms	155	898	Clinical manifestations part
14	Shaiba LA, Hadid A, Altirkawi K, Alnamnakani MA, Almutayliq AA, Alharbi AT, Hijazi AM, AlMoosa KM, AlSaud NF, Murshid RE et al: SARS-CoV-2 Positivity in Early Infancy: A National Cohort From Saudi Arabia. Front Pediatr 2022, 10:849659.	Shaiba LA	2021	Rash	63	898	Clinical manifestations part
14	Shaiba LA, Hadid A, Altirkawi K, Alnamnakani MA, Almutayliq AA, Alharbi AT, Hijazi AM, AlMoosa KM, AlSaud NF, Murshid RE et al: SARS-CoV-2 Positivity in Early Infancy: A National Cohort From Saudi Arabia. Front Pediatr 2022, 10:849659.	Shaiba LA	2021	Conjunctivitis	58	898	Clinical manifestations part
14	Shaiba LA, Hadid A, Altirkawi K, Alnamnakani MA, Almutayliq AA, Alharbi AT, Hijazi AM, AlMoosa KM, AlSaud NF, Murshid RE et al: SARS-CoV-2 Positivity in Early Infancy: A National Cohort From Saudi Arabia. Front Pediatr 2022, 10:849659.	Shaiba LA	2021	Seizures	2	898	Clinical manifestations part
14	Shaiba LA, Hadid A, Altirkawi K, Alnamnakani MA, Almutayliq AA, Alharbi AT, Hijazi AM, AlMoosa KM, AlSaud NF, Murshid RE et al: SARS-CoV-2 Positivity in Early Infancy: A National Cohort From Saudi Arabia. Front Pediatr 2022, 10:849659.	Shaiba LA	2021	Hospitalization	402	898	Outcomes part
14	Shaiba LA, Hadid A, Altirkawi K, Alnamnakani MA, Almutayliq AA, Alharbi AT, Hijazi AM, AlMoosa KM, AlSaud NF, Murshid RE et al: SARS-CoV-2 Positivity in Early Infancy: A National Cohort From Saudi Arabia. Front Pediatr 2022, 10:849659.	Shaiba LA	2021	ICU admission	78	898	Outcomes part
14	Shaiba LA, Hadid A, Altirkawi K, Alnamnakani MA, Almutayliq AA, Alharbi AT, Hijazi AM, AlMoosa KM, AlSaud NF, Murshid RE et al: SARS-CoV-2 Positivity in Early Infancy: A National Cohort From Saudi Arabia. Front Pediatr 2022, 10:849659.	Shaiba LA	2021	Death	14	898	Outcomes part
15	Ochoa V, Díaz FE, Ramirez E, Fentini MC, Carobene M, Geffner J, Arruvito L, Remes Lenicov F: Infants Younger Than 6 Months Infected With SARS-CoV-2 Show the Highest Respiratory Viral Loads. J Infect Dis 2022, 225(3):392-395.	Ochoa V	2022	Asymptomatic	30	86	Severity of Illness part
16	Akin IM, Kanburoglu MK, Tayman C, Oncel MY, Imdadoglu T, Dilek M, Yaman A, Narter F, Er I, Kahveci H et al: Epidemiologic and clinical characteristics of neonates with late-onset COVID-19: 1-year data of Turkish Neonatal Society. Eur J Pediatr 2022, 181(5):1933-1942.	Akin IM	2022	Asymptomatic	19	176	Severity of Illness part
16	Akin IM, Kanburoglu MK, Tayman C, Oncel MY, Imdadoglu T, Dilek M, Yaman A, Narter F, Er I, Kahveci H et al: Epidemiologic and clinical characteristics of neonates with late-onset COVID-19: 1-year data of Turkish Neonatal Society. Eur J Pediatr 2022, 181(5):1933-1942.	Akin IM	2022	Mild	112	176	Severity of Illness part
16	Akin IM, Kanburoglu MK, Tayman C, Oncel MY, Imdadoglu T, Dilek M, Yaman A, Narter F, Er I, Kahveci H et al: Epidemiologic and clinical characteristics of neonates with late-onset COVID-19: 1-year data of Turkish Neonatal Society. Eur J Pediatr 2022, 181(5):1933-1942.	Akin IM	2022	Severe	37	176	Severity of Illness part
16	Akin IM, Kanburoglu MK, Tayman C, Oncel MY, Imdadoglu T, Dilek M, Yaman A, Narter F, Er I, Kahveci H et al: Epidemiologic and clinical characteristics of neonates with late-onset COVID-19: 1-year data of Turkish Neonatal Society. Eur J Pediatr 2022, 181(5):1933-1942.	Akin IM	2022	Critical	8	176	Severity of Illness part
16	Akin IM, Kanburoglu MK, Tayman C, Oncel MY, Imdadoglu T, Dilek M, Yaman A, Narter F, Er I, Kahveci H et al: Epidemiologic and clinical characteristics of neonates with late-onset COVID-19: 1-year data of Turkish Neonatal Society. Eur J Pediatr 2022, 181(5):1933-1942.	Akin IM	2022	Fever	113	176	Clinical manifestations part
16	Akin IM, Kanburoglu MK, Tayman C, Oncel MY, Imdadoglu T, Dilek M, Yaman A, Narter F, Er I, Kahveci H et al: Epidemiologic and clinical characteristics of neonates with late-onset COVID-19: 1-year data of Turkish Neonatal Society. Eur J Pediatr 2022, 181(5):1933-1942.	Akin IM	2022	Cough	38	176	Clinical manifestations part
16	Akin IM, Kanburoglu MK, Tayman C, Oncel MY, Imdadoglu T, Dilek M, Yaman A, Narter F, Er I, Kahveci H et al: Epidemiologic and clinical characteristics of neonates with late-onset COVID-19: 1-year data of Turkish Neonatal Society. Eur J Pediatr 2022, 181(5):1933-1942.	Akin IM	2022	Rhinorrhea	14	176	Clinical manifestations part
16	Akin IM, Kanburoglu MK, Tayman C, Oncel MY, Imdadoglu T, Dilek M, Yaman A, Narter F, Er I, Kahveci H et al: Epidemiologic and clinical characteristics of neonates with late-onset COVID-19: 1-year data of Turkish Neonatal Society. Eur J Pediatr 2022, 181(5):1933-1942.	Akin IM	2022	Diarrhea	14	176	Clinical manifestations part
16	Akin IM, Kanburoglu MK, Tayman C, Oncel MY, Imdadoglu T, Dilek M, Yaman A, Narter F, Er I, Kahveci H et al: Epidemiologic and clinical characteristics of neonates with late-onset COVID-19: 1-year data of Turkish Neonatal Society. Eur J Pediatr 2022, 181(5):1933-1942.	Akin IM	2022	Rash	3	176	Clinical manifestations part
16	Akin IM, Kanburoglu MK, Tayman C, Oncel MY, Imdadoglu T, Dilek M, Yaman A, Narter F, Er I, Kahveci H et al: Epidemiologic and clinical characteristics of neonates with late-onset COVID-19: 1-year data of Turkish Neonatal Society. Eur J Pediatr 2022, 181(5):1933-1942.	Akin IM	2022	Lymphcytopenia	10	171	Clinical manifestations part
16	Akin IM, Kanburoglu MK, Tayman C, Oncel MY, Imdadoglu T, Dilek M, Yaman A, Narter F, Er I, Kahveci H et al: Epidemiologic and clinical characteristics of neonates with late-onset COVID-19: 1-year data of Turkish Neonatal Society. Eur J Pediatr 2022, 181(5):1933-1942.	Akin IM	2022	Increased CRP	31	171	Laboratory findings part
16	Akin IM, Kanburoglu MK, Tayman C, Oncel MY, Imdadoglu T, Dilek M, Yaman A, Narter F, Er I, Kahveci H et al: Epidemiologic and clinical characteristics of neonates with late-onset COVID-19: 1-year data of Turkish Neonatal Society. Eur J Pediatr 2022, 181(5):1933-1942.	Akin IM	2022	Increased PCT	36	90	Laboratory findings part
16	Akin IM, Kanburoglu MK, Tayman C, Oncel MY, Imdadoglu T, Dilek M, Yaman A, Narter F, Er I, Kahveci H et al: Epidemiologic and clinical characteristics of neonates with late-onset COVID-19: 1-year data of Turkish Neonatal Society. Eur J Pediatr 2022, 181(5):1933-1942.	Akin IM	2022	Increased IL-6	7	35	Laboratory findings part
16	Akin IM, Kanburoglu MK, Tayman C, Oncel MY, Imdadoglu T, Dilek M, Yaman A, Narter F, Er I, Kahveci H et al: Epidemiologic and clinical characteristics of neonates with late-onset COVID-19: 1-year data of Turkish Neonatal Society. Eur J Pediatr 2022, 181(5):1933-1942.	Akin IM	2022	Ground glass opacity	4	8	Radiological findings part
16	Akin IM, Kanburoglu MK, Tayman C, Oncel MY, Imdadoglu T, Dilek M, Yaman A, Narter F, Er I, Kahveci H et al: Epidemiologic and clinical characteristics of neonates with late-onset COVID-19: 1-year data of Turkish Neonatal Society. Eur J Pediatr 2022, 181(5):1933-1942.	Akin IM	2022	Unilateral pneumonia lesion	1	8	Radiological findings part
16	Akin IM, Kanburoglu MK, Tayman C, Oncel MY, Imdadoglu T, Dilek M, Yaman A, Narter F, Er I, Kahveci H et al: Epidemiologic and clinical characteristics of neonates with late-onset COVID-19: 1-year data of Turkish Neonatal Society. Eur J Pediatr 2022, 181(5):1933-1942.	Akin IM	2022	Bilateral pneumonia lesion	4	8	Radiological findings part
16	Akin IM, Kanburoglu MK, Tayman C, Oncel MY, Imdadoglu T, Dilek M, Yaman A, Narter F, Er I, Kahveci H et al: Epidemiologic and clinical characteristics of neonates with late-onset COVID-19: 1-year data of Turkish Neonatal Society. Eur J Pediatr 2022, 181(5):1933-1942.	Akin IM	2022	Antibiotic therapy	95	176	Treatment part
16	Akin IM, Kanburoglu MK, Tayman C, Oncel MY, Imdadoglu T, Dilek M, Yaman A, Narter F, Er I, Kahveci H et al: Epidemiologic and clinical characteristics of neonates with late-onset COVID-19: 1-year data of Turkish Neonatal Society. Eur J Pediatr 2022, 181(5):1933-1942.	Akin IM	2022	Oxygen therapy	47	176	Treatment part
16	Akin IM, Kanburoglu MK, Tayman C, Oncel MY, Imdadoglu T, Dilek M, Yaman A, Narter F, Er I, Kahveci H et al: Epidemiologic and clinical characteristics of neonates with late-onset COVID-19: 1-year data of Turkish Neonatal Society. Eur J Pediatr 2022, 181(5):1933-1942.	Akin IM	2022	Hydroxychloroquine	29	176	Treatment part
16	Akin IM, Kanburoglu MK, Tayman C, Oncel MY, Imdadoglu T, Dilek M, Yaman A, Narter F, Er I, Kahveci H et al: Epidemiologic and clinical characteristics of neonates with late-onset COVID-19: 1-year data of Turkish Neonatal Society. Eur J Pediatr 2022, 181(5):1933-1942.	Akin IM	2022	Mechanical ventilation	8	176	Treatment part
16	Akin IM, Kanburoglu MK, Tayman C, Oncel MY, Imdadoglu T, Dilek M, Yaman A, Narter F, Er I, Kahveci H et al: Epidemiologic and clinical characteristics of neonates with late-onset COVID-19: 1-year data of Turkish Neonatal Society. Eur J Pediatr 2022, 181(5):1933-1942.	Akin IM	2022	Antiviral therapy	15	176	Treatment part
16	Akin IM, Kanburoglu MK, Tayman C, Oncel MY, Imdadoglu T, Dilek M, Yaman A, Narter F, Er I, Kahveci H et al: Epidemiologic and clinical characteristics of neonates with late-onset COVID-19: 1-year data of Turkish Neonatal Society. Eur J Pediatr 2022, 181(5):1933-1942.	Akin IM	2022	Hospitalization	170	176	Outcomes part
16	Akin IM, Kanburoglu MK, Tayman C, Oncel MY, Imdadoglu T, Dilek M, Yaman A, Narter F, Er I, Kahveci H et al: Epidemiologic and clinical characteristics of neonates with late-onset COVID-19: 1-year data of Turkish Neonatal Society. Eur J Pediatr 2022, 181(5):1933-1942.	Akin IM	2022	Recovered	175	176	Outcomes part
16	Akin IM, Kanburoglu MK, Tayman C, Oncel MY, Imdadoglu T, Dilek M, Yaman A, Narter F, Er I, Kahveci H et al: Epidemiologic and clinical characteristics of neonates with late-onset COVID-19: 1-year data of Turkish Neonatal Society. Eur J Pediatr 2022, 181(5):1933-1942.	Akin IM	2022	Discharged	175	176	Outcomes part
16	Akin IM, Kanburoglu MK, Tayman C, Oncel MY, Imdadoglu T, Dilek M, Yaman A, Narter F, Er I, Kahveci H et al: Epidemiologic and clinical characteristics of neonates with late-onset COVID-19: 1-year data of Turkish Neonatal Society. Eur J Pediatr 2022, 181(5):1933-1942.	Akin IM	2022	Death	1	176	Outcomes part
16	Akin IM, Kanburoglu MK, Tayman C, Oncel MY, Imdadoglu T, Dilek M, Yaman A, Narter F, Er I, Kahveci H et al: Epidemiologic and clinical characteristics of neonates with late-onset COVID-19: 1-year data of Turkish Neonatal Society. Eur J Pediatr 2022, 181(5):1933-1942.	Akin IM	2022	Asymptomatic	19	176	Severity of Illness part
16	Akin IM, Kanburoglu MK, Tayman C, Oncel MY, Imdadoglu T, Dilek M, Yaman A, Narter F, Er I, Kahveci H et al: Epidemiologic and clinical characteristics of neonates with late-onset COVID-19: 1-year data of Turkish Neonatal Society. Eur J Pediatr 2022, 181(5):1933-1942.	Akin IM	2022	Respiratory symptoms	33	176	Clinical manifestations part
16	Akin IM, Kanburoglu MK, Tayman C, Oncel MY, Imdadoglu T, Dilek M, Yaman A, Narter F, Er I, Kahveci H et al: Epidemiologic and clinical characteristics of neonates with late-onset COVID-19: 1-year data of Turkish Neonatal Society. Eur J Pediatr 2022, 181(5):1933-1942.	Akin IM	2022	Nausea/vomiting	14	176	Clinical manifestations part
16	Akin IM, Kanburoglu MK, Tayman C, Oncel MY, Imdadoglu T, Dilek M, Yaman A, Narter F, Er I, Kahveci H et al: Epidemiologic and clinical characteristics of neonates with late-onset COVID-19: 1-year data of Turkish Neonatal Society. Eur J Pediatr 2022, 181(5):1933-1942.	Akin IM	2022	Fever	113	176	Clinical manifestations part
16	Akin IM, Kanburoglu MK, Tayman C, Oncel MY, Imdadoglu T, Dilek M, Yaman A, Narter F, Er I, Kahveci H et al: Epidemiologic and clinical characteristics of neonates with late-onset COVID-19: 1-year data of Turkish Neonatal Society. Eur J Pediatr 2022, 181(5):1933-1942.	Akin IM	2022	Cough	38	176	Clinical manifestations part
16	Akin IM, Kanburoglu MK, Tayman C, Oncel MY, Imdadoglu T, Dilek M, Yaman A, Narter F, Er I, Kahveci H et al: Epidemiologic and clinical characteristics of neonates with late-onset COVID-19: 1-year data of Turkish Neonatal Society. Eur J Pediatr 2022, 181(5):1933-1942.	Akin IM	2022	Diarrhea	14	176	Clinical manifestations part
16	Akin IM, Kanburoglu MK, Tayman C, Oncel MY, Imdadoglu T, Dilek M, Yaman A, Narter F, Er I, Kahveci H et al: Epidemiologic and clinical characteristics of neonates with late-onset COVID-19: 1-year data of Turkish Neonatal Society. Eur J Pediatr 2022, 181(5):1933-1942.	Akin IM	2022	Rash	3	176	Clinical manifestations part
17	Iijima H, Funaki T, Kubota M: Clinical features and outcomes of coronavirus disease 2019 in early infants in Japan: A case series and literature review. J Infect Chemother 2022, 28(4):582-586.	Iijima H	2021	Asymptomatic	16	63	Severity of Illness part
17	Iijima H, Funaki T, Kubota M: Clinical features and outcomes of coronavirus disease 2019 in early infants in Japan: A case series and literature review. J Infect Chemother 2022, 28(4):582-586.	Iijima H	2021	Mild	50	63	Severity of Illness part
17	Iijima H, Funaki T, Kubota M: Clinical features and outcomes of coronavirus disease 2019 in early infants in Japan: A case series and literature review. J Infect Chemother 2022, 28(4):582-586.	Iijima H	2021	Severe	7	63	Severity of Illness part
17	Iijima H, Funaki T, Kubota M: Clinical features and outcomes of coronavirus disease 2019 in early infants in Japan: A case series and literature review. J Infect Chemother 2022, 28(4):582-586.	Iijima H	2021	Fever	46	63	Clinical manifestations part
17	Iijima H, Funaki T, Kubota M: Clinical features and outcomes of coronavirus disease 2019 in early infants in Japan: A case series and literature review. J Infect Chemother 2022, 28(4):582-586.	Iijima H	2021	Respiratory symptoms	40	63	Clinical manifestations part
17	Iijima H, Funaki T, Kubota M: Clinical features and outcomes of coronavirus disease 2019 in early infants in Japan: A case series and literature review. J Infect Chemother 2022, 28(4):582-586.	Iijima H	2021	Cough	34	63	Clinical manifestations part
17	Iijima H, Funaki T, Kubota M: Clinical features and outcomes of coronavirus disease 2019 in early infants in Japan: A case series and literature review. J Infect Chemother 2022, 28(4):582-586.	Iijima H	2021	Gastrointestinal symptoms	14	63	Clinical manifestations part
17	Iijima H, Funaki T, Kubota M: Clinical features and outcomes of coronavirus disease 2019 in early infants in Japan: A case series and literature review. J Infect Chemother 2022, 28(4):582-586.	Iijima H	2021	Nausea/vomiting	9	63	Clinical manifestations part
17	Iijima H, Funaki T, Kubota M: Clinical features and outcomes of coronavirus disease 2019 in early infants in Japan: A case series and literature review. J Infect Chemother 2022, 28(4):582-586.	Iijima H	2021	Diarrhea	9	63	Clinical manifestations part
17	Iijima H, Funaki T, Kubota M: Clinical features and outcomes of coronavirus disease 2019 in early infants in Japan: A case series and literature review. J Infect Chemother 2022, 28(4):582-586.	Iijima H	2021	Normal CT/X-ray	15	28	Radiological findings part
17	Iijima H, Funaki T, Kubota M: Clinical features and outcomes of coronavirus disease 2019 in early infants in Japan: A case series and literature review. J Infect Chemother 2022, 28(4):582-586.	Iijima H	2021	ICU admission	13	61	Outcomes part
17	Iijima H, Funaki T, Kubota M: Clinical features and outcomes of coronavirus disease 2019 in early infants in Japan: A case series and literature review. J Infect Chemother 2022, 28(4):582-586.	Iijima H	2021	Oxygen therapy	14	58	Treatment part
17	Iijima H, Funaki T, Kubota M: Clinical features and outcomes of coronavirus disease 2019 in early infants in Japan: A case series and literature review. J Infect Chemother 2022, 28(4):582-586.	Iijima H	2021	Antibiotic therapy	3	63	Treatment part
17	Iijima H, Funaki T, Kubota M: Clinical features and outcomes of coronavirus disease 2019 in early infants in Japan: A case series and literature review. J Infect Chemother 2022, 28(4):582-586.	Iijima H	2021	Hospitalization	58	63	Outcomes part
17	Iijima H, Funaki T, Kubota M: Clinical features and outcomes of coronavirus disease 2019 in early infants in Japan: A case series and literature review. J Infect Chemother 2022, 28(4):582-586.	Iijima H	2021	Recovered	63	63	Outcomes part
18	Funk AL, Florin TA, Kuppermann N, Tancredi DJ, Xie J, Kim K, Neuman MI, Ambroggio L, Plint AC, Mintegi S et al: Outcomes of SARS-CoV-2-Positive Youths Tested in Emergency Departments: The Global PERN-COVID-19 Study. JAMA Netw Open 2022, 5(1):e2142322.	Funk AL	2021	Asymptomatic	172	3222	Severity of Illness part
18	Funk AL, Florin TA, Kuppermann N, Tancredi DJ, Xie J, Kim K, Neuman MI, Ambroggio L, Plint AC, Mintegi S et al: Outcomes of SARS-CoV-2-Positive Youths Tested in Emergency Departments: The Global PERN-COVID-19 Study. JAMA Netw Open 2022, 5(1):e2142322.	Funk AL	2021	Mild	3048	3222	Severity of Illness part
18	Funk AL, Florin TA, Kuppermann N, Tancredi DJ, Xie J, Kim K, Neuman MI, Ambroggio L, Plint AC, Mintegi S et al: Outcomes of SARS-CoV-2-Positive Youths Tested in Emergency Departments: The Global PERN-COVID-19 Study. JAMA Netw Open 2022, 5(1):e2142322.	Funk AL	2021	Severe	107	3221	Severity of Illness part
18	Funk AL, Florin TA, Kuppermann N, Tancredi DJ, Xie J, Kim K, Neuman MI, Ambroggio L, Plint AC, Mintegi S et al: Outcomes of SARS-CoV-2-Positive Youths Tested in Emergency Departments: The Global PERN-COVID-19 Study. JAMA Netw Open 2022, 5(1):e2142322.	Funk AL	2021	Fever	2125	3048	Clinical manifestations part
18	Funk AL, Florin TA, Kuppermann N, Tancredi DJ, Xie J, Kim K, Neuman MI, Ambroggio L, Plint AC, Mintegi S et al: Outcomes of SARS-CoV-2-Positive Youths Tested in Emergency Departments: The Global PERN-COVID-19 Study. JAMA Netw Open 2022, 5(1):e2142322.	Funk AL	2021	Respiratory symptoms	2325	3048	Clinical manifestations part
18	Funk AL, Florin TA, Kuppermann N, Tancredi DJ, Xie J, Kim K, Neuman MI, Ambroggio L, Plint AC, Mintegi S et al: Outcomes of SARS-CoV-2-Positive Youths Tested in Emergency Departments: The Global PERN-COVID-19 Study. JAMA Netw Open 2022, 5(1):e2142322.	Funk AL	2021	Cough	2125	3048	Clinical manifestations part
18	Funk AL, Florin TA, Kuppermann N, Tancredi DJ, Xie J, Kim K, Neuman MI, Ambroggio L, Plint AC, Mintegi S et al: Outcomes of SARS-CoV-2-Positive Youths Tested in Emergency Departments: The Global PERN-COVID-19 Study. JAMA Netw Open 2022, 5(1):e2142322.	Funk AL	2021	Gastrointestinal symptoms	1338	3048	Clinical manifestations part
18	Funk AL, Florin TA, Kuppermann N, Tancredi DJ, Xie J, Kim K, Neuman MI, Ambroggio L, Plint AC, Mintegi S et al: Outcomes of SARS-CoV-2-Positive Youths Tested in Emergency Departments: The Global PERN-COVID-19 Study. JAMA Netw Open 2022, 5(1):e2142322.	Funk AL	2021	Nausea/vomiting	1860	3048	Clinical manifestations part
18	Funk AL, Florin TA, Kuppermann N, Tancredi DJ, Xie J, Kim K, Neuman MI, Ambroggio L, Plint AC, Mintegi S et al: Outcomes of SARS-CoV-2-Positive Youths Tested in Emergency Departments: The Global PERN-COVID-19 Study. JAMA Netw Open 2022, 5(1):e2142322.	Funk AL	2021	Diarrhea	1338	3048	Clinical manifestations part
18	Funk AL, Florin TA, Kuppermann N, Tancredi DJ, Xie J, Kim K, Neuman MI, Ambroggio L, Plint AC, Mintegi S et al: Outcomes of SARS-CoV-2-Positive Youths Tested in Emergency Departments: The Global PERN-COVID-19 Study. JAMA Netw Open 2022, 5(1):e2142322.	Funk AL	2021	Normal CT/X-ray	15	28	Radiological findings part
18	Funk AL, Florin TA, Kuppermann N, Tancredi DJ, Xie J, Kim K, Neuman MI, Ambroggio L, Plint AC, Mintegi S et al: Outcomes of SARS-CoV-2-Positive Youths Tested in Emergency Departments: The Global PERN-COVID-19 Study. JAMA Netw Open 2022, 5(1):e2142322.	Funk AL	2021	ICU admission	124	3221	Outcomes part
18	Funk AL, Florin TA, Kuppermann N, Tancredi DJ, Xie J, Kim K, Neuman MI, Ambroggio L, Plint AC, Mintegi S et al: Outcomes of SARS-CoV-2-Positive Youths Tested in Emergency Departments: The Global PERN-COVID-19 Study. JAMA Netw Open 2022, 5(1):e2142322.	Funk AL	2021	Mechanical ventilation	73	3221	Treatment part
18	Funk AL, Florin TA, Kuppermann N, Tancredi DJ, Xie J, Kim K, Neuman MI, Ambroggio L, Plint AC, Mintegi S et al: Outcomes of SARS-CoV-2-Positive Youths Tested in Emergency Departments: The Global PERN-COVID-19 Study. JAMA Netw Open 2022, 5(1):e2142322.	Funk AL	2021	Hospitalization	735	3221	Outcomes part
18	Funk AL, Florin TA, Kuppermann N, Tancredi DJ, Xie J, Kim K, Neuman MI, Ambroggio L, Plint AC, Mintegi S et al: Outcomes of SARS-CoV-2-Positive Youths Tested in Emergency Departments: The Global PERN-COVID-19 Study. JAMA Netw Open 2022, 5(1):e2142322.	Funk AL	2021	Recovered	63	63	Outcomes part
18	Funk AL, Florin TA, Kuppermann N, Tancredi DJ, Xie J, Kim K, Neuman MI, Ambroggio L, Plint AC, Mintegi S et al: Outcomes of SARS-CoV-2-Positive Youths Tested in Emergency Departments: The Global PERN-COVID-19 Study. JAMA Netw Open 2022, 5(1):e2142322.	Funk AL	2021	Discharged	2510	3221	Outcomes part
18	Funk AL, Florin TA, Kuppermann N, Tancredi DJ, Xie J, Kim K, Neuman MI, Ambroggio L, Plint AC, Mintegi S et al: Outcomes of SARS-CoV-2-Positive Youths Tested in Emergency Departments: The Global PERN-COVID-19 Study. JAMA Netw Open 2022, 5(1):e2142322.	Funk AL	2021	Death	4	3221	Outcomes part
19	Albuali WH, AlGhamdi AA, Aldossary SJ, AlHarbi SA, Al Majed SI, Alenizi A, Al-Qahtani MH, Lardhi AA, Al-Turki SA, AlSanea AS et al: Clinical profile, risk factors and outcomes of ric COVID-19: a retrospective cohort multicentre study in Saudi Arabia. BMJ Open 2022, 12(3):e053722.	Albuali WH	2022	Asymptomatic	294	390	Severity of Illness part
19	Albuali WH, AlGhamdi AA, Aldossary SJ, AlHarbi SA, Al Majed SI, Alenizi A, Al-Qahtani MH, Lardhi AA, Al-Turki SA, AlSanea AS et al: Clinical profile, risk factors and outcomes of ric COVID-19: a retrospective cohort multicentre study in Saudi Arabia. BMJ Open 2022, 12(3):e053722.	Albuali WH	2022	Mild	96	390	Severity of Illness part
19	Albuali WH, AlGhamdi AA, Aldossary SJ, AlHarbi SA, Al Majed SI, Alenizi A, Al-Qahtani MH, Lardhi AA, Al-Turki SA, AlSanea AS et al: Clinical profile, risk factors and outcomes of ric COVID-19: a retrospective cohort multicentre study in Saudi Arabia. BMJ Open 2022, 12(3):e053722.	Albuali WH	2022	Severe	107	3221	Severity of Illness part
19	Albuali WH, AlGhamdi AA, Aldossary SJ, AlHarbi SA, Al Majed SI, Alenizi A, Al-Qahtani MH, Lardhi AA, Al-Turki SA, AlSanea AS et al: Clinical profile, risk factors and outcomes of ric COVID-19: a retrospective cohort multicentre study in Saudi Arabia. BMJ Open 2022, 12(3):e053722.	Albuali WH	2022	Fever	2125	3048	Clinical manifestations part
19	Albuali WH, AlGhamdi AA, Aldossary SJ, AlHarbi SA, Al Majed SI, Alenizi A, Al-Qahtani MH, Lardhi AA, Al-Turki SA, AlSanea AS et al: Clinical profile, risk factors and outcomes of ric COVID-19: a retrospective cohort multicentre study in Saudi Arabia. BMJ Open 2022, 12(3):e053722.	Albuali WH	2022	Respiratory symptoms	2325	3048	Clinical manifestations part
19	Albuali WH, AlGhamdi AA, Aldossary SJ, AlHarbi SA, Al Majed SI, Alenizi A, Al-Qahtani MH, Lardhi AA, Al-Turki SA, AlSanea AS et al: Clinical profile, risk factors and outcomes of ric COVID-19: a retrospective cohort multicentre study in Saudi Arabia. BMJ Open 2022, 12(3):e053722.	Albuali WH	2022	Cough	2125	3048	Clinical manifestations part
19	Albuali WH, AlGhamdi AA, Aldossary SJ, AlHarbi SA, Al Majed SI, Alenizi A, Al-Qahtani MH, Lardhi AA, Al-Turki SA, AlSanea AS et al: Clinical profile, risk factors and outcomes of ric COVID-19: a retrospective cohort multicentre study in Saudi Arabia. BMJ Open 2022, 12(3):e053722.	Albuali WH	2022	Gastrointestinal symptoms	1338	3048	Clinical manifestations part
19	Albuali WH, AlGhamdi AA, Aldossary SJ, AlHarbi SA, Al Majed SI, Alenizi A, Al-Qahtani MH, Lardhi AA, Al-Turki SA, AlSanea AS et al: Clinical profile, risk factors and outcomes of ric COVID-19: a retrospective cohort multicentre study in Saudi Arabia. BMJ Open 2022, 12(3):e053722.	Albuali WH	2022	Nausea/vomiting	1860	3048	Clinical manifestations part
19	Albuali WH, AlGhamdi AA, Aldossary SJ, AlHarbi SA, Al Majed SI, Alenizi A, Al-Qahtani MH, Lardhi AA, Al-Turki SA, AlSanea AS et al: Clinical profile, risk factors and outcomes of ric COVID-19: a retrospective cohort multicentre study in Saudi Arabia. BMJ Open 2022, 12(3):e053722.	Albuali WH	2022	Diarrhea	1338	3048	Clinical manifestations part
19	Albuali WH, AlGhamdi AA, Aldossary SJ, AlHarbi SA, Al Majed SI, Alenizi A, Al-Qahtani MH, Lardhi AA, Al-Turki SA, AlSanea AS et al: Clinical profile, risk factors and outcomes of ric COVID-19: a retrospective cohort multicentre study in Saudi Arabia. BMJ Open 2022, 12(3):e053722.	Albuali WH	2022	Normal CT/X-ray	15	28	Radiological findings part
19	Albuali WH, AlGhamdi AA, Aldossary SJ, AlHarbi SA, Al Majed SI, Alenizi A, Al-Qahtani MH, Lardhi AA, Al-Turki SA, AlSanea AS et al: Clinical profile, risk factors and outcomes of ric COVID-19: a retrospective cohort multicentre study in Saudi Arabia. BMJ Open 2022, 12(3):e053722.	Albuali WH	2022	ICU admission	124	3221	Outcomes part
19	Albuali WH, AlGhamdi AA, Aldossary SJ, AlHarbi SA, Al Majed SI, Alenizi A, Al-Qahtani MH, Lardhi AA, Al-Turki SA, AlSanea AS et al: Clinical profile, risk factors and outcomes of ric COVID-19: a retrospective cohort multicentre study in Saudi Arabia. BMJ Open 2022, 12(3):e053722.	Albuali WH	2022	Mechanical ventilation	73	3221	Treatment part
19	Albuali WH, AlGhamdi AA, Aldossary SJ, AlHarbi SA, Al Majed SI, Alenizi A, Al-Qahtani MH, Lardhi AA, Al-Turki SA, AlSanea AS et al: Clinical profile, risk factors and outcomes of ric COVID-19: a retrospective cohort multicentre study in Saudi Arabia. BMJ Open 2022, 12(3):e053722.	Albuali WH	2022	Increased AST	18	111	Laboratory findings part
19	Albuali WH, AlGhamdi AA, Aldossary SJ, AlHarbi SA, Al Majed SI, Alenizi A, Al-Qahtani MH, Lardhi AA, Al-Turki SA, AlSanea AS et al: Clinical profile, risk factors and outcomes of ric COVID-19: a retrospective cohort multicentre study in Saudi Arabia. BMJ Open 2022, 12(3):e053722.	Albuali WH	2022	Increased ALT	5	119	Laboratory findings part
19	Albuali WH, AlGhamdi AA, Aldossary SJ, AlHarbi SA, Al Majed SI, Alenizi A, Al-Qahtani MH, Lardhi AA, Al-Turki SA, AlSanea AS et al: Clinical profile, risk factors and outcomes of ric COVID-19: a retrospective cohort multicentre study in Saudi Arabia. BMJ Open 2022, 12(3):e053722.	Albuali WH	2022	Increased LDH	33	66	Laboratory findings part
19	Albuali WH, AlGhamdi AA, Aldossary SJ, AlHarbi SA, Al Majed SI, Alenizi A, Al-Qahtani MH, Lardhi AA, Al-Turki SA, AlSanea AS et al: Clinical profile, risk factors and outcomes of ric COVID-19: a retrospective cohort multicentre study in Saudi Arabia. BMJ Open 2022, 12(3):e053722.	Albuali WH	2022	Hospitalization	735	3221	Outcomes part
19	Albuali WH, AlGhamdi AA, Aldossary SJ, AlHarbi SA, Al Majed SI, Alenizi A, Al-Qahtani MH, Lardhi AA, Al-Turki SA, AlSanea AS et al: Clinical profile, risk factors and outcomes of ric COVID-19: a retrospective cohort multicentre study in Saudi Arabia. BMJ Open 2022, 12(3):e053722.	Albuali WH	2022	Recovered	63	63	Outcomes part
19	Albuali WH, AlGhamdi AA, Aldossary SJ, AlHarbi SA, Al Majed SI, Alenizi A, Al-Qahtani MH, Lardhi AA, Al-Turki SA, AlSanea AS et al: Clinical profile, risk factors and outcomes of ric COVID-19: a retrospective cohort multicentre study in Saudi Arabia. BMJ Open 2022, 12(3):e053722.	Albuali WH	2022	Discharged	2510	3221	Outcomes part
19	Albuali WH, AlGhamdi AA, Aldossary SJ, AlHarbi SA, Al Majed SI, Alenizi A, Al-Qahtani MH, Lardhi AA, Al-Turki SA, AlSanea AS et al: Clinical profile, risk factors and outcomes of ric COVID-19: a retrospective cohort multicentre study in Saudi Arabia. BMJ Open 2022, 12(3):e053722.	Albuali WH	2022	Death	4	3221	Outcomes part
19	Albuali WH, AlGhamdi AA, Aldossary SJ, AlHarbi SA, Al Majed SI, Alenizi A, Al-Qahtani MH, Lardhi AA, Al-Turki SA, AlSanea AS et al: Clinical profile, risk factors and outcomes of ric COVID-19: a retrospective cohort multicentre study in Saudi Arabia. BMJ Open 2022, 12(3):e053722.	Albuali WH	2022	Increased D-dimer	26	40	Laboratory findings part
19	Albuali WH, AlGhamdi AA, Aldossary SJ, AlHarbi SA, Al Majed SI, Alenizi A, Al-Qahtani MH, Lardhi AA, Al-Turki SA, AlSanea AS et al: Clinical profile, risk factors and outcomes of ric COVID-19: a retrospective cohort multicentre study in Saudi Arabia. BMJ Open 2022, 12(3):e053722.	Albuali WH	2022	Low albumin	8	108	Laboratory findings part
20	Kainth MK, Goenka PK, Williamson KA, Fishbein JS, Subramony A, Barone S, Belfer JA, Feld LM, Krief WI, Palumbo N et al: Early Experience of COVID-19 in a US Children's Hospital. Pediatrics 2020, 146(4).	Kainth MK	2020	Asymptomatic	294	3222	Severity of Illness part
20	Kainth MK, Goenka PK, Williamson KA, Fishbein JS, Subramony A, Barone S, Belfer JA, Feld LM, Krief WI, Palumbo N et al: Early Experience of COVID-19 in a US Children's Hospital. Pediatrics 2020, 146(4).	Kainth MK	2020	Mild	3048	3222	Severity of Illness part
20	Kainth MK, Goenka PK, Williamson KA, Fishbein JS, Subramony A, Barone S, Belfer JA, Feld LM, Krief WI, Palumbo N et al: Early Experience of COVID-19 in a US Children's Hospital. Pediatrics 2020, 146(4).	Kainth MK	2020	Moderate	107	3221	Severity of Illness part
20	Kainth MK, Goenka PK, Williamson KA, Fishbein JS, Subramony A, Barone S, Belfer JA, Feld LM, Krief WI, Palumbo N et al: Early Experience of COVID-19 in a US Children's Hospital. Pediatrics 2020, 146(4).	Kainth MK	2020	Fever	2125	3048	Clinical manifestations part
20	Kainth MK, Goenka PK, Williamson KA, Fishbein JS, Subramony A, Barone S, Belfer JA, Feld LM, Krief WI, Palumbo N et al: Early Experience of COVID-19 in a US Children's Hospital. Pediatrics 2020, 146(4).	Kainth MK	2020	Respiratory symptoms	2325	3048	Clinical manifestations part
20	Kainth MK, Goenka PK, Williamson KA, Fishbein JS, Subramony A, Barone S, Belfer JA, Feld LM, Krief WI, Palumbo N et al: Early Experience of COVID-19 in a US Children's Hospital. Pediatrics 2020, 146(4).	Kainth MK	2020	Cough	2125	3048	Clinical manifestations part
20	Kainth MK, Goenka PK, Williamson KA, Fishbein JS, Subramony A, Barone S, Belfer JA, Feld LM, Krief WI, Palumbo N et al: Early Experience of COVID-19 in a US Children's Hospital. Pediatrics 2020, 146(4).	Kainth MK	2020	Gastrointestinal symptoms	1338	3048	Clinical manifestations part
20	Kainth MK, Goenka PK, Williamson KA, Fishbein JS, Subramony A, Barone S, Belfer JA, Feld LM, Krief WI, Palumbo N et al: Early Experience of COVID-19 in a US Children's Hospital. Pediatrics 2020, 146(4).	Kainth MK	2020	Nausea/vomiting	1860	3048	Clinical manifestations part
20	Kainth MK, Goenka PK, Williamson KA, Fishbein JS, Subramony A, Barone S, Belfer JA, Feld LM, Krief WI, Palumbo N et al: Early Experience of COVID-19 in a US Children's Hospital. Pediatrics 2020, 146(4).	Kainth MK	2020	Diarrhea	1338	3048	Clinical manifestations part
20	Kainth MK, Goenka PK, Williamson KA, Fishbein JS, Subramony A, Barone S, Belfer JA, Feld LM, Krief WI, Palumbo N et al: Early Experience of COVID-19 in a US Children's Hospital. Pediatrics 2020, 146(4).	Kainth MK	2020	Normal CT/X-ray	15	28	Radiological findings part
20	Kainth MK, Goenka PK, Williamson KA, Fishbein JS, Subramony A, Barone S, Belfer JA, Feld LM, Krief WI, Palumbo N et al: Early Experience of COVID-19 in a US Children's Hospital. Pediatrics 2020, 146(4).	Kainth MK	2020	ICU admission	124	3221	Outcomes part
20	Kainth MK, Goenka PK, Williamson KA, Fishbein JS, Subramony A, Barone S, Belfer JA, Feld LM, Krief WI, Palumbo N et al: Early Experience of COVID-19 in a US Children's Hospital. Pediatrics 2020, 146(4).	Kainth MK	2020	Mechanical ventilation	73	3221	Treatment part
20	Kainth MK, Goenka PK, Williamson KA, Fishbein JS, Subramony A, Barone S, Belfer JA, Feld LM, Krief WI, Palumbo N et al: Early Experience of COVID-19 in a US Children's Hospital. Pediatrics 2020, 146(4).	Kainth MK	2020	ECMO	1	3221	Treatment part
20	Kainth MK, Goenka PK, Williamson KA, Fishbein JS, Subramony A, Barone S, Belfer JA, Feld LM, Krief WI, Palumbo N et al: Early Experience of COVID-19 in a US Children's Hospital. Pediatrics 2020, 146(4).	Kainth MK	2020	Hospitalization	735	3221	Outcomes part
20	Kainth MK, Goenka PK, Williamson KA, Fishbein JS, Subramony A, Barone S, Belfer JA, Feld LM, Krief WI, Palumbo N et al: Early Experience of COVID-19 in a US Children's Hospital. Pediatrics 2020, 146(4).	Kainth MK	2020	Recovered	63	63	Outcomes part
20	Kainth MK, Goenka PK, Williamson KA, Fishbein JS, Subramony A, Barone S, Belfer JA, Feld LM, Krief WI, Palumbo N et al: Early Experience of COVID-19 in a US Children's Hospital. Pediatrics 2020, 146(4).	Kainth MK	2020	Discharged	2510	3221	Outcomes part
20	Kainth MK, Goenka PK, Williamson KA, Fishbein JS, Subramony A, Barone S, Belfer JA, Feld LM, Krief WI, Palumbo N et al: Early Experience of COVID-19 in a US Children's Hospital. Pediatrics 2020, 146(4).	Kainth MK	2020	Death	4	3221	Outcomes part
21	Lu X, Zhang L, Du H, Zhang J, Li YY, Qu J, Zhang W, Wang Y, Bao S, Li Y et al: SARS-CoV-2 Infection in Children. N Engl J Med 2020, 382(17):1663-1665.	Lu X	2020	Asymptomatic	27	171	Severity of Illness part
21	Lu X, Zhang L, Du H, Zhang J, Li YY, Qu J, Zhang W, Wang Y, Bao S, Li Y et al: SARS-CoV-2 Infection in Children. N Engl J Med 2020, 382(17):1663-1665.	Lu X	2020	Fever	71	171	Clinical manifestations part
21	Lu X, Zhang L, Du H, Zhang J, Li YY, Qu J, Zhang W, Wang Y, Bao S, Li Y et al: SARS-CoV-2 Infection in Children. N Engl J Med 2020, 382(17):1663-1665.	Lu X	2020	Cough	83	171	Clinical manifestations part
21	Lu X, Zhang L, Du H, Zhang J, Li YY, Qu J, Zhang W, Wang Y, Bao S, Li Y et al: SARS-CoV-2 Infection in Children. N Engl J Med 2020, 382(17):1663-1665.	Lu X	2020	Pharyngalgia/Sore throat	79	171	Clinical manifestations part
21	Lu X, Zhang L, Du H, Zhang J, Li YY, Qu J, Zhang W, Wang Y, Bao S, Li Y et al: SARS-CoV-2 Infection in Children. N Engl J Med 2020, 382(17):1663-1665.	Lu X	2020	Diarrhea	15	171	Clinical manifestations part
21	Lu X, Zhang L, Du H, Zhang J, Li YY, Qu J, Zhang W, Wang Y, Bao S, Li Y et al: SARS-CoV-2 Infection in Children. N Engl J Med 2020, 382(17):1663-1665.	Lu X	2020	Fatigue	13	171	Clinical manifestations part
21	Lu X, Zhang L, Du H, Zhang J, Li YY, Qu J, Zhang W, Wang Y, Bao S, Li Y et al: SARS-CoV-2 Infection in Children. N Engl J Med 2020, 382(17):1663-1665.	Lu X	2020	Rhinorrhea	13	171	Clinical manifestations part
21	Lu X, Zhang L, Du H, Zhang J, Li YY, Qu J, Zhang W, Wang Y, Bao S, Li Y et al: SARS-CoV-2 Infection in Children. N Engl J Med 2020, 382(17):1663-1665.	Lu X	2020	Nausea/vomiting	11	171	Clinical manifestations part
21	Lu X, Zhang L, Du H, Zhang J, Li YY, Qu J, Zhang W, Wang Y, Bao S, Li Y et al: SARS-CoV-2 Infection in Children. N Engl J Med 2020, 382(17):1663-1665.	Lu X	2020	Nausea/vomiting	9	171	Clinical manifestations part
21	Lu X, Zhang L, Du H, Zhang J, Li YY, Qu J, Zhang W, Wang Y, Bao S, Li Y et al: SARS-CoV-2 Infection in Children. N Engl J Med 2020, 382(17):1663-1665.	Lu X	2020	Low oxygen saturation	4	171	Clinical manifestations part
21	Lu X, Zhang L, Du H, Zhang J, Li YY, Qu J, Zhang W, Wang Y, Bao S, Li Y et al: SARS-CoV-2 Infection in Children. N Engl J Med 2020, 382(17):1663-1665.	Lu X	2020	Ground glass opacity	56	171	Radiological findings part
21	Lu X, Zhang L, Du H, Zhang J, Li YY, Qu J, Zhang W, Wang Y, Bao S, Li Y et al: SARS-CoV-2 Infection in Children. N Engl J Med 2020, 382(17):1663-1665.	Lu X	2020	Patchy shadows	32	171	Radiological findings part
21	Lu X, Zhang L, Du H, Zhang J, Li YY, Qu J, Zhang W, Wang Y, Bao S, Li Y et al: SARS-CoV-2 Infection in Children. N Engl J Med 2020, 382(17):1663-1665.	Lu X	2020	Patchy shadows	21	171	Radiological findings part
21	Lu X, Zhang L, Du H, Zhang J, Li YY, Qu J, Zhang W, Wang Y, Bao S, Li Y et al: SARS-CoV-2 Infection in Children. N Engl J Med 2020, 382(17):1663-1665.	Lu X	2020	Interstitial abnormalities	2	171	Radiological findings part
21	Lu X, Zhang L, Du H, Zhang J, Li YY, Qu J, Zhang W, Wang Y, Bao S, Li Y et al: SARS-CoV-2 Infection in Children. N Engl J Med 2020, 382(17):1663-1665.	Lu X	2020	ICU admission	3	171	Outcomes part
21	Lu X, Zhang L, Du H, Zhang J, Li YY, Qu J, Zhang W, Wang Y, Bao S, Li Y et al: SARS-CoV-2 Infection in Children. N Engl J Med 2020, 382(17):1663-1665.	Lu X	2020	Mechanical ventilation	3	171	Treatment part
21	Lu X, Zhang L, Du H, Zhang J, Li YY, Qu J, Zhang W, Wang Y, Bao S, Li Y et al: SARS-CoV-2 Infection in Children. N Engl J Med 2020, 382(17):1663-1665.	Lu X	2020	Death	1	171	Outcomes part
21	Lu X, Zhang L, Du H, Zhang J, Li YY, Qu J, Zhang W, Wang Y, Bao S, Li Y et al: SARS-CoV-2 Infection in Children. N Engl J Med 2020, 382(17):1663-1665.	Lu X	2020	Discharged	149	171	Outcomes part
22	Panetta L, Proulx C, Drouin O, Autmizguine J, Luu TM, Quach C, Kakkar F: Clinical Characteristics and Disease Severity Among Infants With SARS-CoV-2 Infection in Montreal, Quebec, Canada. JAMA Netw Open 2020, 3(12):e2030470.	Panetta L	2020	Mild	24	27	Severity of Illness part
22	Panetta L, Proulx C, Drouin O, Autmizguine J, Luu TM, Quach C, Kakkar F: Clinical Characteristics and Disease Severity Among Infants With SARS-CoV-2 Infection in Montreal, Quebec, Canada. JAMA Netw Open 2020, 3(12):e2030470.	Panetta L	2020	Fever	22	27	Clinical manifestations part
22	Panetta L, Proulx C, Drouin O, Autmizguine J, Luu TM, Quach C, Kakkar F: Clinical Characteristics and Disease Severity Among Infants With SARS-CoV-2 Infection in Montreal, Quebec, Canada. JAMA Netw Open 2020, 3(12):e2030470.	Panetta L	2020	Gastrointestinal symptoms	23	27	Clinical manifestations part
22	Panetta L, Proulx C, Drouin O, Autmizguine J, Luu TM, Quach C, Kakkar F: Clinical Characteristics and Disease Severity Among Infants With SARS-CoV-2 Infection in Montreal, Quebec, Canada. JAMA Netw Open 2020, 3(12):e2030470.	Panetta L	2020	Hospitalization	10	27	Outcomes part
22	Panetta L, Proulx C, Drouin O, Autmizguine J, Luu TM, Quach C, Kakkar F: Clinical Characteristics and Disease Severity Among Infants With SARS-CoV-2 Infection in Montreal, Quebec, Canada. JAMA Netw Open 2020, 3(12):e2030470.	Panetta L	2020	Leukopenia	1	18	Clinical manifestations part
22	Panetta L, Proulx C, Drouin O, Autmizguine J, Luu TM, Quach C, Kakkar F: Clinical Characteristics and Disease Severity Among Infants With SARS-CoV-2 Infection in Montreal, Quebec, Canada. JAMA Netw Open 2020, 3(12):e2030470.	Panetta L	2020	Lymphocytosis	1	18	Clinical manifestations part
22	Panetta L, Proulx C, Drouin O, Autmizguine J, Luu TM, Quach C, Kakkar F: Clinical Characteristics and Disease Severity Among Infants With SARS-CoV-2 Infection in Montreal, Quebec, Canada. JAMA Netw Open 2020, 3(12):e2030470.	Panetta L	2020	Thrombocytosis	1	18	Clinical manifestations part
22	Panetta L, Proulx C, Drouin O, Autmizguine J, Luu TM, Quach C, Kakkar F: Clinical Characteristics and Disease Severity Among Infants With SARS-CoV-2 Infection in Montreal, Quebec, Canada. JAMA Netw Open 2020, 3(12):e2030470.	Panetta L	2020	Thrombocytopenia	1	18	Clinical manifestations part
22	Panetta L, Proulx C, Drouin O, Autmizguine J, Luu TM, Quach C, Kakkar F: Clinical Characteristics and Disease Severity Among Infants With SARS-CoV-2 Infection in Montreal, Quebec, Canada. JAMA Netw Open 2020, 3(12):e2030470.	Panetta L	2020	Increased CRP	3	12	Laboratory findings part
22	Panetta L, Proulx C, Drouin O, Autmizguine J, Luu TM, Quach C, Kakkar F: Clinical Characteristics and Disease Severity Among Infants With SARS-CoV-2 Infection in Montreal, Quebec, Canada. JAMA Netw Open 2020, 3(12):e2030470.	Panetta L	2020	Normal CT/X-ray	4	67	Radiological findings part
22	Panetta L, Proulx C, Drouin O, Autmizguine J, Luu TM, Quach C, Kakkar F: Clinical Characteristics and Disease Severity Among Infants With SARS-CoV-2 Infection in Montreal, Quebec, Canada. JAMA Netw Open 2020, 3(12):e2030470.	Panetta L	2020	Headache	11	41	Clinical manifestations part
23	Drouin O, Hepburn CM, Farrar DS, Baerg K, Chan K, Cyr C, Donner EJ, Embree JE, Farrell C, Forgie S et al: Characteristics of children admitted to hospital with acute SARS-CoV-2 infection in Canada in 2020. Cmaj 2021, 193(38):E1483-e1493.	Drouin O	2020	Severe	75	150	Severity of Illness part
23	Drouin O, Hepburn CM, Farrar DS, Baerg K, Chan K, Cyr C, Donner EJ, Embree JE, Farrell C, Forgie S et al: Characteristics of children admitted to hospital with acute SARS-CoV-2 infection in Canada in 2020. Cmaj 2021, 193(38):E1483-e1493.	Drouin O	2020	Critical	52	150	Severity of Illness part
23	Drouin O, Hepburn CM, Farrar DS, Baerg K, Chan K, Cyr C, Donner EJ, Embree JE, Farrell C, Forgie S et al: Characteristics of children admitted to hospital with acute SARS-CoV-2 infection in Canada in 2020. Cmaj 2021, 193(38):E1483-e1493.	Drouin O	2020	Fever	105	150	Clinical manifestations part
23	Drouin O, Hepburn CM, Farrar DS, Baerg K, Chan K, Cyr C, Donner EJ, Embree JE, Farrell C, Forgie S et al: Characteristics of children admitted to hospital with acute SARS-CoV-2 infection in Canada in 2020. Cmaj 2021, 193(38):E1483-e1493.	Drouin O	2020	Nausea/vomiting	51	150	Clinical manifestations part
23	Drouin O, Hepburn CM, Farrar DS, Baerg K, Chan K, Cyr C, Donner EJ, Embree JE, Farrell C, Forgie S et al: Characteristics of children admitted to hospital with acute SARS-CoV-2 infection in Canada in 2020. Cmaj 2021, 193(38):E1483-e1493.	Drouin O	2020	Cough	51	150	Clinical manifestations part
23	Drouin O, Hepburn CM, Farrar DS, Baerg K, Chan K, Cyr C, Donner EJ, Embree JE, Farrell C, Forgie S et al: Characteristics of children admitted to hospital with acute SARS-CoV-2 infection in Canada in 2020. Cmaj 2021, 193(38):E1483-e1493.	Drouin O	2020	Respiratory symptoms	40	150	Clinical manifestations part
23	Drouin O, Hepburn CM, Farrar DS, Baerg K, Chan K, Cyr C, Donner EJ, Embree JE, Farrell C, Forgie S et al: Characteristics of children admitted to hospital with acute SARS-CoV-2 infection in Canada in 2020. Cmaj 2021, 193(38):E1483-e1493.	Drouin O	2020	Psychiatric symptoms	29	150	Clinical manifestations part
23	Drouin O, Hepburn CM, Farrar DS, Baerg K, Chan K, Cyr C, Donner EJ, Embree JE, Farrell C, Forgie S et al: Characteristics of children admitted to hospital with acute SARS-CoV-2 infection in Canada in 2020. Cmaj 2021, 193(38):E1483-e1493.	Drouin O	2020	Diarrhea	22	150	Clinical manifestations part
23	Drouin O, Hepburn CM, Farrar DS, Baerg K, Chan K, Cyr C, Donner EJ, Embree JE, Farrell C, Forgie S et al: Characteristics of children admitted to hospital with acute SARS-CoV-2 infection in Canada in 2020. Cmaj 2021, 193(38):E1483-e1493.	Drouin O	2020	Rhinorrhea	39	150	Clinical manifestations part
23	Drouin O, Hepburn CM, Farrar DS, Baerg K, Chan K, Cyr C, Donner EJ, Embree JE, Farrell C, Forgie S et al: Characteristics of children admitted to hospital with acute SARS-CoV-2 infection in Canada in 2020. Cmaj 2021, 193(38):E1483-e1493.	Drouin O	2020	Taste disturbances	46	150	Clinical manifestations part
23	Drouin O, Hepburn CM, Farrar DS, Baerg K, Chan K, Cyr C, Donner EJ, Embree JE, Farrell C, Forgie S et al: Characteristics of children admitted to hospital with acute SARS-CoV-2 infection in Canada in 2020. Cmaj 2021, 193(38):E1483-e1493.	Drouin O	2020	Rash	16	150	Clinical manifestations part
23	Drouin O, Hepburn CM, Farrar DS, Baerg K, Chan K, Cyr C, Donner EJ, Embree JE, Farrell C, Forgie S et al: Characteristics of children admitted to hospital with acute SARS-CoV-2 infection in Canada in 2020. Cmaj 2021, 193(38):E1483-e1493.	Drouin O	2020	Sore throat	25	150	Clinical manifestations part
23	Drouin O, Hepburn CM, Farrar DS, Baerg K, Chan K, Cyr C, Donner EJ, Embree JE, Farrell C, Forgie S et al: Characteristics of children admitted to hospital with acute SARS-CoV-2 infection in Canada in 2020. Cmaj 2021, 193(38):E1483-e1493.	Drouin O	2020	Conjunctivitis	11	150	Clinical manifestations part
23	Drouin O, Hepburn CM, Farrar DS, Baerg K, Chan K, Cyr C, Donner EJ, Embree JE, Farrell C, Forgie S et al: Characteristics of children admitted to hospital with acute SARS-CoV-2 infection in Canada in 2020. Cmaj 2021, 193(38):E1483-e1493.	Drouin O	2020	Headache	16	150	Clinical manifestations part
23	Drouin O, Hepburn CM, Farrar DS, Baerg K, Chan K, Cyr C, Donner EJ, Embree JE, Farrell C, Forgie S et al: Characteristics of children admitted to hospital with acute SARS-CoV-2 infection in Canada in 2020. Cmaj 2021, 193(38):E1483-e1493.	Drouin O	2020	Myalgia	13	150	Clinical manifestations part
23	Drouin O, Hepburn CM, Farrar DS, Baerg K, Chan K, Cyr C, Donner EJ, Embree JE, Farrell C, Forgie S et al: Characteristics of children admitted to hospital with acute SARS-CoV-2 infection in Canada in 2020. Cmaj 2021, 193(38):E1483-e1493.	Drouin O	2020	Smell disturbances	8	150	Clinical manifestations part
23	Drouin O, Hepburn CM, Farrar DS, Baerg K, Chan K, Cyr C, Donner EJ, Embree JE, Farrell C, Forgie S et al: Characteristics of children admitted to hospital with acute SARS-CoV-2 infection in Canada in 2020. Cmaj 2021, 193(38):E1483-e1493.	Drouin O	2020	Taste disturbances	5	150	Clinical manifestations part
23	Drouin O, Hepburn CM, Farrar DS, Baerg K, Chan K, Cyr C, Donner EJ, Embree JE, Farrell C, Forgie S et al: Characteristics of children admitted to hospital with acute SARS-CoV-2 infection in Canada in 2020. Cmaj 2021, 193(38):E1483-e1493.	Drouin O	2020	Ground glass opacity	29	150	Radiological findings part
23	Drouin O, Hepburn CM, Farrar DS, Baerg K, Chan K, Cyr C, Donner EJ, Embree JE, Farrell C, Forgie S et al: Characteristics of children admitted to hospital with acute SARS-CoV-2 infection in Canada in 2020. Cmaj 2021, 193(38):E1483-e1493.	Drouin O	2020	Coagulopathy	19	150	Clinical manifestations part
23	Drouin O, Hepburn CM, Farrar DS, Baerg K, Chan K, Cyr C, Donner EJ, Embree JE, Farrell C, Forgie S et al: Characteristics of children admitted to hospital with acute SARS-CoV-2 infection in Canada in 2020. Cmaj 2021, 193(38):E1483-e1493.	Drouin O	2020	Shortness of breath	9	150	Clinical manifestations part
23	Drouin O, Hepburn CM, Farrar DS, Baerg K, Chan K, Cyr C, Donner EJ, Embree JE, Farrell C, Forgie S et al: Characteristics of children admitted to hospital with acute SARS-CoV-2 infection in Canada in 2020. Cmaj 2021, 193(38):E1483-e1493.	Drouin O	2020	Cardiovascular symptoms	9	150	Clinical manifestations part
23	Drouin O, Hepburn CM, Farrar DS, Baerg K, Chan K, Cyr C, Donner EJ, Embree JE, Farrell C, Forgie S et al: Characteristics of children admitted to hospital with acute SARS-CoV-2 infection in Canada in 2020. Cmaj 2021, 193(38):E1483-e1493.	Drouin O	2020	Seizures	9	150	Clinical manifestations part
23	Drouin O, Hepburn CM, Farrar DS, Baerg K, Chan K, Cyr C, Donner EJ, Embree JE, Farrell C, Forgie S et al: Characteristics of children admitted to hospital with acute SARS-CoV-2 infection in Canada in 2020. Cmaj 2021, 193(38):E1483-e1493.	Drouin O	2020	Neurologic symptoms	5	150	Clinical manifestations part
23	Drouin O, Hepburn CM, Farrar DS, Baerg K, Chan K, Cyr C, Donner EJ, Embree JE, Farrell C, Forgie S et al: Characteristics of children admitted to hospital with acute SARS-CoV-2 infection in Canada in 2020. Cmaj 2021, 193(38):E1483-e1493.	Drouin O	2020	Hypotension	17	150	Clinical manifestations part
23	Drouin O, Hepburn CM, Farrar DS, Baerg K, Chan K, Cyr C, Donner EJ, Embree JE, Farrell C, Forgie S et al: Characteristics of children admitted to hospital with acute SARS-CoV-2 infection in Canada in 2020. Cmaj 2021, 193(38):E1483-e1493.	Drouin O	2020	Lymphcytopenia	30	150	Clinical manifestations part
23	Drouin O, Hepburn CM, Farrar DS, Baerg K, Chan K, Cyr C, Donner EJ, Embree JE, Farrell C, Forgie S et al: Characteristics of children admitted to hospital with acute SARS-CoV-2 infection in Canada in 2020. Cmaj 2021, 193(38):E1483-e1493.	Drouin O	2020	Anemia	22	150	Clinical manifestations part
23	Drouin O, Hepburn CM, Farrar DS, Baerg K, Chan K, Cyr C, Donner EJ, Embree JE, Farrell C, Forgie S et al: Characteristics of children admitted to hospital with acute SARS-CoV-2 infection in Canada in 2020. Cmaj 2021, 193(38):E1483-e1493.	Drouin O	2020	Neutropenia	20	150	Clinical manifestations part
23	Drouin O, Hepburn CM, Farrar DS, Baerg K, Chan K, Cyr C, Donner EJ, Embree JE, Farrell C, Forgie S et al: Characteristics of children admitted to hospital with acute SARS-CoV-2 infection in Canada in 2020. Cmaj 2021, 193(38):E1483-e1493.	Drouin O	2020	Thrombocytosis	9	150	Clinical manifestations part
23	Drouin O, Hepburn CM, Farrar DS, Baerg K, Chan K, Cyr C, Donner EJ, Embree JE, Farrell C, Forgie S et al: Characteristics of children admitted to hospital with acute SARS-CoV-2 infection in Canada in 2020. Cmaj 2021, 193(38):E1483-e1493.	Drouin O	2020	Normal CT/X-ray	63	103	Radiological findings part
23	Drouin O, Hepburn CM, Farrar DS, Baerg K, Chan K, Cyr C, Donner EJ, Embree JE, Farrell C, Forgie S et al: Characteristics of children admitted to hospital with acute SARS-CoV-2 infection in Canada in 2020. Cmaj 2021, 193(38):E1483-e1493.	Drouin O	2020	Antibiotic therapy	81	150	Treatment part
23	Drouin O, Hepburn CM, Farrar DS, Baerg K, Chan K, Cyr C, Donner EJ, Embree JE, Farrell C, Forgie S et al: Characteristics of children admitted to hospital with acute SARS-CoV-2 infection in Canada in 2020. Cmaj 2021, 193(38):E1483-e1493.	Drouin O	2020	Glucocorticoid therapy	36	150	Treatment part
23	Drouin O, Hepburn CM, Farrar DS, Baerg K, Chan K, Cyr C, Donner EJ, Embree JE, Farrell C, Forgie S et al: Characteristics of children admitted to hospital with acute SARS-CoV-2 infection in Canada in 2020. Cmaj 2021, 193(38):E1483-e1493.	Drouin O	2020	Intravenous immunoglobulin	19	150	Treatment part
23	Drouin O, Hepburn CM, Farrar DS, Baerg K, Chan K, Cyr C, Donner EJ, Embree JE, Farrell C, Forgie S et al: Characteristics of children admitted to hospital with acute SARS-CoV-2 infection in Canada in 2020. Cmaj 2021, 193(38):E1483-e1493.	Drouin O	2020	Bronchial wall thickening	19	150	Radiological findings part
23	Drouin O, Hepburn CM, Farrar DS, Baerg K, Chan K, Cyr C, Donner EJ, Embree JE, Farrell C, Forgie S et al: Characteristics of children admitted to hospital with acute SARS-CoV-2 infection in Canada in 2020. Cmaj 2021, 193(38):E1483-e1493.	Drouin O	2020	Anticoagulation therapy	16	150	Treatment part
23	Drouin O, Hepburn CM, Farrar DS, Baerg K, Chan K, Cyr C, Donner EJ, Embree JE, Farrell C, Forgie S et al: Characteristics of children admitted to hospital with acute SARS-CoV-2 infection in Canada in 2020. Cmaj 2021, 193(38):E1483-e1493.	Drouin O	2020	Antibiotic therapy	9	150	Treatment part
23	Drouin O, Hepburn CM, Farrar DS, Baerg K, Chan K, Cyr C, Donner EJ, Embree JE, Farrell C, Forgie S et al: Characteristics of children admitted to hospital with acute SARS-CoV-2 infection in Canada in 2020. Cmaj 2021, 193(38):E1483-e1493.	Drouin O	2020	Antiviral therapy	7	150	Treatment part
23	Drouin O, Hepburn CM, Farrar DS, Baerg K, Chan K, Cyr C, Donner EJ, Embree JE, Farrell C, Forgie S et al: Characteristics of children admitted to hospital with acute SARS-CoV-2 infection in Canada in 2020. Cmaj 2021, 193(38):E1483-e1493.	Drouin O	2020	Oxygen therapy	42	150	Treatment part
23	Drouin O, Hepburn CM, Farrar DS, Baerg K, Chan K, Cyr C, Donner EJ, Embree JE, Farrell C, Forgie S et al: Characteristics of children admitted to hospital with acute SARS-CoV-2 infection in Canada in 2020. Cmaj 2021, 193(38):E1483-e1493.	Drouin O	2020	Oxygen therapy	14	150	Treatment part
23	Drouin O, Hepburn CM, Farrar DS, Baerg K, Chan K, Cyr C, Donner EJ, Embree JE, Farrell C, Forgie S et al: Characteristics of children admitted to hospital with acute SARS-CoV-2 infection in Canada in 2020. Cmaj 2021, 193(38):E1483-e1493.	Drouin O	2020	Non-invasive ventilation	8	150	Treatment part
23	Drouin O, Hepburn CM, Farrar DS, Baerg K, Chan K, Cyr C, Donner EJ, Embree JE, Farrell C, Forgie S et al: Characteristics of children admitted to hospital with acute SARS-CoV-2 infection in Canada in 2020. Cmaj 2021, 193(38):E1483-e1493.	Drouin O	2020	Mechanical ventilation	9	150	Treatment part
23	Drouin O, Hepburn CM, Farrar DS, Baerg K, Chan K, Cyr C, Donner EJ, Embree JE, Farrell C, Forgie S et al: Characteristics of children admitted to hospital with acute SARS-CoV-2 infection in Canada in 2020. Cmaj 2021, 193(38):E1483-e1493.	Drouin O	2020	Mechanical ventilation	5	150	Treatment part
23	Drouin O, Hepburn CM, Farrar DS, Baerg K, Chan K, Cyr C, Donner EJ, Embree JE, Farrell C, Forgie S et al: Characteristics of children admitted to hospital with acute SARS-CoV-2 infection in Canada in 2020. Cmaj 2021, 193(38):E1483-e1493.	Drouin O	2020	NO inhalation	5	150	Treatment part
23	Drouin O, Hepburn CM, Farrar DS, Baerg K, Chan K, Cyr C, Donner EJ, Embree JE, Farrell C, Forgie S et al: Characteristics of children admitted to hospital with acute SARS-CoV-2 infection in Canada in 2020. Cmaj 2021, 193(38):E1483-e1493.	Drouin O	2020	Vasoactive drugs	8	150	Treatment part
23	Drouin O, Hepburn CM, Farrar DS, Baerg K, Chan K, Cyr C, Donner EJ, Embree JE, Farrell C, Forgie S et al: Characteristics of children admitted to hospital with acute SARS-CoV-2 infection in Canada in 2020. Cmaj 2021, 193(38):E1483-e1493.	Drouin O	2020	ICU admission	32	150	Outcomes part
23	Drouin O, Hepburn CM, Farrar DS, Baerg K, Chan K, Cyr C, Donner EJ, Embree JE, Farrell C, Forgie S et al: Characteristics of children admitted to hospital with acute SARS-CoV-2 infection in Canada in 2020. Cmaj 2021, 193(38):E1483-e1493.	Drouin O	2020	Death	5	150	Outcomes part
24	Bayesheva D, Boranbayeva R, Turdalina B, Fakhradiyev I, Saliev T, Tanabayeva S, Zhussupov B, Nurgozhin T: COVID-19 in the paediatric population of Kazakhstan. Paediatr Int Child Health 2021, 41(1):76-82.	Bayesheva D	2020	Asymptomatic	5	20	Severity of Illness part
24	Bayesheva D, Boranbayeva R, Turdalina B, Fakhradiyev I, Saliev T, Tanabayeva S, Zhussupov B, Nurgozhin T: COVID-19 in the paediatric population of Kazakhstan. Paediatr Int Child Health 2021, 41(1):76-82.	Bayesheva D	2020	Mild	9	20	Severity of Illness part
24	Bayesheva D, Boranbayeva R, Turdalina B, Fakhradiyev I, Saliev T, Tanabayeva S, Zhussupov B, Nurgozhin T: COVID-19 in the paediatric population of Kazakhstan. Paediatr Int Child Health 2021, 41(1):76-82.	Bayesheva D	2020	Moderate	4	20	Severity of Illness part
24	Bayesheva D, Boranbayeva R, Turdalina B, Fakhradiyev I, Saliev T, Tanabayeva S, Zhussupov B, Nurgozhin T: COVID-19 in the paediatric population of Kazakhstan. Paediatr Int Child Health 2021, 41(1):76-82.	Bayesheva D	2020	Severe	2	20	Severity of Illness part
24	Bayesheva D, Boranbayeva R, Turdalina B, Fakhradiyev I, Saliev T, Tanabayeva S, Zhussupov B, Nurgozhin T: COVID-19 in the paediatric population of Kazakhstan. Paediatr Int Child Health 2021, 41(1):76-82.	Bayesheva D	2020	Fever	10	20	Clinical manifestations part
24	Bayesheva D, Boranbayeva R, Turdalina B, Fakhradiyev I, Saliev T, Tanabayeva S, Zhussupov B, Nurgozhin T: COVID-19 in the paediatric population of Kazakhstan. Paediatr Int Child Health 2021, 41(1):76-82.	Bayesheva D	2020	Fatigue	8	20	Clinical manifestations part
24	Bayesheva D, Boranbayeva R, Turdalina B, Fakhradiyev I, Saliev T, Tanabayeva S, Zhussupov B, Nurgozhin T: COVID-19 in the paediatric population of Kazakhstan. Paediatr Int Child Health 2021, 41(1):76-82.	Bayesheva D	2020	Smell disturbances	6	20	Clinical manifestations part
24	Bayesheva D, Boranbayeva R, Turdalina B, Fakhradiyev I, Saliev T, Tanabayeva S, Zhussupov B, Nurgozhin T: COVID-19 in the paediatric population of Kazakhstan. Paediatr Int Child Health 2021, 41(1):76-82.	Bayesheva D	2020	Taste disturbances	5	20	Clinical manifestations part
24	Bayesheva D, Boranbayeva R, Turdalina B, Fakhradiyev I, Saliev T, Tanabayeva S, Zhussupov B, Nurgozhin T: COVID-19 in the paediatric population of Kazakhstan. Paediatr Int Child Health 2021, 41(1):76-82.	Bayesheva D	2020	Respiratory symptoms	12	20	Clinical manifestations part
24	Bayesheva D, Boranbayeva R, Turdalina B, Fakhradiyev I, Saliev T, Tanabayeva S, Zhussupov B, Nurgozhin T: COVID-19 in the paediatric population of Kazakhstan. Paediatr Int Child Health 2021, 41(1):76-82.	Bayesheva D	2020	Cough	10	20	Clinical manifestations part
24	Bayesheva D, Boranbayeva R, Turdalina B, Fakhradiyev I, Saliev T, Tanabayeva S, Zhussupov B, Nurgozhin T: COVID-19 in the paediatric population of Kazakhstan. Paediatr Int Child Health 2021, 41(1):76-82.	Bayesheva D	2020	Dyspnea	4	20	Clinical manifestations part
24	Bayesheva D, Boranbayeva R, Turdalina B, Fakhradiyev I, Saliev T, Tanabayeva S, Zhussupov B, Nurgozhin T: COVID-19 in the paediatric population of Kazakhstan. Paediatr Int Child Health 2021, 41(1):76-82.	Bayesheva D	2020	Sore throat	7	20	Clinical manifestations part
24	Bayesheva D, Boranbayeva R, Turdalina B, Fakhradiyev I, Saliev T, Tanabayeva S, Zhussupov B, Nurgozhin T: COVID-19 in the paediatric population of Kazakhstan. Paediatr Int Child Health 2021, 41(1):76-82.	Bayesheva D	2020	Rhinorrhea	6	20	Clinical manifestations part
24	Bayesheva D, Boranbayeva R, Turdalina B, Fakhradiyev I, Saliev T, Tanabayeva S, Zhussupov B, Nurgozhin T: COVID-19 in the paediatric population of Kazakhstan. Paediatr Int Child Health 2021, 41(1):76-82.	Bayesheva D	2020	Nausea/vomiting	5	20	Clinical manifestations part
24	Bayesheva D, Boranbayeva R, Turdalina B, Fakhradiyev I, Saliev T, Tanabayeva S, Zhussupov B, Nurgozhin T: COVID-19 in the paediatric population of Kazakhstan. Paediatr Int Child Health 2021, 41(1):76-82.	Bayesheva D	2020	Gastrointestinal symptoms	4	20	Clinical manifestations part
24	Bayesheva D, Boranbayeva R, Turdalina B, Fakhradiyev I, Saliev T, Tanabayeva S, Zhussupov B, Nurgozhin T: COVID-19 in the paediatric population of Kazakhstan. Paediatr Int Child Health 2021, 41(1):76-82.	Bayesheva D	2020	Diarrhea	3	20	Clinical manifestations part
24	Bayesheva D, Boranbayeva R, Turdalina B, Fakhradiyev I, Saliev T, Tanabayeva S, Zhussupov B, Nurgozhin T: COVID-19 in the paediatric population of Kazakhstan. Paediatr Int Child Health 2021, 41(1):76-82.	Bayesheva D	2020	Nausea/vomiting	2	20	Clinical manifestations part
24	Bayesheva D, Boranbayeva R, Turdalina B, Fakhradiyev I, Saliev T, Tanabayeva S, Zhussupov B, Nurgozhin T: COVID-19 in the paediatric population of Kazakhstan. Paediatr Int Child Health 2021, 41(1):76-82.	Bayesheva D	2020	Headache	7	20	Clinical manifestations part
24	Bayesheva D, Boranbayeva R, Turdalina B, Fakhradiyev I, Saliev T, Tanabayeva S, Zhussupov B, Nurgozhin T: COVID-19 in the paediatric population of Kazakhstan. Paediatr Int Child Health 2021, 41(1):76-82.	Bayesheva D	2020	Myalgia	6	20	Clinical manifestations part
24	Bayesheva D, Boranbayeva R, Turdalina B, Fakhradiyev I, Saliev T, Tanabayeva S, Zhussupov B, Nurgozhin T: COVID-19 in the paediatric population of Kazakhstan. Paediatr Int Child Health 2021, 41(1):76-82.	Bayesheva D	2020	Chest pain	2	20	Clinical manifestations part
24	Bayesheva D, Boranbayeva R, Turdalina B, Fakhradiyev I, Saliev T, Tanabayeva S, Zhussupov B, Nurgozhin T: COVID-19 in the paediatric population of Kazakhstan. Paediatr Int Child Health 2021, 41(1):76-82.	Bayesheva D	2020	Rash	1	20	Clinical manifestations part
24	Bayesheva D, Boranbayeva R, Turdalina B, Fakhradiyev I, Saliev T, Tanabayeva S, Zhussupov B, Nurgozhin T: COVID-19 in the paediatric population of Kazakhstan. Paediatr Int Child Health 2021, 41(1):76-82.	Bayesheva D	2020	Conjunctivitis	1	20	Clinical manifestations part
24	Bayesheva D, Boranbayeva R, Turdalina B, Fakhradiyev I, Saliev T, Tanabayeva S, Zhussupov B, Nurgozhin T: COVID-19 in the paediatric population of Kazakhstan. Paediatr Int Child Health 2021, 41(1):76-82.	Bayesheva D	2020	Leukopenia	6	20	Clinical manifestations part
24	Bayesheva D, Boranbayeva R, Turdalina B, Fakhradiyev I, Saliev T, Tanabayeva S, Zhussupov B, Nurgozhin T: COVID-19 in the paediatric population of Kazakhstan. Paediatr Int Child Health 2021, 41(1):76-82.	Bayesheva D	2020	Lymphcytopenia	8	20	Clinical manifestations part
24	Bayesheva D, Boranbayeva R, Turdalina B, Fakhradiyev I, Saliev T, Tanabayeva S, Zhussupov B, Nurgozhin T: COVID-19 in the paediatric population of Kazakhstan. Paediatr Int Child Health 2021, 41(1):76-82.	Bayesheva D	2020	Thrombocytosis	2	20	Clinical manifestations part
24	Bayesheva D, Boranbayeva R, Turdalina B, Fakhradiyev I, Saliev T, Tanabayeva S, Zhussupov B, Nurgozhin T: COVID-19 in the paediatric population of Kazakhstan. Paediatr Int Child Health 2021, 41(1):76-82.	Bayesheva D	2020	Increased LDH	6	20	Laboratory findings part
24	Bayesheva D, Boranbayeva R, Turdalina B, Fakhradiyev I, Saliev T, Tanabayeva S, Zhussupov B, Nurgozhin T: COVID-19 in the paediatric population of Kazakhstan. Paediatr Int Child Health 2021, 41(1):76-82.	Bayesheva D	2020	Increased CK-MB	4	20	Laboratory findings part
24	Bayesheva D, Boranbayeva R, Turdalina B, Fakhradiyev I, Saliev T, Tanabayeva S, Zhussupov B, Nurgozhin T: COVID-19 in the paediatric population of Kazakhstan. Paediatr Int Child Health 2021, 41(1):76-82.	Bayesheva D	2020	Increased AST	5	20	Laboratory findings part
24	Bayesheva D, Boranbayeva R, Turdalina B, Fakhradiyev I, Saliev T, Tanabayeva S, Zhussupov B, Nurgozhin T: COVID-19 in the paediatric population of Kazakhstan. Paediatr Int Child Health 2021, 41(1):76-82.	Bayesheva D	2020	Increased CRP	8	20	Laboratory findings part
24	Bayesheva D, Boranbayeva R, Turdalina B, Fakhradiyev I, Saliev T, Tanabayeva S, Zhussupov B, Nurgozhin T: COVID-19 in the paediatric population of Kazakhstan. Paediatr Int Child Health 2021, 41(1):76-82.	Bayesheva D	2020	Increased D-dimer	4	20	Laboratory findings part
24	Bayesheva D, Boranbayeva R, Turdalina B, Fakhradiyev I, Saliev T, Tanabayeva S, Zhussupov B, Nurgozhin T: COVID-19 in the paediatric population of Kazakhstan. Paediatr Int Child Health 2021, 41(1):76-82.	Bayesheva D	2020	Increased PCT	2	20	Laboratory findings part
24	Bayesheva D, Boranbayeva R, Turdalina B, Fakhradiyev I, Saliev T, Tanabayeva S, Zhussupov B, Nurgozhin T: COVID-19 in the paediatric population of Kazakhstan. Paediatr Int Child Health 2021, 41(1):76-82.	Bayesheva D	2020	Increased ALT	4	20	Laboratory findings part
24	Bayesheva D, Boranbayeva R, Turdalina B, Fakhradiyev I, Saliev T, Tanabayeva S, Zhussupov B, Nurgozhin T: COVID-19 in the paediatric population of Kazakhstan. Paediatr Int Child Health 2021, 41(1):76-82.	Bayesheva D	2020	Increased CRP	2	20	Laboratory findings part
24	Bayesheva D, Boranbayeva R, Turdalina B, Fakhradiyev I, Saliev T, Tanabayeva S, Zhussupov B, Nurgozhin T: COVID-19 in the paediatric population of Kazakhstan. Paediatr Int Child Health 2021, 41(1):76-82.	Bayesheva D	2020	Increased troponin	1	20	Laboratory findings part
24	Bayesheva D, Boranbayeva R, Turdalina B, Fakhradiyev I, Saliev T, Tanabayeva S, Zhussupov B, Nurgozhin T: COVID-19 in the paediatric population of Kazakhstan. Paediatr Int Child Health 2021, 41(1):76-82.	Bayesheva D	2020	Increased IL-6	4	20	Laboratory findings part
24	Bayesheva D, Boranbayeva R, Turdalina B, Fakhradiyev I, Saliev T, Tanabayeva S, Zhussupov B, Nurgozhin T: COVID-19 in the paediatric population of Kazakhstan. Paediatr Int Child Health 2021, 41(1):76-82.	Bayesheva D	2020	Increased CK-MB	2	20	Laboratory findings part
24	Bayesheva D, Boranbayeva R, Turdalina B, Fakhradiyev I, Saliev T, Tanabayeva S, Zhussupov B, Nurgozhin T: COVID-19 in the paediatric population of Kazakhstan. Paediatr Int Child Health 2021, 41(1):76-82.	Bayesheva D	2020	Increased BNP	1	20	Laboratory findings part
24	Bayesheva D, Boranbayeva R, Turdalina B, Fakhradiyev I, Saliev T, Tanabayeva S, Zhussupov B, Nurgozhin T: COVID-19 in the paediatric population of Kazakhstan. Paediatr Int Child Health 2021, 41(1):76-82.	Bayesheva D	2020	Increased ESR	6	20	Laboratory findings part
24	Bayesheva D, Boranbayeva R, Turdalina B, Fakhradiyev I, Saliev T, Tanabayeva S, Zhussupov B, Nurgozhin T: COVID-19 in the paediatric population of Kazakhstan. Paediatr Int Child Health 2021, 41(1):76-82.	Bayesheva D	2020	Thrombocytopenia	2	20	Clinical manifestations part
24	Bayesheva D, Boranbayeva R, Turdalina B, Fakhradiyev I, Saliev T, Tanabayeva S, Zhussupov B, Nurgozhin T: COVID-19 in the paediatric population of Kazakhstan. Paediatr Int Child Health 2021, 41(1):76-82.	Bayesheva D	2020	Low albumin	4	20	Laboratory findings part
24	Bayesheva D, Boranbayeva R, Turdalina B, Fakhradiyev I, Saliev T, Tanabayeva S, Zhussupov B, Nurgozhin T: COVID-19 in the paediatric population of Kazakhstan. Paediatr Int Child Health 2021, 41(1):76-82.	Bayesheva D	2020	Ground glass opacity	10	20	Radiological findings part
24	Bayesheva D, Boranbayeva R, Turdalina B, Fakhradiyev I, Saliev T, Tanabayeva S, Zhussupov B, Nurgozhin T: COVID-19 in the paediatric population of Kazakhstan. Paediatr Int Child Health 2021, 41(1):76-82.	Bayesheva D	2020	Bilateral pneumonia lesion	8	20	Radiological findings part
24	Bayesheva D, Boranbayeva R, Turdalina B, Fakhradiyev I, Saliev T, Tanabayeva S, Zhussupov B, Nurgozhin T: COVID-19 in the paediatric population of Kazakhstan. Paediatr Int Child Health 2021, 41(1):76-82.	Bayesheva D	2020	Patchy shadows	6	20	Radiological findings part
24	Bayesheva D, Boranbayeva R, Turdalina B, Fakhradiyev I, Saliev T, Tanabayeva S, Zhussupov B, Nurgozhin T: COVID-19 in the paediatric population of Kazakhstan. Paediatr Int Child Health 2021, 41(1):76-82.	Bayesheva D	2020	Pleural effusion	2	20	Radiological findings part
24	Bayesheva D, Boranbayeva R, Turdalina B, Fakhradiyev I, Saliev T, Tanabayeva S, Zhussupov B, Nurgozhin T: COVID-19 in the paediatric population of Kazakhstan. Paediatr Int Child Health 2021, 41(1):76-82.	Bayesheva D	2020	Multiple lung lobes lesions	4	20	Radiological findings part
24	Bayesheva D, Boranbayeva R, Turdalina B, Fakhradiyev I, Saliev T, Tanabayeva S, Zhussupov B, Nurgozhin T: COVID-19 in the paediatric population of Kazakhstan. Paediatr Int Child Health 2021, 41(1):76-82.	Bayesheva D	2020	Crazy-paving pattern	2	20	Radiological findings part
24	Bayesheva D, Boranbayeva R, Turdalina B, Fakhradiyev I, Saliev T, Tanabayeva S, Zhussupov B, Nurgozhin T: COVID-19 in the paediatric population of Kazakhstan. Paediatr Int Child Health 2021, 41(1):76-82.	Bayesheva D	2020	Oxygen therapy	6	20	Treatment part
24	Bayesheva D, Boranbayeva R, Turdalina B, Fakhradiyev I, Saliev T, Tanabayeva S, Zhussupov B, Nurgozhin T: COVID-19 in the paediatric population of Kazakhstan. Paediatr Int Child Health 2021, 41(1):76-82.	Bayesheva D	2020	Hydroxychloroquine	8	20	Treatment part
24	Bayesheva D, Boranbayeva R, Turdalina B, Fakhradiyev I, Saliev T, Tanabayeva S, Zhussupov B, Nurgozhin T: COVID-19 in the paediatric population of Kazakhstan. Paediatr Int Child Health 2021, 41(1):76-82.	Bayesheva D	2020	Mechanical ventilation	2	20	Treatment part
24	Bayesheva D, Boranbayeva R, Turdalina B, Fakhradiyev I, Saliev T, Tanabayeva S, Zhussupov B, Nurgozhin T: COVID-19 in the paediatric population of Kazakhstan. Paediatr Int Child Health 2021, 41(1):76-82.	Bayesheva D	2020	ECMO	1	20	Treatment part
24	Bayesheva D, Boranbayeva R, Turdalina B, Fakhradiyev I, Saliev T, Tanabayeva S, Zhussupov B, Nurgozhin T: COVID-19 in the paediatric population of Kazakhstan. Paediatr Int Child Health 2021, 41(1):76-82.	Bayesheva D	2020	Antiviral therapy	6	20	Treatment part
24	Bayesheva D, Boranbayeva R, Turdalina B, Fakhradiyev I, Saliev T, Tanabayeva S, Zhussupov B, Nurgozhin T: COVID-19 in the paediatric population of Kazakhstan. Paediatr Int Child Health 2021, 41(1):76-82.	Bayesheva D	2020	Intravenous immunoglobulin	4	20	Treatment part
24	Bayesheva D, Boranbayeva R, Turdalina B, Fakhradiyev I, Saliev T, Tanabayeva S, Zhussupov B, Nurgozhin T: COVID-19 in the paediatric population of Kazakhstan. Paediatr Int Child Health 2021, 41(1):76-82.	Bayesheva D	2020	Hospitalization	15	20	Outcomes part
24	Bayesheva D, Boranbayeva R, Turdalina B, Fakhradiyev I, Saliev T, Tanabayeva S, Zhussupov B, Nurgozhin T: COVID-19 in the paediatric population of Kazakhstan. Paediatr Int Child Health 2021, 41(1):76-82.	Bayesheva D	2020	Recovered	18	20	Outcomes part
24	Bayesheva D, Boranbayeva R, Turdalina B, Fakhradiyev I, Saliev T, Tanabayeva S, Zhussupov B, Nurgozhin T: COVID-19 in the paediatric population of Kazakhstan. Paediatr Int Child Health 2021, 41(1):76-82.	Bayesheva D	2020	Discharged	18	20	Outcomes part
24	Bayesheva D, Boranbayeva R, Turdalina B, Fakhradiyev I, Saliev T, Tanabayeva S, Zhussupov B, Nurgozhin T: COVID-19 in the paediatric population of Kazakhstan. Paediatr Int Child Health 2021, 41(1):76-82.	Bayesheva D	2020	Death	2	20	Outcomes part
24	Bayesheva D, Boranbayeva R, Turdalina B, Fakhradiyev I, Saliev T, Tanabayeva S, Zhussupov B, Nurgozhin T: COVID-19 in the paediatric population of Kazakhstan. Paediatr Int Child Health 2021, 41(1):76-82.	Bayesheva D	2020	ICU admission	3	20	Outcomes part
25	Zachariah P, Johnson CL, Halabi KC, Ahn D, Sen AI, Fischer A, Banker SL, Giordano M, Manice CS, Diamond R et al: Epidemiology, Clinical Features, and Disease Severity in Patients With Coronavirus Disease 2019 (COVID-19) in a Children's Hospital in New York City, New York. JAMA Pediatr 2020, 174(10):e202430.	Zachariah P	2020	Fever	40	50	Clinical manifestations part
25	Zachariah P, Johnson CL, Halabi KC, Ahn D, Sen AI, Fischer A, Banker SL, Giordano M, Manice CS, Diamond R et al: Epidemiology, Clinical Features, and Disease Severity in Patients With Coronavirus Disease 2019 (COVID-19) in a Children's Hospital in New York City, New York. JAMA Pediatr 2020, 174(10):e202430.	Zachariah P	2020	Cough	23	50	Clinical manifestations part
25	Zachariah P, Johnson CL, Halabi KC, Ahn D, Sen AI, Fischer A, Banker SL, Giordano M, Manice CS, Diamond R et al: Epidemiology, Clinical Features, and Disease Severity in Patients With Coronavirus Disease 2019 (COVID-19) in a Children's Hospital in New York City, New York. JAMA Pediatr 2020, 174(10):e202430.	Zachariah P	2020	Shortness of breath	17	50	Clinical manifestations part
25	Zachariah P, Johnson CL, Halabi KC, Ahn D, Sen AI, Fischer A, Banker SL, Giordano M, Manice CS, Diamond R et al: Epidemiology, Clinical Features, and Disease Severity in Patients With Coronavirus Disease 2019 (COVID-19) in a Children's Hospital in New York City, New York. JAMA Pediatr 2020, 174(10):e202430.	Zachariah P	2020	Gastrointestinal symptoms	7	50	Clinical manifestations part
25	Zachariah P, Johnson CL, Halabi KC, Ahn D, Sen AI, Fischer A, Banker SL, Giordano M, Manice CS, Diamond R et al: Epidemiology, Clinical Features, and Disease Severity in Patients With Coronavirus Disease 2019 (COVID-19) in a Children's Hospital in New York City, New York. JAMA Pediatr 2020, 174(10):e202430.	Zachariah P	2020	Sore throat	6	50	Clinical manifestations part
25	Zachariah P, Johnson CL, Halabi KC, Ahn D, Sen AI, Fischer A, Banker SL, Giordano M, Manice CS, Diamond R et al: Epidemiology, Clinical Features, and Disease Severity in Patients With Coronavirus Disease 2019 (COVID-19) in a Children's Hospital in New York City, New York. JAMA Pediatr 2020, 174(10):e202430.	Zachariah P	2020	Nasal block	6	50	Clinical manifestations part
25	Zachariah P, Johnson CL, Halabi KC, Ahn D, Sen AI, Fischer A, Banker SL, Giordano M, Manice CS, Diamond R et al: Epidemiology, Clinical Features, and Disease Severity in Patients With Coronavirus Disease 2019 (COVID-19) in a Children's Hospital in New York City, New York. JAMA Pediatr 2020, 174(10):e202430.	Zachariah P	2020	Chest pain	9	50	Clinical manifestations part
25	Zachariah P, Johnson CL, Halabi KC, Ahn D, Sen AI, Fischer A, Banker SL, Giordano M, Manice CS, Diamond R et al: Epidemiology, Clinical Features, and Disease Severity in Patients With Coronavirus Disease 2019 (COVID-19) in a Children's Hospital in New York City, New York. JAMA Pediatr 2020, 174(10):e202430.	Zachariah P	2020	Seizures	3	50	Clinical manifestations part
25	Zachariah P, Johnson CL, Halabi KC, Ahn D, Sen AI, Fischer A, Banker SL, Giordano M, Manice CS, Diamond R et al: Epidemiology, Clinical Features, and Disease Severity in Patients With Coronavirus Disease 2019 (COVID-19) in a Children's Hospital in New York City, New York. JAMA Pediatr 2020, 174(10):e202430.	Zachariah P	2020	Smell disturbances	3	50	Clinical manifestations part
25	Zachariah P, Johnson CL, Halabi KC, Ahn D, Sen AI, Fischer A, Banker SL, Giordano M, Manice CS, Diamond R et al: Epidemiology, Clinical Features, and Disease Severity in Patients With Coronavirus Disease 2019 (COVID-19) in a Children's Hospital in New York City, New York. JAMA Pediatr 2020, 174(10):e202430.	Zachariah P	2020	Immune modulators	8	50	Treatment part
25	Zachariah P, Johnson CL, Halabi KC, Ahn D, Sen AI, Fischer A, Banker SL, Giordano M, Manice CS, Diamond R et al: Epidemiology, Clinical Features, and Disease Severity in Patients With Coronavirus Disease 2019 (COVID-19) in a Children's Hospital in New York City, New York. JAMA Pediatr 2020, 174(10):e202430.	Zachariah P	2020	Lymphcytopenia	36	50	Clinical manifestations part
25	Zachariah P, Johnson CL, Halabi KC, Ahn D, Sen AI, Fischer A, Banker SL, Giordano M, Manice CS, Diamond R et al: Epidemiology, Clinical Features, and Disease Severity in Patients With Coronavirus Disease 2019 (COVID-19) in a Children's Hospital in New York City, New York. JAMA Pediatr 2020, 174(10):e202430.	Zachariah P	2020	Thrombocytopenia	7	50	Clinical manifestations part
25	Zachariah P, Johnson CL, Halabi KC, Ahn D, Sen AI, Fischer A, Banker SL, Giordano M, Manice CS, Diamond R et al: Epidemiology, Clinical Features, and Disease Severity in Patients With Coronavirus Disease 2019 (COVID-19) in a Children's Hospital in New York City, New York. JAMA Pediatr 2020, 174(10):e202430.	Zachariah P	2020	Increased CRP	9	50	Laboratory findings part
25	Zachariah P, Johnson CL, Halabi KC, Ahn D, Sen AI, Fischer A, Banker SL, Giordano M, Manice CS, Diamond R et al: Epidemiology, Clinical Features, and Disease Severity in Patients With Coronavirus Disease 2019 (COVID-19) in a Children's Hospital in New York City, New York. JAMA Pediatr 2020, 174(10):e202430.	Zachariah P	2020	Increased PCT	9	50	Laboratory findings part
25	Zachariah P, Johnson CL, Halabi KC, Ahn D, Sen AI, Fischer A, Banker SL, Giordano M, Manice CS, Diamond R et al: Epidemiology, Clinical Features, and Disease Severity in Patients With Coronavirus Disease 2019 (COVID-19) in a Children's Hospital in New York City, New York. JAMA Pediatr 2020, 174(10):e202430.	Zachariah P	2020	Increased ferritin	9	9	Laboratory findings part
25	Zachariah P, Johnson CL, Halabi KC, Ahn D, Sen AI, Fischer A, Banker SL, Giordano M, Manice CS, Diamond R et al: Epidemiology, Clinical Features, and Disease Severity in Patients With Coronavirus Disease 2019 (COVID-19) in a Children's Hospital in New York City, New York. JAMA Pediatr 2020, 174(10):e202430.	Zachariah P	2020	Increased D-dimer	9	9	Laboratory findings part
25	Zachariah P, Johnson CL, Halabi KC, Ahn D, Sen AI, Fischer A, Banker SL, Giordano M, Manice CS, Diamond R et al: Epidemiology, Clinical Features, and Disease Severity in Patients With Coronavirus Disease 2019 (COVID-19) in a Children's Hospital in New York City, New York. JAMA Pediatr 2020, 174(10):e202430.	Zachariah P	2020	Increased IL-6	9	9	Laboratory findings part
25	Zachariah P, Johnson CL, Halabi KC, Ahn D, Sen AI, Fischer A, Banker SL, Giordano M, Manice CS, Diamond R et al: Epidemiology, Clinical Features, and Disease Severity in Patients With Coronavirus Disease 2019 (COVID-19) in a Children's Hospital in New York City, New York. JAMA Pediatr 2020, 174(10):e202430.	Zachariah P	2020	Bilateral pneumonia lesion	25	36	Radiological findings part
25	Zachariah P, Johnson CL, Halabi KC, Ahn D, Sen AI, Fischer A, Banker SL, Giordano M, Manice CS, Diamond R et al: Epidemiology, Clinical Features, and Disease Severity in Patients With Coronavirus Disease 2019 (COVID-19) in a Children's Hospital in New York City, New York. JAMA Pediatr 2020, 174(10):e202430.	Zachariah P	2020	Pleural effusion	9	36	Radiological findings part
25	Zachariah P, Johnson CL, Halabi KC, Ahn D, Sen AI, Fischer A, Banker SL, Giordano M, Manice CS, Diamond R et al: Epidemiology, Clinical Features, and Disease Severity in Patients With Coronavirus Disease 2019 (COVID-19) in a Children's Hospital in New York City, New York. JAMA Pediatr 2020, 174(10):e202430.	Zachariah P	2020	Mechanical ventilation	9	50	Treatment part
25	Zachariah P, Johnson CL, Halabi KC, Ahn D, Sen AI, Fischer A, Banker SL, Giordano M, Manice CS, Diamond R et al: Epidemiology, Clinical Features, and Disease Severity in Patients With Coronavirus Disease 2019 (COVID-19) in a Children's Hospital in New York City, New York. JAMA Pediatr 2020, 174(10):e202430.	Zachariah P	2020	Death	1	50	Outcomes part
26	McLaren SH, Dayan PS, Fenster DB, Ochs JB, Vindas MT, Bugaighis MN, Gonzalez AE, Lubell TR: Novel Coronavirus Infection in Febrile Infants Aged 60 Days and Younger. Pediatrics 2020, 146(3).	McLaren SH	2020	Fever	9	15	Clinical manifestations part
26	McLaren SH, Dayan PS, Fenster DB, Ochs JB, Vindas MT, Bugaighis MN, Gonzalez AE, Lubell TR: Novel Coronavirus Infection in Febrile Infants Aged 60 Days and Younger. Pediatrics 2020, 146(3).	McLaren SH	2020	Fatigue	1	15	Clinical manifestations part
26	McLaren SH, Dayan PS, Fenster DB, Ochs JB, Vindas MT, Bugaighis MN, Gonzalez AE, Lubell TR: Novel Coronavirus Infection in Febrile Infants Aged 60 Days and Younger. Pediatrics 2020, 146(3).	McLaren SH	2020	Respiratory symptoms	9	15	Clinical manifestations part
26	McLaren SH, Dayan PS, Fenster DB, Ochs JB, Vindas MT, Bugaighis MN, Gonzalez AE, Lubell TR: Novel Coronavirus Infection in Febrile Infants Aged 60 Days and Younger. Pediatrics 2020, 146(3).	McLaren SH	2020	Cough	8	15	Clinical manifestations part
26	McLaren SH, Dayan PS, Fenster DB, Ochs JB, Vindas MT, Bugaighis MN, Gonzalez AE, Lubell TR: Novel Coronavirus Infection in Febrile Infants Aged 60 Days and Younger. Pediatrics 2020, 146(3).	McLaren SH	2020	Sore throat	1	15	Clinical manifestations part
26	McLaren SH, Dayan PS, Fenster DB, Ochs JB, Vindas MT, Bugaighis MN, Gonzalez AE, Lubell TR: Novel Coronavirus Infection in Febrile Infants Aged 60 Days and Younger. Pediatrics 2020, 146(3).	McLaren SH	2020	Rhinorrhea	1	15	Clinical manifestations part
26	McLaren SH, Dayan PS, Fenster DB, Ochs JB, Vindas MT, Bugaighis MN, Gonzalez AE, Lubell TR: Novel Coronavirus Infection in Febrile Infants Aged 60 Days and Younger. Pediatrics 2020, 146(3).	McLaren SH	2020	Hospitalization	15	15	Outcomes part
26	McLaren SH, Dayan PS, Fenster DB, Ochs JB, Vindas MT, Bugaighis MN, Gonzalez AE, Lubell TR: Novel Coronavirus Infection in Febrile Infants Aged 60 Days and Younger. Pediatrics 2020, 146(3).	McLaren SH	2020	Recovered	15	15	Outcomes part
26	McLaren SH, Dayan PS, Fenster DB, Ochs JB, Vindas MT, Bugaighis MN, Gonzalez AE, Lubell TR: Novel Coronavirus Infection in Febrile Infants Aged 60 Days and Younger. Pediatrics 2020, 146(3).	McLaren SH	2020	Discharged	15	15	Outcomes part
27	Leibowitz J, Krief W, Barone S, Williamson KA, Goenka PK, Rai S, Moriarty S, Baodhankar P, Rubin LG: Comparison of Clinical and Epidemiologic Characteristics of Young Febrile Infants with and without Severe Acute Respiratory Syndrome Coronavirus-2 Infection. J Pediatr 2021, 229:41-47.e41.	Leibowitz J	2021	Oxygen therapy	2	20	Treatment part
27	Leibowitz J, Krief W, Barone S, Williamson KA, Goenka PK, Rai S, Moriarty S, Baodhankar P, Rubin LG: Comparison of Clinical and Epidemiologic Characteristics of Young Febrile Infants with and without Severe Acute Respiratory Syndrome Coronavirus-2 Infection. J Pediatr 2021, 229:41-47.e41.	Leibowitz J	2021	Lymphcytopenia	12	20	Clinical manifestations part
27	Leibowitz J, Krief W, Barone S, Williamson KA, Goenka PK, Rai S, Moriarty S, Baodhankar P, Rubin LG: Comparison of Clinical and Epidemiologic Characteristics of Young Febrile Infants with and without Severe Acute Respiratory Syndrome Coronavirus-2 Infection. J Pediatr 2021, 229:41-47.e41.	Leibowitz J	2021	Hospitalization	15	20	Outcomes part
27	Leibowitz J, Krief W, Barone S, Williamson KA, Goenka PK, Rai S, Moriarty S, Baodhankar P, Rubin LG: Comparison of Clinical and Epidemiologic Characteristics of Young Febrile Infants with and without Severe Acute Respiratory Syndrome Coronavirus-2 Infection. J Pediatr 2021, 229:41-47.e41.	Leibowitz J	2021	ICU admission	1	20	Outcomes part
27	Leibowitz J, Krief W, Barone S, Williamson KA, Goenka PK, Rai S, Moriarty S, Baodhankar P, Rubin LG: Comparison of Clinical and Epidemiologic Characteristics of Young Febrile Infants with and without Severe Acute Respiratory Syndrome Coronavirus-2 Infection. J Pediatr 2021, 229:41-47.e41.	Leibowitz J	2021	Respiratory symptoms	1	14	Clinical manifestations part
27	Leibowitz J, Krief W, Barone S, Williamson KA, Goenka PK, Rai S, Moriarty S, Baodhankar P, Rubin LG: Comparison of Clinical and Epidemiologic Characteristics of Young Febrile Infants with and without Severe Acute Respiratory Syndrome Coronavirus-2 Infection. J Pediatr 2021, 229:41-47.e41.	Leibowitz J	2021	Mild	7	20	Severity of Illness part
28	Andina-Martinez D, Alonso-Cadenas JA, Cobos-Carrascosa E, Bodegas I, Oltra-Benavent M, Plazaola A, Epalza C, Jimenez-García R, Moraleda C, Tagarro A: SARS-CoV-2 acute bronchiolitis in hospitalized children: Neither frequent nor more severe. Pediatr Pulmonol 2022, 57(1):57-65.	Andina-Martinez D	2022	Fever	8	12	Clinical manifestations part
28	Andina-Martinez D, Alonso-Cadenas JA, Cobos-Carrascosa E, Bodegas I, Oltra-Benavent M, Plazaola A, Epalza C, Jimenez-García R, Moraleda C, Tagarro A: SARS-CoV-2 acute bronchiolitis in hospitalized children: Neither frequent nor more severe. Pediatr Pulmonol 2022, 57(1):57-65.	Andina-Martinez D	2022	Cough	11	12	Clinical manifestations part
28	Andina-Martinez D, Alonso-Cadenas JA, Cobos-Carrascosa E, Bodegas I, Oltra-Benavent M, Plazaola A, Epalza C, Jimenez-García R, Moraleda C, Tagarro A: SARS-CoV-2 acute bronchiolitis in hospitalized children: Neither frequent nor more severe. Pediatr Pulmonol 2022, 57(1):57-65.	Andina-Martinez D	2022	Rhinorrhea	10	12	Clinical manifestations part
28	Andina-Martinez D, Alonso-Cadenas JA, Cobos-Carrascosa E, Bodegas I, Oltra-Benavent M, Plazaola A, Epalza C, Jimenez-García R, Moraleda C, Tagarro A: SARS-CoV-2 acute bronchiolitis in hospitalized children: Neither frequent nor more severe. Pediatr Pulmonol 2022, 57(1):57-65.	Andina-Martinez D	2022	Respiratory symptoms	8	12	Clinical manifestations part
28	Andina-Martinez D, Alonso-Cadenas JA, Cobos-Carrascosa E, Bodegas I, Oltra-Benavent M, Plazaola A, Epalza C, Jimenez-García R, Moraleda C, Tagarro A: SARS-CoV-2 acute bronchiolitis in hospitalized children: Neither frequent nor more severe. Pediatr Pulmonol 2022, 57(1):57-65.	Andina-Martinez D	2022	Oxygen therapy	7	12	Treatment part
28	Andina-Martinez D, Alonso-Cadenas JA, Cobos-Carrascosa E, Bodegas I, Oltra-Benavent M, Plazaola A, Epalza C, Jimenez-García R, Moraleda C, Tagarro A: SARS-CoV-2 acute bronchiolitis in hospitalized children: Neither frequent nor more severe. Pediatr Pulmonol 2022, 57(1):57-65.	Andina-Martinez D	2022	Hospitalization	12	12	Outcomes part
28	Andina-Martinez D, Alonso-Cadenas JA, Cobos-Carrascosa E, Bodegas I, Oltra-Benavent M, Plazaola A, Epalza C, Jimenez-García R, Moraleda C, Tagarro A: SARS-CoV-2 acute bronchiolitis in hospitalized children: Neither frequent nor more severe. Pediatr Pulmonol 2022, 57(1):57-65.	Andina-Martinez D	2022	Recovered	12	12	Outcomes part
28	Andina-Martinez D, Alonso-Cadenas JA, Cobos-Carrascosa E, Bodegas I, Oltra-Benavent M, Plazaola A, Epalza C, Jimenez-García R, Moraleda C, Tagarro A: SARS-CoV-2 acute bronchiolitis in hospitalized children: Neither frequent nor more severe. Pediatr Pulmonol 2022, 57(1):57-65.	Andina-Martinez D	2022	Asymptomatic	9	12	Severity of Illness part
30	Leung C: The younger the milder clinical course of COVID-19: Even in newborns? Pediatr Allergy Immunol 2021, 32(2):358-362.	Leung C: The younger the milder clinical course of COVID-19: Even in newborns? Pediatr Allergy Immunol 2021	2021	Respiratory symptoms	187	749	Clinical manifestations part
30	Leung C: The younger the milder clinical course of COVID-19: Even in newborns? Pediatr Allergy Immunol 2021, 32(2):358-362.	Leung C: The younger the milder clinical course of COVID-19: Even in newborns? Pediatr Allergy Immunol 2021	2021	Nausea/vomiting	402	749	Clinical manifestations part
30	Leung C: The younger the milder clinical course of COVID-19: Even in newborns? Pediatr Allergy Immunol 2021, 32(2):358-362.	Leung C: The younger the milder clinical course of COVID-19: Even in newborns? Pediatr Allergy Immunol 2021	2021	Death	6	749	Outcomes part
30	Leung C: The younger the milder clinical course of COVID-19: Even in newborns? Pediatr Allergy Immunol 2021, 32(2):358-362.	Leung C: The younger the milder clinical course of COVID-19: Even in newborns? Pediatr Allergy Immunol 2021	2021	Discharged	146	749	Outcomes part
30	Leung C: The younger the milder clinical course of COVID-19: Even in newborns? Pediatr Allergy Immunol 2021, 32(2):358-362.	Leung C: The younger the milder clinical course of COVID-19: Even in newborns? Pediatr Allergy Immunol 2021	2021	Dyspnea	187	749	Clinical manifestations part
30	Leung C: The younger the milder clinical course of COVID-19: Even in newborns? Pediatr Allergy Immunol 2021, 32(2):358-362.	Leung C: The younger the milder clinical course of COVID-19: Even in newborns? Pediatr Allergy Immunol 2021	2021	Sore throat	195	749	Clinical manifestations part
30	Leung C: The younger the milder clinical course of COVID-19: Even in newborns? Pediatr Allergy Immunol 2021, 32(2):358-362.	Leung C: The younger the milder clinical course of COVID-19: Even in newborns? Pediatr Allergy Immunol 2021	2021	Fever	402	749	Clinical manifestations part
30	Leung C: The younger the milder clinical course of COVID-19: Even in newborns? Pediatr Allergy Immunol 2021, 32(2):358-362.	Leung C: The younger the milder clinical course of COVID-19: Even in newborns? Pediatr Allergy Immunol 2021	2021	Cough	394	749	Clinical manifestations part
30	Leung C: The younger the milder clinical course of COVID-19: Even in newborns? Pediatr Allergy Immunol 2021, 32(2):358-362.	Leung C: The younger the milder clinical course of COVID-19: Even in newborns? Pediatr Allergy Immunol 2021	2021	Normal CT/X-ray	441	749	Radiological findings part
30	Leung C: The younger the milder clinical course of COVID-19: Even in newborns? Pediatr Allergy Immunol 2021, 32(2):358-362.	Leung C: The younger the milder clinical course of COVID-19: Even in newborns? Pediatr Allergy Immunol 2021	2021	Unilateral pneumonia lesion	25	749	Radiological findings part
30	Leung C: The younger the milder clinical course of COVID-19: Even in newborns? Pediatr Allergy Immunol 2021, 32(2):358-362.	Leung C: The younger the milder clinical course of COVID-19: Even in newborns? Pediatr Allergy Immunol 2021	2021	Bilateral pneumonia lesion	36	749	Radiological findings part
31	Ouldali N, Yang DD, Madhi F, Levy M, Gaschignard J, Craiu I, Guiddir T, Schweitzer C, Wiedemann A, Lorrot M et al: Factors Associated With Severe SARS-CoV-2 Infection. Pediatrics 2021, 147(3).	Ouldali N	2021	Respiratory symptoms	53	193	Clinical manifestations part
31	Ouldali N, Yang DD, Madhi F, Levy M, Gaschignard J, Craiu I, Guiddir T, Schweitzer C, Wiedemann A, Lorrot M et al: Factors Associated With Severe SARS-CoV-2 Infection. Pediatrics 2021, 147(3).	Ouldali N	2021	Nausea/vomiting	117	193	Clinical manifestations part
31	Ouldali N, Yang DD, Madhi F, Levy M, Gaschignard J, Craiu I, Guiddir T, Schweitzer C, Wiedemann A, Lorrot M et al: Factors Associated With Severe SARS-CoV-2 Infection. Pediatrics 2021, 147(3).	Ouldali N	2021	Fever	162	193	Clinical manifestations part
31	Ouldali N, Yang DD, Madhi F, Levy M, Gaschignard J, Craiu I, Guiddir T, Schweitzer C, Wiedemann A, Lorrot M et al: Factors Associated With Severe SARS-CoV-2 Infection. Pediatrics 2021, 147(3).	Ouldali N	2021	Cough	71	193	Clinical manifestations part
31	Ouldali N, Yang DD, Madhi F, Levy M, Gaschignard J, Craiu I, Guiddir T, Schweitzer C, Wiedemann A, Lorrot M et al: Factors Associated With Severe SARS-CoV-2 Infection. Pediatrics 2021, 147(3).	Ouldali N	2021	Diarrhea	44	193	Clinical manifestations part
31	Ouldali N, Yang DD, Madhi F, Levy M, Gaschignard J, Craiu I, Guiddir T, Schweitzer C, Wiedemann A, Lorrot M et al: Factors Associated With Severe SARS-CoV-2 Infection. Pediatrics 2021, 147(3).	Ouldali N	2021	Nausea/vomiting	24	193	Clinical manifestations part
31	Ouldali N, Yang DD, Madhi F, Levy M, Gaschignard J, Craiu I, Guiddir T, Schweitzer C, Wiedemann A, Lorrot M et al: Factors Associated With Severe SARS-CoV-2 Infection. Pediatrics 2021, 147(3).	Ouldali N	2021	Mild	148	397	Severity of Illness part
31	Ouldali N, Yang DD, Madhi F, Levy M, Gaschignard J, Craiu I, Guiddir T, Schweitzer C, Wiedemann A, Lorrot M et al: Factors Associated With Severe SARS-CoV-2 Infection. Pediatrics 2021, 147(3).	Ouldali N	2021	Moderate	158	397	Severity of Illness part
31	Ouldali N, Yang DD, Madhi F, Levy M, Gaschignard J, Craiu I, Guiddir T, Schweitzer C, Wiedemann A, Lorrot M et al: Factors Associated With Severe SARS-CoV-2 Infection. Pediatrics 2021, 147(3).	Ouldali N	2021	Severe	23	397	Severity of Illness part
31	Ouldali N, Yang DD, Madhi F, Levy M, Gaschignard J, Craiu I, Guiddir T, Schweitzer C, Wiedemann A, Lorrot M et al: Factors Associated With Severe SARS-CoV-2 Infection. Pediatrics 2021, 147(3).	Ouldali N	2021	Critical	29	397	Severity of Illness part
31	Ouldali N, Yang DD, Madhi F, Levy M, Gaschignard J, Craiu I, Guiddir T, Schweitzer C, Wiedemann A, Lorrot M et al: Factors Associated With Severe SARS-CoV-2 Infection. Pediatrics 2021, 147(3).	Ouldali N	2021	Fever	300	385	Clinical manifestations part
31	Ouldali N, Yang DD, Madhi F, Levy M, Gaschignard J, Craiu I, Guiddir T, Schweitzer C, Wiedemann A, Lorrot M et al: Factors Associated With Severe SARS-CoV-2 Infection. Pediatrics 2021, 147(3).	Ouldali N	2021	Smell disturbances	17	174	Clinical manifestations part
31	Ouldali N, Yang DD, Madhi F, Levy M, Gaschignard J, Craiu I, Guiddir T, Schweitzer C, Wiedemann A, Lorrot M et al: Factors Associated With Severe SARS-CoV-2 Infection. Pediatrics 2021, 147(3).	Ouldali N	2021	Taste disturbances	19	172	Clinical manifestations part
31	Ouldali N, Yang DD, Madhi F, Levy M, Gaschignard J, Craiu I, Guiddir T, Schweitzer C, Wiedemann A, Lorrot M et al: Factors Associated With Severe SARS-CoV-2 Infection. Pediatrics 2021, 147(3).	Ouldali N	2021	Cough	168	391	Clinical manifestations part
31	Ouldali N, Yang DD, Madhi F, Levy M, Gaschignard J, Craiu I, Guiddir T, Schweitzer C, Wiedemann A, Lorrot M et al: Factors Associated With Severe SARS-CoV-2 Infection. Pediatrics 2021, 147(3).	Ouldali N	2021	Dyspnea	119	390	Clinical manifestations part
31	Ouldali N, Yang DD, Madhi F, Levy M, Gaschignard J, Craiu I, Guiddir T, Schweitzer C, Wiedemann A, Lorrot M et al: Factors Associated With Severe SARS-CoV-2 Infection. Pediatrics 2021, 147(3).	Ouldali N	2021	Sore throat	27	210	Clinical manifestations part
31	Ouldali N, Yang DD, Madhi F, Levy M, Gaschignard J, Craiu I, Guiddir T, Schweitzer C, Wiedemann A, Lorrot M et al: Factors Associated With Severe SARS-CoV-2 Infection. Pediatrics 2021, 147(3).	Ouldali N	2021	Rhinorrhea	167	387	Clinical manifestations part
31	Ouldali N, Yang DD, Madhi F, Levy M, Gaschignard J, Craiu I, Guiddir T, Schweitzer C, Wiedemann A, Lorrot M et al: Factors Associated With Severe SARS-CoV-2 Infection. Pediatrics 2021, 147(3).	Ouldali N	2021	Abdominal pain	60	244	Clinical manifestations part
31	Ouldali N, Yang DD, Madhi F, Levy M, Gaschignard J, Craiu I, Guiddir T, Schweitzer C, Wiedemann A, Lorrot M et al: Factors Associated With Severe SARS-CoV-2 Infection. Pediatrics 2021, 147(3).	Ouldali N	2021	Diarrhea	93	392	Clinical manifestations part
31	Ouldali N, Yang DD, Madhi F, Levy M, Gaschignard J, Craiu I, Guiddir T, Schweitzer C, Wiedemann A, Lorrot M et al: Factors Associated With Severe SARS-CoV-2 Infection. Pediatrics 2021, 147(3).	Ouldali N	2021	Nausea/vomiting	36	392	Clinical manifestations part
31	Ouldali N, Yang DD, Madhi F, Levy M, Gaschignard J, Craiu I, Guiddir T, Schweitzer C, Wiedemann A, Lorrot M et al: Factors Associated With Severe SARS-CoV-2 Infection. Pediatrics 2021, 147(3).	Ouldali N	2021	Headache	53	192	Clinical manifestations part
31	Ouldali N, Yang DD, Madhi F, Levy M, Gaschignard J, Craiu I, Guiddir T, Schweitzer C, Wiedemann A, Lorrot M et al: Factors Associated With Severe SARS-CoV-2 Infection. Pediatrics 2021, 147(3).	Ouldali N	2021	Myalgia	40	197	Clinical manifestations part
31	Ouldali N, Yang DD, Madhi F, Levy M, Gaschignard J, Craiu I, Guiddir T, Schweitzer C, Wiedemann A, Lorrot M et al: Factors Associated With Severe SARS-CoV-2 Infection. Pediatrics 2021, 147(3).	Ouldali N	2021	Lymphcytopenia	80	301	Clinical manifestations part
31	Ouldali N, Yang DD, Madhi F, Levy M, Gaschignard J, Craiu I, Guiddir T, Schweitzer C, Wiedemann A, Lorrot M et al: Factors Associated With Severe SARS-CoV-2 Infection. Pediatrics 2021, 147(3).	Ouldali N	2021	Thrombocytopenia	28	313	Clinical manifestations part
31	Ouldali N, Yang DD, Madhi F, Levy M, Gaschignard J, Craiu I, Guiddir T, Schweitzer C, Wiedemann A, Lorrot M et al: Factors Associated With Severe SARS-CoV-2 Infection. Pediatrics 2021, 147(3).	Ouldali N	2021	Bilateral pneumonia lesion	38	203	Radiological findings part
31	Ouldali N, Yang DD, Madhi F, Levy M, Gaschignard J, Craiu I, Guiddir T, Schweitzer C, Wiedemann A, Lorrot M et al: Factors Associated With Severe SARS-CoV-2 Infection. Pediatrics 2021, 147(3).	Ouldali N	2021	Pleural effusion	9	203	Radiological findings part
31	Ouldali N, Yang DD, Madhi F, Levy M, Gaschignard J, Craiu I, Guiddir T, Schweitzer C, Wiedemann A, Lorrot M et al: Factors Associated With Severe SARS-CoV-2 Infection. Pediatrics 2021, 147(3).	Ouldali N	2021	Antibiotic therapy	167	391	Treatment part
31	Ouldali N, Yang DD, Madhi F, Levy M, Gaschignard J, Craiu I, Guiddir T, Schweitzer C, Wiedemann A, Lorrot M et al: Factors Associated With Severe SARS-CoV-2 Infection. Pediatrics 2021, 147(3).	Ouldali N	2021	Oxygen therapy	67	391	Treatment part
31	Ouldali N, Yang DD, Madhi F, Levy M, Gaschignard J, Craiu I, Guiddir T, Schweitzer C, Wiedemann A, Lorrot M et al: Factors Associated With Severe SARS-CoV-2 Infection. Pediatrics 2021, 147(3).	Ouldali N	2021	Hydroxychloroquine	2	387	Treatment part
31	Ouldali N, Yang DD, Madhi F, Levy M, Gaschignard J, Craiu I, Guiddir T, Schweitzer C, Wiedemann A, Lorrot M et al: Factors Associated With Severe SARS-CoV-2 Infection. Pediatrics 2021, 147(3).	Ouldali N	2021	Mechanical ventilation	17	74	Treatment part
31	Ouldali N, Yang DD, Madhi F, Levy M, Gaschignard J, Craiu I, Guiddir T, Schweitzer C, Wiedemann A, Lorrot M et al: Factors Associated With Severe SARS-CoV-2 Infection. Pediatrics 2021, 147(3).	Ouldali N	2021	Antiviral therapy	7	390	Treatment part
31	Ouldali N, Yang DD, Madhi F, Levy M, Gaschignard J, Craiu I, Guiddir T, Schweitzer C, Wiedemann A, Lorrot M et al: Factors Associated With Severe SARS-CoV-2 Infection. Pediatrics 2021, 147(3).	Ouldali N	2021	Hospitalization	397	397	Outcomes part
31	Ouldali N, Yang DD, Madhi F, Levy M, Gaschignard J, Craiu I, Guiddir T, Schweitzer C, Wiedemann A, Lorrot M et al: Factors Associated With Severe SARS-CoV-2 Infection. Pediatrics 2021, 147(3).	Ouldali N	2021	Discharged	391	397	Outcomes part
31	Ouldali N, Yang DD, Madhi F, Levy M, Gaschignard J, Craiu I, Guiddir T, Schweitzer C, Wiedemann A, Lorrot M et al: Factors Associated With Severe SARS-CoV-2 Infection. Pediatrics 2021, 147(3).	Ouldali N	2021	Death	6	396	Outcomes part
31	Ouldali N, Yang DD, Madhi F, Levy M, Gaschignard J, Craiu I, Guiddir T, Schweitzer C, Wiedemann A, Lorrot M et al: Factors Associated With Severe SARS-CoV-2 Infection. Pediatrics 2021, 147(3).	Ouldali N	2021	ICU admission	81	397	Outcomes part
32	Nanavati R, Mascarenhas D, Goyal M, Haribalakrishna A, Nataraj G: A single-center observational study on clinical features and outcomes of 21 SARS-CoV-2-infected neonates from India. Eur J Pediatr 2021, 180(6):1895-1906.	Nanavati R	2021	Asymptomatic	14	21	Severity of Illness part
32	Nanavati R, Mascarenhas D, Goyal M, Haribalakrishna A, Nataraj G: A single-center observational study on clinical features and outcomes of 21 SARS-CoV-2-infected neonates from India. Eur J Pediatr 2021, 180(6):1895-1906.	Nanavati R	2021	Mild	7	21	Severity of Illness part
32	Nanavati R, Mascarenhas D, Goyal M, Haribalakrishna A, Nataraj G: A single-center observational study on clinical features and outcomes of 21 SARS-CoV-2-infected neonates from India. Eur J Pediatr 2021, 180(6):1895-1906.	Nanavati R	2021	Respiratory symptoms	5	21	Clinical manifestations part
32	Nanavati R, Mascarenhas D, Goyal M, Haribalakrishna A, Nataraj G: A single-center observational study on clinical features and outcomes of 21 SARS-CoV-2-infected neonates from India. Eur J Pediatr 2021, 180(6):1895-1906.	Nanavati R	2021	Cough	2	21	Clinical manifestations part
32	Nanavati R, Mascarenhas D, Goyal M, Haribalakrishna A, Nataraj G: A single-center observational study on clinical features and outcomes of 21 SARS-CoV-2-infected neonates from India. Eur J Pediatr 2021, 180(6):1895-1906.	Nanavati R	2021	Nausea/vomiting	1	21	Clinical manifestations part
32	Nanavati R, Mascarenhas D, Goyal M, Haribalakrishna A, Nataraj G: A single-center observational study on clinical features and outcomes of 21 SARS-CoV-2-infected neonates from India. Eur J Pediatr 2021, 180(6):1895-1906.	Nanavati R	2021	Leukopenia	2	21	Clinical manifestations part
32	Nanavati R, Mascarenhas D, Goyal M, Haribalakrishna A, Nataraj G: A single-center observational study on clinical features and outcomes of 21 SARS-CoV-2-infected neonates from India. Eur J Pediatr 2021, 180(6):1895-1906.	Nanavati R	2021	Lymphcytopenia	8	21	Clinical manifestations part
32	Nanavati R, Mascarenhas D, Goyal M, Haribalakrishna A, Nataraj G: A single-center observational study on clinical features and outcomes of 21 SARS-CoV-2-infected neonates from India. Eur J Pediatr 2021, 180(6):1895-1906.	Nanavati R	2021	Thrombocytopenia	7	21	Clinical manifestations part
32	Nanavati R, Mascarenhas D, Goyal M, Haribalakrishna A, Nataraj G: A single-center observational study on clinical features and outcomes of 21 SARS-CoV-2-infected neonates from India. Eur J Pediatr 2021, 180(6):1895-1906.	Nanavati R	2021	Increased CRP	5	21	Laboratory findings part
32	Nanavati R, Mascarenhas D, Goyal M, Haribalakrishna A, Nataraj G: A single-center observational study on clinical features and outcomes of 21 SARS-CoV-2-infected neonates from India. Eur J Pediatr 2021, 180(6):1895-1906.	Nanavati R	2021	Increased AST	11	21	Laboratory findings part
32	Nanavati R, Mascarenhas D, Goyal M, Haribalakrishna A, Nataraj G: A single-center observational study on clinical features and outcomes of 21 SARS-CoV-2-infected neonates from India. Eur J Pediatr 2021, 180(6):1895-1906.	Nanavati R	2021	Increased LDH	15	21	Laboratory findings part
32	Nanavati R, Mascarenhas D, Goyal M, Haribalakrishna A, Nataraj G: A single-center observational study on clinical features and outcomes of 21 SARS-CoV-2-infected neonates from India. Eur J Pediatr 2021, 180(6):1895-1906.	Nanavati R	2021	Increased CK-MB	16	21	Laboratory findings part
32	Nanavati R, Mascarenhas D, Goyal M, Haribalakrishna A, Nataraj G: A single-center observational study on clinical features and outcomes of 21 SARS-CoV-2-infected neonates from India. Eur J Pediatr 2021, 180(6):1895-1906.	Nanavati R	2021	Increased CK-MB	16	21	Laboratory findings part
32	Nanavati R, Mascarenhas D, Goyal M, Haribalakrishna A, Nataraj G: A single-center observational study on clinical features and outcomes of 21 SARS-CoV-2-infected neonates from India. Eur J Pediatr 2021, 180(6):1895-1906.	Nanavati R	2021	Antibiotic therapy	9	21	Treatment part
32	Nanavati R, Mascarenhas D, Goyal M, Haribalakrishna A, Nataraj G: A single-center observational study on clinical features and outcomes of 21 SARS-CoV-2-infected neonates from India. Eur J Pediatr 2021, 180(6):1895-1906.	Nanavati R	2021	Oxygen therapy	3	21	Treatment part
32	Nanavati R, Mascarenhas D, Goyal M, Haribalakrishna A, Nataraj G: A single-center observational study on clinical features and outcomes of 21 SARS-CoV-2-infected neonates from India. Eur J Pediatr 2021, 180(6):1895-1906.	Nanavati R	2021	Mechanical ventilation	3	21	Treatment part
32	Nanavati R, Mascarenhas D, Goyal M, Haribalakrishna A, Nataraj G: A single-center observational study on clinical features and outcomes of 21 SARS-CoV-2-infected neonates from India. Eur J Pediatr 2021, 180(6):1895-1906.	Nanavati R	2021	Recovered	21	21	Outcomes part
32	Nanavati R, Mascarenhas D, Goyal M, Haribalakrishna A, Nataraj G: A single-center observational study on clinical features and outcomes of 21 SARS-CoV-2-infected neonates from India. Eur J Pediatr 2021, 180(6):1895-1906.	Nanavati R	2021	Discharged	21	21	Outcomes part
32	Nanavati R, Mascarenhas D, Goyal M, Haribalakrishna A, Nataraj G: A single-center observational study on clinical features and outcomes of 21 SARS-CoV-2-infected neonates from India. Eur J Pediatr 2021, 180(6):1895-1906.	Nanavati R	2021	Increased AST	11	21	Laboratory findings part
32	Nanavati R, Mascarenhas D, Goyal M, Haribalakrishna A, Nataraj G: A single-center observational study on clinical features and outcomes of 21 SARS-CoV-2-infected neonates from India. Eur J Pediatr 2021, 180(6):1895-1906.	Nanavati R	2021	Increased ALT	19	21	Laboratory findings part
32	Nanavati R, Mascarenhas D, Goyal M, Haribalakrishna A, Nataraj G: A single-center observational study on clinical features and outcomes of 21 SARS-CoV-2-infected neonates from India. Eur J Pediatr 2021, 180(6):1895-1906.	Nanavati R	2021	Normal CT/X-ray	19	21	Radiological findings part
32	Nanavati R, Mascarenhas D, Goyal M, Haribalakrishna A, Nataraj G: A single-center observational study on clinical features and outcomes of 21 SARS-CoV-2-infected neonates from India. Eur J Pediatr 2021, 180(6):1895-1906.	Nanavati R	2021	Respiratory symptoms	5	21	Clinical manifestations part
32	Nanavati R, Mascarenhas D, Goyal M, Haribalakrishna A, Nataraj G: A single-center observational study on clinical features and outcomes of 21 SARS-CoV-2-infected neonates from India. Eur J Pediatr 2021, 180(6):1895-1906.	Nanavati R	2021	Fever	3	21	Clinical manifestations part
32	Nanavati R, Mascarenhas D, Goyal M, Haribalakrishna A, Nataraj G: A single-center observational study on clinical features and outcomes of 21 SARS-CoV-2-infected neonates from India. Eur J Pediatr 2021, 180(6):1895-1906.	Nanavati R	2021	Diarrhea	1	21	Clinical manifestations part
33	Yaman A, Kandemir I, Varkal MA: Infants infected with SARS-CoV-2 and newborns born to mother diagnosed with COVID-19: clinical experience. Ir J Med Sci 2022, 191(3):1263-1268.	Yaman A	2022	Asymptomatic	14	14	Severity of Illness part
33	Yaman A, Kandemir I, Varkal MA: Infants infected with SARS-CoV-2 and newborns born to mother diagnosed with COVID-19: clinical experience. Ir J Med Sci 2022, 191(3):1263-1268.	Yaman A	2022	Fever	5	12	Clinical manifestations part
33	Yaman A, Kandemir I, Varkal MA: Infants infected with SARS-CoV-2 and newborns born to mother diagnosed with COVID-19: clinical experience. Ir J Med Sci 2022, 191(3):1263-1268.	Yaman A	2022	Cough	6	12	Clinical manifestations part
33	Yaman A, Kandemir I, Varkal MA: Infants infected with SARS-CoV-2 and newborns born to mother diagnosed with COVID-19: clinical experience. Ir J Med Sci 2022, 191(3):1263-1268.	Yaman A	2022	Respiratory symptoms	5	12	Clinical manifestations part
33	Yaman A, Kandemir I, Varkal MA: Infants infected with SARS-CoV-2 and newborns born to mother diagnosed with COVID-19: clinical experience. Ir J Med Sci 2022, 191(3):1263-1268.	Yaman A	2022	Increased D-dimer	11	12	Laboratory findings part
33	Yaman A, Kandemir I, Varkal MA: Infants infected with SARS-CoV-2 and newborns born to mother diagnosed with COVID-19: clinical experience. Ir J Med Sci 2022, 191(3):1263-1268.	Yaman A	2022	Increased CRP	1	12	Laboratory findings part
33	Yaman A, Kandemir I, Varkal MA: Infants infected with SARS-CoV-2 and newborns born to mother diagnosed with COVID-19: clinical experience. Ir J Med Sci 2022, 191(3):1263-1268.	Yaman A	2022	Increased ferritin	5	12	Laboratory findings part
34	Yarden Bilavski H, Balanson S, Damouni Shalabi R, Dabaja-Younis H, Grisaru-Soen G, Youngster I, Glikman D, Ben Shimol S, Somech E, Tasher D et al: Benign course and clinical features of COVID-19 in hospitalised febrile infants up to 60 days old. Acta Paediatr 2021, 110(10):2790-2795.	Yarden Bilavski H	2021	Respiratory symptoms	22	75	Clinical manifestations part
34	Yarden Bilavski H, Balanson S, Damouni Shalabi R, Dabaja-Younis H, Grisaru-Soen G, Youngster I, Glikman D, Ben Shimol S, Somech E, Tasher D et al: Benign course and clinical features of COVID-19 in hospitalised febrile infants up to 60 days old. Acta Paediatr 2021, 110(10):2790-2795.	Yarden Bilavski H	2021	Nausea/vomiting	18	75	Clinical manifestations part
34	Yarden Bilavski H, Balanson S, Damouni Shalabi R, Dabaja-Younis H, Grisaru-Soen G, Youngster I, Glikman D, Ben Shimol S, Somech E, Tasher D et al: Benign course and clinical features of COVID-19 in hospitalised febrile infants up to 60 days old. Acta Paediatr 2021, 110(10):2790-2795.	Yarden Bilavski H	2020	Fever	75	75	Clinical manifestations part
34	Yarden Bilavski H, Balanson S, Damouni Shalabi R, Dabaja-Younis H, Grisaru-Soen G, Youngster I, Glikman D, Ben Shimol S, Somech E, Tasher D et al: Benign course and clinical features of COVID-19 in hospitalised febrile infants up to 60 days old. Acta Paediatr 2021, 110(10):2790-2795.	Yarden Bilavski H	2021	Cough	6	75	Clinical manifestations part
34	Yarden Bilavski H, Balanson S, Damouni Shalabi R, Dabaja-Younis H, Grisaru-Soen G, Youngster I, Glikman D, Ben Shimol S, Somech E, Tasher D et al: Benign course and clinical features of COVID-19 in hospitalised febrile infants up to 60 days old. Acta Paediatr 2021, 110(10):2790-2795.	Yarden Bilavski H	2021	Diarrhea	3	75	Clinical manifestations part
34	Yarden Bilavski H, Balanson S, Damouni Shalabi R, Dabaja-Younis H, Grisaru-Soen G, Youngster I, Glikman D, Ben Shimol S, Somech E, Tasher D et al: Benign course and clinical features of COVID-19 in hospitalised febrile infants up to 60 days old. Acta Paediatr 2021, 110(10):2790-2795.	Yarden Bilavski H	2021	Rash	6	75	Clinical manifestations part
34	Yarden Bilavski H, Balanson S, Damouni Shalabi R, Dabaja-Younis H, Grisaru-Soen G, Youngster I, Glikman D, Ben Shimol S, Somech E, Tasher D et al: Benign course and clinical features of COVID-19 in hospitalised febrile infants up to 60 days old. Acta Paediatr 2021, 110(10):2790-2795.	Yarden Bilavski H	2021	Leukocytosis	10	75	Clinical manifestations part
34	Yarden Bilavski H, Balanson S, Damouni Shalabi R, Dabaja-Younis H, Grisaru-Soen G, Youngster I, Glikman D, Ben Shimol S, Somech E, Tasher D et al: Benign course and clinical features of COVID-19 in hospitalised febrile infants up to 60 days old. Acta Paediatr 2021, 110(10):2790-2795.	Yarden Bilavski H	2021	Leukopenia	11	75	Clinical manifestations part
34	Yarden Bilavski H, Balanson S, Damouni Shalabi R, Dabaja-Younis H, Grisaru-Soen G, Youngster I, Glikman D, Ben Shimol S, Somech E, Tasher D et al: Benign course and clinical features of COVID-19 in hospitalised febrile infants up to 60 days old. Acta Paediatr 2021, 110(10):2790-2795.	Yarden Bilavski H	2021	Lymphcytopenia	5	75	Clinical manifestations part
34	Yarden Bilavski H, Balanson S, Damouni Shalabi R, Dabaja-Younis H, Grisaru-Soen G, Youngster I, Glikman D, Ben Shimol S, Somech E, Tasher D et al: Benign course and clinical features of COVID-19 in hospitalised febrile infants up to 60 days old. Acta Paediatr 2021, 110(10):2790-2795.	Yarden Bilavski H	2021	Increased CRP	3	75	Laboratory findings part
34	Yarden Bilavski H, Balanson S, Damouni Shalabi R, Dabaja-Younis H, Grisaru-Soen G, Youngster I, Glikman D, Ben Shimol S, Somech E, Tasher D et al: Benign course and clinical features of COVID-19 in hospitalised febrile infants up to 60 days old. Acta Paediatr 2021, 110(10):2790-2795.	Yarden Bilavski H	2021	Antibiotic therapy	58	75	Treatment part
34	Yarden Bilavski H, Balanson S, Damouni Shalabi R, Dabaja-Younis H, Grisaru-Soen G, Youngster I, Glikman D, Ben Shimol S, Somech E, Tasher D et al: Benign course and clinical features of COVID-19 in hospitalised febrile infants up to 60 days old. Acta Paediatr 2021, 110(10):2790-2795.	Yarden Bilavski H	2021	Hospitalization	75	75	Outcomes part
34	Yarden Bilavski H, Balanson S, Damouni Shalabi R, Dabaja-Younis H, Grisaru-Soen G, Youngster I, Glikman D, Ben Shimol S, Somech E, Tasher D et al: Benign course and clinical features of COVID-19 in hospitalised febrile infants up to 60 days old. Acta Paediatr 2021, 110(10):2790-2795.	Yarden Bilavski H	2021	Recovered	75	75	Outcomes part
35	Munian D, Das R, Hazra A, Ray S: Outcome of Neonates Born to COVID-Positive Women at 6 Months of Age. Indian Pediatr 2021, 58(9):853-856.	Munian D	2021	Respiratory symptoms	7	19	Clinical manifestations part
35	Munian D, Das R, Hazra A, Ray S: Outcome of Neonates Born to COVID-Positive Women at 6 Months of Age. Indian Pediatr 2021, 58(9):853-856.	Munian D	2021	Fever	3	19	Clinical manifestations part
35	Munian D, Das R, Hazra A, Ray S: Outcome of Neonates Born to COVID-Positive Women at 6 Months of Age. Indian Pediatr 2021, 58(9):853-856.	Munian D	2021	Diarrhea	2	19	Clinical manifestations part
35	Munian D, Das R, Hazra A, Ray S: Outcome of Neonates Born to COVID-Positive Women at 6 Months of Age. Indian Pediatr 2021, 58(9):853-856.	Munian D	2021	Nausea/vomiting	2	19	Clinical manifestations part
36	Ji SQ, Zhang M, Zhang Y, Xia K, Chen Y, Chu Q, Wei YC, Zhou FL, Bu BT, Tu HL et al: Characteristics of immune and inflammatory responses among different age groups of pediatric patients with COVID-19 in China. World J Pediatr 2021, 17(4):375-384.	Ji SQ	2021	Asymptomatic	4	19	Severity of Illness part
36	Ji SQ, Zhang M, Zhang Y, Xia K, Chen Y, Chu Q, Wei YC, Zhou FL, Bu BT, Tu HL et al: Characteristics of immune and inflammatory responses among different age groups of pediatric patients with COVID-19 in China. World J Pediatr 2021, 17(4):375-384.	Ji SQ	2021	Mild	15	19	Severity of Illness part
36	Ji SQ, Zhang M, Zhang Y, Xia K, Chen Y, Chu Q, Wei YC, Zhou FL, Bu BT, Tu HL et al: Characteristics of immune and inflammatory responses among different age groups of pediatric patients with COVID-19 in China. World J Pediatr 2021, 17(4):375-384.	Ji SQ	2021	Fever	8	19	Clinical manifestations part
36	Ji SQ, Zhang M, Zhang Y, Xia K, Chen Y, Chu Q, Wei YC, Zhou FL, Bu BT, Tu HL et al: Characteristics of immune and inflammatory responses among different age groups of pediatric patients with COVID-19 in China. World J Pediatr 2021, 17(4):375-384.	Ji SQ	2021	Cough	6	19	Clinical manifestations part
36	Ji SQ, Zhang M, Zhang Y, Xia K, Chen Y, Chu Q, Wei YC, Zhou FL, Bu BT, Tu HL et al: Characteristics of immune and inflammatory responses among different age groups of pediatric patients with COVID-19 in China. World J Pediatr 2021, 17(4):375-384.	Ji SQ	2021	Respiratory symptoms	6	19	Clinical manifestations part
36	Ji SQ, Zhang M, Zhang Y, Xia K, Chen Y, Chu Q, Wei YC, Zhou FL, Bu BT, Tu HL et al: Characteristics of immune and inflammatory responses among different age groups of pediatric patients with COVID-19 in China. World J Pediatr 2021, 17(4):375-384.	Ji SQ	2021	Low albumin	3	19	Laboratory findings part
36	Ji SQ, Zhang M, Zhang Y, Xia K, Chen Y, Chu Q, Wei YC, Zhou FL, Bu BT, Tu HL et al: Characteristics of immune and inflammatory responses among different age groups of pediatric patients with COVID-19 in China. World J Pediatr 2021, 17(4):375-384.	Ji SQ	2021	Ground glass opacity	3	19	Radiological findings part
36	Ji SQ, Zhang M, Zhang Y, Xia K, Chen Y, Chu Q, Wei YC, Zhou FL, Bu BT, Tu HL et al: Characteristics of immune and inflammatory responses among different age groups of pediatric patients with COVID-19 in China. World J Pediatr 2021, 17(4):375-384.	Ji SQ	2021	Hospitalization	19	19	Outcomes part
36	Ji SQ, Zhang M, Zhang Y, Xia K, Chen Y, Chu Q, Wei YC, Zhou FL, Bu BT, Tu HL et al: Characteristics of immune and inflammatory responses among different age groups of pediatric patients with COVID-19 in China. World J Pediatr 2021, 17(4):375-384.	Ji SQ	2021	Discharged	19	19	Outcomes part
36	Ji SQ, Zhang M, Zhang Y, Xia K, Chen Y, Chu Q, Wei YC, Zhou FL, Bu BT, Tu HL et al: Characteristics of immune and inflammatory responses among different age groups of pediatric patients with COVID-19 in China. World J Pediatr 2021, 17(4):375-384.	Ji SQ	2021	Recovered	19	19	Outcomes part
36	Ji SQ, Zhang M, Zhang Y, Xia K, Chen Y, Chu Q, Wei YC, Zhou FL, Bu BT, Tu HL et al: Characteristics of immune and inflammatory responses among different age groups of pediatric patients with COVID-19 in China. World J Pediatr 2021, 17(4):375-384.	Ji SQ	2021	Moderate	217	241	Severity of Illness part
36	Ji SQ, Zhang M, Zhang Y, Xia K, Chen Y, Chu Q, Wei YC, Zhou FL, Bu BT, Tu HL et al: Characteristics of immune and inflammatory responses among different age groups of pediatric patients with COVID-19 in China. World J Pediatr 2021, 17(4):375-384.	Ji SQ	2021	Fever	128	217	Clinical manifestations part
36	Ji SQ, Zhang M, Zhang Y, Xia K, Chen Y, Chu Q, Wei YC, Zhou FL, Bu BT, Tu HL et al: Characteristics of immune and inflammatory responses among different age groups of pediatric patients with COVID-19 in China. World J Pediatr 2021, 17(4):375-384.	Ji SQ	2021	Cough	130	217	Clinical manifestations part
36	Ji SQ, Zhang M, Zhang Y, Xia K, Chen Y, Chu Q, Wei YC, Zhou FL, Bu BT, Tu HL et al: Characteristics of immune and inflammatory responses among different age groups of pediatric patients with COVID-19 in China. World J Pediatr 2021, 17(4):375-384.	Ji SQ	2021	Diarrhea	26	217	Clinical manifestations part
36	Ji SQ, Zhang M, Zhang Y, Xia K, Chen Y, Chu Q, Wei YC, Zhou FL, Bu BT, Tu HL et al: Characteristics of immune and inflammatory responses among different age groups of pediatric patients with COVID-19 in China. World J Pediatr 2021, 17(4):375-384.	Ji SQ	2021	Nausea/vomiting	19	217	Clinical manifestations part
36	Ji SQ, Zhang M, Zhang Y, Xia K, Chen Y, Chu Q, Wei YC, Zhou FL, Bu BT, Tu HL et al: Characteristics of immune and inflammatory responses among different age groups of pediatric patients with COVID-19 in China. World J Pediatr 2021, 17(4):375-384.	Ji SQ	2021	Fatigue	7	217	Clinical manifestations part
36	Ji SQ, Zhang M, Zhang Y, Xia K, Chen Y, Chu Q, Wei YC, Zhou FL, Bu BT, Tu HL et al: Characteristics of immune and inflammatory responses among different age groups of pediatric patients with COVID-19 in China. World J Pediatr 2021, 17(4):375-384.	Ji SQ	2021	Nausea/vomiting	21	217	Clinical manifestations part
36	Ji SQ, Zhang M, Zhang Y, Xia K, Chen Y, Chu Q, Wei YC, Zhou FL, Bu BT, Tu HL et al: Characteristics of immune and inflammatory responses among different age groups of pediatric patients with COVID-19 in China. World J Pediatr 2021, 17(4):375-384.	Ji SQ	2021	Shortness of breath	7	217	Clinical manifestations part
36	Ji SQ, Zhang M, Zhang Y, Xia K, Chen Y, Chu Q, Wei YC, Zhou FL, Bu BT, Tu HL et al: Characteristics of immune and inflammatory responses among different age groups of pediatric patients with COVID-19 in China. World J Pediatr 2021, 17(4):375-384.	Ji SQ	2021	Leukopenia	65	217	Clinical manifestations part
36	Ji SQ, Zhang M, Zhang Y, Xia K, Chen Y, Chu Q, Wei YC, Zhou FL, Bu BT, Tu HL et al: Characteristics of immune and inflammatory responses among different age groups of pediatric patients with COVID-19 in China. World J Pediatr 2021, 17(4):375-384.	Ji SQ	2021	Lymphcytopenia	14	217	Clinical manifestations part
36	Ji SQ, Zhang M, Zhang Y, Xia K, Chen Y, Chu Q, Wei YC, Zhou FL, Bu BT, Tu HL et al: Characteristics of immune and inflammatory responses among different age groups of pediatric patients with COVID-19 in China. World J Pediatr 2021, 17(4):375-384.	Ji SQ	2021	Leukocytosis	13	217	Clinical manifestations part
36	Ji SQ, Zhang M, Zhang Y, Xia K, Chen Y, Chu Q, Wei YC, Zhou FL, Bu BT, Tu HL et al: Characteristics of immune and inflammatory responses among different age groups of pediatric patients with COVID-19 in China. World J Pediatr 2021, 17(4):375-384.	Ji SQ	2021	Lymphocytosis	113	217	Clinical manifestations part
36	Ji SQ, Zhang M, Zhang Y, Xia K, Chen Y, Chu Q, Wei YC, Zhou FL, Bu BT, Tu HL et al: Characteristics of immune and inflammatory responses among different age groups of pediatric patients with COVID-19 in China. World J Pediatr 2021, 17(4):375-384.	Ji SQ	2021	Thrombocytopenia	21	217	Clinical manifestations part
36	Ji SQ, Zhang M, Zhang Y, Xia K, Chen Y, Chu Q, Wei YC, Zhou FL, Bu BT, Tu HL et al: Characteristics of immune and inflammatory responses among different age groups of pediatric patients with COVID-19 in China. World J Pediatr 2021, 17(4):375-384.	Ji SQ	2021	Leukocytosis	32	217	Clinical manifestations part
36	Ji SQ, Zhang M, Zhang Y, Xia K, Chen Y, Chu Q, Wei YC, Zhou FL, Bu BT, Tu HL et al: Characteristics of immune and inflammatory responses among different age groups of pediatric patients with COVID-19 in China. World J Pediatr 2021, 17(4):375-384.	Ji SQ	2021	Thrombocytosis	45	217	Clinical manifestations part
36	Ji SQ, Zhang M, Zhang Y, Xia K, Chen Y, Chu Q, Wei YC, Zhou FL, Bu BT, Tu HL et al: Characteristics of immune and inflammatory responses among different age groups of pediatric patients with COVID-19 in China. World J Pediatr 2021, 17(4):375-384.	Ji SQ	2021	Increased LFT	17	217	Laboratory findings part
36	Ji SQ, Zhang M, Zhang Y, Xia K, Chen Y, Chu Q, Wei YC, Zhou FL, Bu BT, Tu HL et al: Characteristics of immune and inflammatory responses among different age groups of pediatric patients with COVID-19 in China. World J Pediatr 2021, 17(4):375-384.	Ji SQ	2021	Increased CK-MB	66	217	Laboratory findings part
36	Ji SQ, Zhang M, Zhang Y, Xia K, Chen Y, Chu Q, Wei YC, Zhou FL, Bu BT, Tu HL et al: Characteristics of immune and inflammatory responses among different age groups of pediatric patients with COVID-19 in China. World J Pediatr 2021, 17(4):375-384.	Ji SQ	2021	Increased BNP	13	201	Laboratory findings part
36	Ji SQ, Zhang M, Zhang Y, Xia K, Chen Y, Chu Q, Wei YC, Zhou FL, Bu BT, Tu HL et al: Characteristics of immune and inflammatory responses among different age groups of pediatric patients with COVID-19 in China. World J Pediatr 2021, 17(4):375-384.	Ji SQ	2021	Increased ESR	72	201	Laboratory findings part
36	Ji SQ, Zhang M, Zhang Y, Xia K, Chen Y, Chu Q, Wei YC, Zhou FL, Bu BT, Tu HL et al: Characteristics of immune and inflammatory responses among different age groups of pediatric patients with COVID-19 in China. World J Pediatr 2021, 17(4):375-384.	Ji SQ	2021	Increased troponin	17	201	Laboratory findings part
36	Ji SQ, Zhang M, Zhang Y, Xia K, Chen Y, Chu Q, Wei YC, Zhou FL, Bu BT, Tu HL et al: Characteristics of immune and inflammatory responses among different age groups of pediatric patients with COVID-19 in China. World J Pediatr 2021, 17(4):375-384.	Ji SQ	2021	Low albumin	16	204	Laboratory findings part
36	Ji SQ, Zhang M, Zhang Y, Xia K, Chen Y, Chu Q, Wei YC, Zhou FL, Bu BT, Tu HL et al: Characteristics of immune and inflammatory responses among different age groups of pediatric patients with COVID-19 in China. World J Pediatr 2021, 17(4):375-384.	Ji SQ	2021	Increased IL-6	38	210	Laboratory findings part
36	Ji SQ, Zhang M, Zhang Y, Xia K, Chen Y, Chu Q, Wei YC, Zhou FL, Bu BT, Tu HL et al: Characteristics of immune and inflammatory responses among different age groups of pediatric patients with COVID-19 in China. World J Pediatr 2021, 17(4):375-384.	Ji SQ	2021	Increased D-dimer	55	210	Laboratory findings part
36	Ji SQ, Zhang M, Zhang Y, Xia K, Chen Y, Chu Q, Wei YC, Zhou FL, Bu BT, Tu HL et al: Characteristics of immune and inflammatory responses among different age groups of pediatric patients with COVID-19 in China. World J Pediatr 2021, 17(4):375-384.	Ji SQ	2021	Increased CRP	68	189	Laboratory findings part
36	Ji SQ, Zhang M, Zhang Y, Xia K, Chen Y, Chu Q, Wei YC, Zhou FL, Bu BT, Tu HL et al: Characteristics of immune and inflammatory responses among different age groups of pediatric patients with COVID-19 in China. World J Pediatr 2021, 17(4):375-384.	Ji SQ	2021	Increased LDH	43	189	Laboratory findings part
36	Ji SQ, Zhang M, Zhang Y, Xia K, Chen Y, Chu Q, Wei YC, Zhou FL, Bu BT, Tu HL et al: Characteristics of immune and inflammatory responses among different age groups of pediatric patients with COVID-19 in China. World J Pediatr 2021, 17(4):375-384.	Ji SQ	2021	Increased PCT	20	189	Laboratory findings part
37	Hassan M, Khalil A, Magboul S, Alomari O, Abdalla T, Alsliman H, Alhothi A, Al Maslamani E, AlAmri M, Soliman A: Neonates and Young Infants With COVID-19 Presented With Sepsis-Like Syndrome: A Retrospective Case Controlled Study. Front Pediatr 2021, 9:634844.	Hassan M	2020	Leukocytosis	12	41	Clinical manifestations part
37	Hassan M, Khalil A, Magboul S, Alomari O, Abdalla T, Alsliman H, Alhothi A, Al Maslamani E, AlAmri M, Soliman A: Neonates and Young Infants With COVID-19 Presented With Sepsis-Like Syndrome: A Retrospective Case Controlled Study. Front Pediatr 2021, 9:634844.	Hassan M	2020	Lymphocytosis	14	41	Clinical manifestations part
37	Hassan M, Khalil A, Magboul S, Alomari O, Abdalla T, Alsliman H, Alhothi A, Al Maslamani E, AlAmri M, Soliman A: Neonates and Young Infants With COVID-19 Presented With Sepsis-Like Syndrome: A Retrospective Case Controlled Study. Front Pediatr 2021, 9:634844.	Hassan M	2020	Leukopenia	9	41	Clinical manifestations part
37	Hassan M, Khalil A, Magboul S, Alomari O, Abdalla T, Alsliman H, Alhothi A, Al Maslamani E, AlAmri M, Soliman A: Neonates and Young Infants With COVID-19 Presented With Sepsis-Like Syndrome: A Retrospective Case Controlled Study. Front Pediatr 2021, 9:634844.	Hassan M	2020	Lymphcytopenia	8	41	Clinical manifestations part
37	Hassan M, Khalil A, Magboul S, Alomari O, Abdalla T, Alsliman H, Alhothi A, Al Maslamani E, AlAmri M, Soliman A: Neonates and Young Infants With COVID-19 Presented With Sepsis-Like Syndrome: A Retrospective Case Controlled Study. Front Pediatr 2021, 9:634844.	Hassan M	2020	Fever	36	41	Clinical manifestations part
37	Hassan M, Khalil A, Magboul S, Alomari O, Abdalla T, Alsliman H, Alhothi A, Al Maslamani E, AlAmri M, Soliman A: Neonates and Young Infants With COVID-19 Presented With Sepsis-Like Syndrome: A Retrospective Case Controlled Study. Front Pediatr 2021, 9:634844.	Hassan M	2020	Nausea/vomiting	16	41	Clinical manifestations part
37	Hassan M, Khalil A, Magboul S, Alomari O, Abdalla T, Alsliman H, Alhothi A, Al Maslamani E, AlAmri M, Soliman A: Neonates and Young Infants With COVID-19 Presented With Sepsis-Like Syndrome: A Retrospective Case Controlled Study. Front Pediatr 2021, 9:634844.	Hassan M	2020	Cough	12	41	Clinical manifestations part
37	Hassan M, Khalil A, Magboul S, Alomari O, Abdalla T, Alsliman H, Alhothi A, Al Maslamani E, AlAmri M, Soliman A: Neonates and Young Infants With COVID-19 Presented With Sepsis-Like Syndrome: A Retrospective Case Controlled Study. Front Pediatr 2021, 9:634844.	Hassan M	2020	Psychiatric symptoms	5	41	Clinical manifestations part
37	Hassan M, Khalil A, Magboul S, Alomari O, Abdalla T, Alsliman H, Alhothi A, Al Maslamani E, AlAmri M, Soliman A: Neonates and Young Infants With COVID-19 Presented With Sepsis-Like Syndrome: A Retrospective Case Controlled Study. Front Pediatr 2021, 9:634844.	Hassan M	2020	Diarrhea	6	41	Clinical manifestations part
37	Hassan M, Khalil A, Magboul S, Alomari O, Abdalla T, Alsliman H, Alhothi A, Al Maslamani E, AlAmri M, Soliman A: Neonates and Young Infants With COVID-19 Presented With Sepsis-Like Syndrome: A Retrospective Case Controlled Study. Front Pediatr 2021, 9:634844.	Hassan M	2020	Nausea/vomiting	3	41	Clinical manifestations part
37	Hassan M, Khalil A, Magboul S, Alomari O, Abdalla T, Alsliman H, Alhothi A, Al Maslamani E, AlAmri M, Soliman A: Neonates and Young Infants With COVID-19 Presented With Sepsis-Like Syndrome: A Retrospective Case Controlled Study. Front Pediatr 2021, 9:634844.	Hassan M	2020	Leukopenia	41	41	Clinical manifestations part
37	Hassan M, Khalil A, Magboul S, Alomari O, Abdalla T, Alsliman H, Alhothi A, Al Maslamani E, AlAmri M, Soliman A: Neonates and Young Infants With COVID-19 Presented With Sepsis-Like Syndrome: A Retrospective Case Controlled Study. Front Pediatr 2021, 9:634844.	Hassan M	2020	Lymphocytosis	41	41	Clinical manifestations part
37	Hassan M, Khalil A, Magboul S, Alomari O, Abdalla T, Alsliman H, Alhothi A, Al Maslamani E, AlAmri M, Soliman A: Neonates and Young Infants With COVID-19 Presented With Sepsis-Like Syndrome: A Retrospective Case Controlled Study. Front Pediatr 2021, 9:634844.	Hassan M	2020	Low albumin	41	41	Laboratory findings part
37	Hassan M, Khalil A, Magboul S, Alomari O, Abdalla T, Alsliman H, Alhothi A, Al Maslamani E, AlAmri M, Soliman A: Neonates and Young Infants With COVID-19 Presented With Sepsis-Like Syndrome: A Retrospective Case Controlled Study. Front Pediatr 2021, 9:634844.	Hassan M	2020	Ground glass opacity	5	36	Radiological findings part
37	Hassan M, Khalil A, Magboul S, Alomari O, Abdalla T, Alsliman H, Alhothi A, Al Maslamani E, AlAmri M, Soliman A: Neonates and Young Infants With COVID-19 Presented With Sepsis-Like Syndrome: A Retrospective Case Controlled Study. Front Pediatr 2021, 9:634844.	Hassan M	2020	Bilateral pneumonia lesion	2	36	Radiological findings part
37	Hassan M, Khalil A, Magboul S, Alomari O, Abdalla T, Alsliman H, Alhothi A, Al Maslamani E, AlAmri M, Soliman A: Neonates and Young Infants With COVID-19 Presented With Sepsis-Like Syndrome: A Retrospective Case Controlled Study. Front Pediatr 2021, 9:634844.	Hassan M	2020	Antibiotic therapy	36	41	Treatment part
37	Hassan M, Khalil A, Magboul S, Alomari O, Abdalla T, Alsliman H, Alhothi A, Al Maslamani E, AlAmri M, Soliman A: Neonates and Young Infants With COVID-19 Presented With Sepsis-Like Syndrome: A Retrospective Case Controlled Study. Front Pediatr 2021, 9:634844.	Hassan M	2020	Hospitalization	41	41	Outcomes part
37	Hassan M, Khalil A, Magboul S, Alomari O, Abdalla T, Alsliman H, Alhothi A, Al Maslamani E, AlAmri M, Soliman A: Neonates and Young Infants With COVID-19 Presented With Sepsis-Like Syndrome: A Retrospective Case Controlled Study. Front Pediatr 2021, 9:634844.	Hassan M	2020	Recovered	41	41	Outcomes part
37	Hassan M, Khalil A, Magboul S, Alomari O, Abdalla T, Alsliman H, Alhothi A, Al Maslamani E, AlAmri M, Soliman A: Neonates and Young Infants With COVID-19 Presented With Sepsis-Like Syndrome: A Retrospective Case Controlled Study. Front Pediatr 2021, 9:634844.	Hassan M	2020	ICU admission	1	41	Outcomes part
38	Prata-Barbosa A, Lima-Setta F, Santos GRD, Lanziotti VS, de Castro REV, de Souza DC, Raymundo CE, de Oliveira FRC, de Lima LFP, Tonial CT et al: Pediatric patients with COVID-19 admitted to intensive care units in Brazil: a prospective multicenter study. J Pediatr (Rio J) 2020, 96(5):582-592.	Prata-Barbosa A	2020	Fever	59	79	Clinical manifestations part
38	Prata-Barbosa A, Lima-Setta F, Santos GRD, Lanziotti VS, de Castro REV, de Souza DC, Raymundo CE, de Oliveira FRC, de Lima LFP, Tonial CT et al: Pediatric patients with COVID-19 admitted to intensive care units in Brazil: a prospective multicenter study. J Pediatr (Rio J) 2020, 96(5):582-592.	Prata-Barbosa A	2020	Cough	40	79	Clinical manifestations part
38	Prata-Barbosa A, Lima-Setta F, Santos GRD, Lanziotti VS, de Castro REV, de Souza DC, Raymundo CE, de Oliveira FRC, de Lima LFP, Tonial CT et al: Pediatric patients with COVID-19 admitted to intensive care units in Brazil: a prospective multicenter study. J Pediatr (Rio J) 2020, 96(5):582-592.	Prata-Barbosa A	2020	Shortness of breath	39	79	Clinical manifestations part
38	Prata-Barbosa A, Lima-Setta F, Santos GRD, Lanziotti VS, de Castro REV, de Souza DC, Raymundo CE, de Oliveira FRC, de Lima LFP, Tonial CT et al: Pediatric patients with COVID-19 admitted to intensive care units in Brazil: a prospective multicenter study. J Pediatr (Rio J) 2020, 96(5):582-592.	Prata-Barbosa A	2020	Low oxygen saturation	23	79	Clinical manifestations part
38	Prata-Barbosa A, Lima-Setta F, Santos GRD, Lanziotti VS, de Castro REV, de Souza DC, Raymundo CE, de Oliveira FRC, de Lima LFP, Tonial CT et al: Pediatric patients with COVID-19 admitted to intensive care units in Brazil: a prospective multicenter study. J Pediatr (Rio J) 2020, 96(5):582-592.	Prata-Barbosa A	2020	Diarrhea	16	79	Clinical manifestations part
38	Prata-Barbosa A, Lima-Setta F, Santos GRD, Lanziotti VS, de Castro REV, de Souza DC, Raymundo CE, de Oliveira FRC, de Lima LFP, Tonial CT et al: Pediatric patients with COVID-19 admitted to intensive care units in Brazil: a prospective multicenter study. J Pediatr (Rio J) 2020, 96(5):582-592.	Prata-Barbosa A	2020	Nausea/vomiting	16	79	Clinical manifestations part
38	Prata-Barbosa A, Lima-Setta F, Santos GRD, Lanziotti VS, de Castro REV, de Souza DC, Raymundo CE, de Oliveira FRC, de Lima LFP, Tonial CT et al: Pediatric patients with COVID-19 admitted to intensive care units in Brazil: a prospective multicenter study. J Pediatr (Rio J) 2020, 96(5):582-592.	Prata-Barbosa A	2020	Hypotension	5	79	Clinical manifestations part
38	Prata-Barbosa A, Lima-Setta F, Santos GRD, Lanziotti VS, de Castro REV, de Souza DC, Raymundo CE, de Oliveira FRC, de Lima LFP, Tonial CT et al: Pediatric patients with COVID-19 admitted to intensive care units in Brazil: a prospective multicenter study. J Pediatr (Rio J) 2020, 96(5):582-592.	Prata-Barbosa A	2020	Lymphcytopenia	26	69	Clinical manifestations part
38	Prata-Barbosa A, Lima-Setta F, Santos GRD, Lanziotti VS, de Castro REV, de Souza DC, Raymundo CE, de Oliveira FRC, de Lima LFP, Tonial CT et al: Pediatric patients with COVID-19 admitted to intensive care units in Brazil: a prospective multicenter study. J Pediatr (Rio J) 2020, 96(5):582-592.	Prata-Barbosa A	2020	Increased CRP	37	73	Laboratory findings part
38	Prata-Barbosa A, Lima-Setta F, Santos GRD, Lanziotti VS, de Castro REV, de Souza DC, Raymundo CE, de Oliveira FRC, de Lima LFP, Tonial CT et al: Pediatric patients with COVID-19 admitted to intensive care units in Brazil: a prospective multicenter study. J Pediatr (Rio J) 2020, 96(5):582-592.	Prata-Barbosa A	2020	Increased ESR	11	14	Laboratory findings part
38	Prata-Barbosa A, Lima-Setta F, Santos GRD, Lanziotti VS, de Castro REV, de Souza DC, Raymundo CE, de Oliveira FRC, de Lima LFP, Tonial CT et al: Pediatric patients with COVID-19 admitted to intensive care units in Brazil: a prospective multicenter study. J Pediatr (Rio J) 2020, 96(5):582-592.	Prata-Barbosa A	2020	Increased LDH	29	38	Laboratory findings part
38	Prata-Barbosa A, Lima-Setta F, Santos GRD, Lanziotti VS, de Castro REV, de Souza DC, Raymundo CE, de Oliveira FRC, de Lima LFP, Tonial CT et al: Pediatric patients with COVID-19 admitted to intensive care units in Brazil: a prospective multicenter study. J Pediatr (Rio J) 2020, 96(5):582-592.	Prata-Barbosa A	2020	Increased D-dimer	23	30	Laboratory findings part
38	Prata-Barbosa A, Lima-Setta F, Santos GRD, Lanziotti VS, de Castro REV, de Souza DC, Raymundo CE, de Oliveira FRC, de Lima LFP, Tonial CT et al: Pediatric patients with COVID-19 admitted to intensive care units in Brazil: a prospective multicenter study. J Pediatr (Rio J) 2020, 96(5):582-592.	Prata-Barbosa A	2020	Increased PCT	3	3	Laboratory findings part
38	Prata-Barbosa A, Lima-Setta F, Santos GRD, Lanziotti VS, de Castro REV, de Souza DC, Raymundo CE, de Oliveira FRC, de Lima LFP, Tonial CT et al: Pediatric patients with COVID-19 admitted to intensive care units in Brazil: a prospective multicenter study. J Pediatr (Rio J) 2020, 96(5):582-592.	Prata-Barbosa A	2020	Increased ferritin	12	24	Laboratory findings part
38	Prata-Barbosa A, Lima-Setta F, Santos GRD, Lanziotti VS, de Castro REV, de Souza DC, Raymundo CE, de Oliveira FRC, de Lima LFP, Tonial CT et al: Pediatric patients with COVID-19 admitted to intensive care units in Brazil: a prospective multicenter study. J Pediatr (Rio J) 2020, 96(5):582-592.	Prata-Barbosa A	2020	Increased troponin	9	17	Laboratory findings part
38	Prata-Barbosa A, Lima-Setta F, Santos GRD, Lanziotti VS, de Castro REV, de Souza DC, Raymundo CE, de Oliveira FRC, de Lima LFP, Tonial CT et al: Pediatric patients with COVID-19 admitted to intensive care units in Brazil: a prospective multicenter study. J Pediatr (Rio J) 2020, 96(5):582-592.	Prata-Barbosa A	2020	Increased BNP	6	7	Laboratory findings part
38	Prata-Barbosa A, Lima-Setta F, Santos GRD, Lanziotti VS, de Castro REV, de Souza DC, Raymundo CE, de Oliveira FRC, de Lima LFP, Tonial CT et al: Pediatric patients with COVID-19 admitted to intensive care units in Brazil: a prospective multicenter study. J Pediatr (Rio J) 2020, 96(5):582-592.	Prata-Barbosa A	2020	Increased IL-6	2	2	Laboratory findings part
38	Prata-Barbosa A, Lima-Setta F, Santos GRD, Lanziotti VS, de Castro REV, de Souza DC, Raymundo CE, de Oliveira FRC, de Lima LFP, Tonial CT et al: Pediatric patients with COVID-19 admitted to intensive care units in Brazil: a prospective multicenter study. J Pediatr (Rio J) 2020, 96(5):582-592.	Prata-Barbosa A	2020	Normal CT/X-ray	26	68	Radiological findings part
38	Prata-Barbosa A, Lima-Setta F, Santos GRD, Lanziotti VS, de Castro REV, de Souza DC, Raymundo CE, de Oliveira FRC, de Lima LFP, Tonial CT et al: Pediatric patients with COVID-19 admitted to intensive care units in Brazil: a prospective multicenter study. J Pediatr (Rio J) 2020, 96(5):582-592.	Prata-Barbosa A	2020	Pleural effusion	6	42	Radiological findings part
38	Prata-Barbosa A, Lima-Setta F, Santos GRD, Lanziotti VS, de Castro REV, de Souza DC, Raymundo CE, de Oliveira FRC, de Lima LFP, Tonial CT et al: Pediatric patients with COVID-19 admitted to intensive care units in Brazil: a prospective multicenter study. J Pediatr (Rio J) 2020, 96(5):582-592.	Prata-Barbosa A	2020	Ground glass opacity	19	38	Radiological findings part
38	Prata-Barbosa A, Lima-Setta F, Santos GRD, Lanziotti VS, de Castro REV, de Souza DC, Raymundo CE, de Oliveira FRC, de Lima LFP, Tonial CT et al: Pediatric patients with COVID-19 admitted to intensive care units in Brazil: a prospective multicenter study. J Pediatr (Rio J) 2020, 96(5):582-592.	Prata-Barbosa A	2020	Oxygen therapy	32	79	Treatment part
38	Prata-Barbosa A, Lima-Setta F, Santos GRD, Lanziotti VS, de Castro REV, de Souza DC, Raymundo CE, de Oliveira FRC, de Lima LFP, Tonial CT et al: Pediatric patients with COVID-19 admitted to intensive care units in Brazil: a prospective multicenter study. J Pediatr (Rio J) 2020, 96(5):582-592.	Prata-Barbosa A	2020	Non-invasive ventilation	5	79	Treatment part
38	Prata-Barbosa A, Lima-Setta F, Santos GRD, Lanziotti VS, de Castro REV, de Souza DC, Raymundo CE, de Oliveira FRC, de Lima LFP, Tonial CT et al: Pediatric patients with COVID-19 admitted to intensive care units in Brazil: a prospective multicenter study. J Pediatr (Rio J) 2020, 96(5):582-592.	Prata-Barbosa A	2020	Mechanical ventilation	14	79	Treatment part
38	Prata-Barbosa A, Lima-Setta F, Santos GRD, Lanziotti VS, de Castro REV, de Souza DC, Raymundo CE, de Oliveira FRC, de Lima LFP, Tonial CT et al: Pediatric patients with COVID-19 admitted to intensive care units in Brazil: a prospective multicenter study. J Pediatr (Rio J) 2020, 96(5):582-592.	Prata-Barbosa A	2020	Shortness of breath	10	79	Clinical manifestations part
38	Prata-Barbosa A, Lima-Setta F, Santos GRD, Lanziotti VS, de Castro REV, de Souza DC, Raymundo CE, de Oliveira FRC, de Lima LFP, Tonial CT et al: Pediatric patients with COVID-19 admitted to intensive care units in Brazil: a prospective multicenter study. J Pediatr (Rio J) 2020, 96(5):582-592.	Prata-Barbosa A	2020	Antibiotic therapy	60	79	Treatment part
38	Prata-Barbosa A, Lima-Setta F, Santos GRD, Lanziotti VS, de Castro REV, de Souza DC, Raymundo CE, de Oliveira FRC, de Lima LFP, Tonial CT et al: Pediatric patients with COVID-19 admitted to intensive care units in Brazil: a prospective multicenter study. J Pediatr (Rio J) 2020, 96(5):582-592.	Prata-Barbosa A	2020	Antiviral therapy	34	79	Treatment part
38	Prata-Barbosa A, Lima-Setta F, Santos GRD, Lanziotti VS, de Castro REV, de Souza DC, Raymundo CE, de Oliveira FRC, de Lima LFP, Tonial CT et al: Pediatric patients with COVID-19 admitted to intensive care units in Brazil: a prospective multicenter study. J Pediatr (Rio J) 2020, 96(5):582-592.	Prata-Barbosa A	2020	Glucocorticoid therapy	18	79	Treatment part
38	Prata-Barbosa A, Lima-Setta F, Santos GRD, Lanziotti VS, de Castro REV, de Souza DC, Raymundo CE, de Oliveira FRC, de Lima LFP, Tonial CT et al: Pediatric patients with COVID-19 admitted to intensive care units in Brazil: a prospective multicenter study. J Pediatr (Rio J) 2020, 96(5):582-592.	Prata-Barbosa A	2020	ICU admission	79	79	Outcomes part
38	Prata-Barbosa A, Lima-Setta F, Santos GRD, Lanziotti VS, de Castro REV, de Souza DC, Raymundo CE, de Oliveira FRC, de Lima LFP, Tonial CT et al: Pediatric patients with COVID-19 admitted to intensive care units in Brazil: a prospective multicenter study. J Pediatr (Rio J) 2020, 96(5):582-592.	Prata-Barbosa A	2020	Discharged	71	79	Outcomes part
38	Prata-Barbosa A, Lima-Setta F, Santos GRD, Lanziotti VS, de Castro REV, de Souza DC, Raymundo CE, de Oliveira FRC, de Lima LFP, Tonial CT et al: Pediatric patients with COVID-19 admitted to intensive care units in Brazil: a prospective multicenter study. J Pediatr (Rio J) 2020, 96(5):582-592.	Prata-Barbosa A	2020	Death	2	79	Outcomes part
38	Prata-Barbosa A, Lima-Setta F, Santos GRD, Lanziotti VS, de Castro REV, de Souza DC, Raymundo CE, de Oliveira FRC, de Lima LFP, Tonial CT et al: Pediatric patients with COVID-19 admitted to intensive care units in Brazil: a prospective multicenter study. J Pediatr (Rio J) 2020, 96(5):582-592.	Prata-Barbosa A	2020	Mild	4	79	Severity of Illness part
38	Prata-Barbosa A, Lima-Setta F, Santos GRD, Lanziotti VS, de Castro REV, de Souza DC, Raymundo CE, de Oliveira FRC, de Lima LFP, Tonial CT et al: Pediatric patients with COVID-19 admitted to intensive care units in Brazil: a prospective multicenter study. J Pediatr (Rio J) 2020, 96(5):582-592.	Prata-Barbosa A	2020	Severe	5	79	Severity of Illness part
39	Hurst JH, Heston SM, Chambers HN, Cunningham HM, Price MJ, Suarez L, Crew CG, Bose S, Aquino JN, Carr ST et al: Severe Acute Respiratory Syndrome Coronavirus 2 Infections Among Children in the Biospecimens from Respiratory Virus-Exposed Kids (BRAVE Kids) Study. Clin Infect Dis 2021, 73(9):e2875-e2882.	Hurst JH	2021	Asymptomatic	87	293	Severity of Illness part
39	Hurst JH, Heston SM, Chambers HN, Cunningham HM, Price MJ, Suarez L, Crew CG, Bose S, Aquino JN, Carr ST et al: Severe Acute Respiratory Syndrome Coronavirus 2 Infections Among Children in the Biospecimens from Respiratory Virus-Exposed Kids (BRAVE Kids) Study. Clin Infect Dis 2021, 73(9):e2875-e2882.	Hurst JH	2021	Mild	205	293	Severity of Illness part
39	Hurst JH, Heston SM, Chambers HN, Cunningham HM, Price MJ, Suarez L, Crew CG, Bose S, Aquino JN, Carr ST et al: Severe Acute Respiratory Syndrome Coronavirus 2 Infections Among Children in the Biospecimens from Respiratory Virus-Exposed Kids (BRAVE Kids) Study. Clin Infect Dis 2021, 73(9):e2875-e2882.	Hurst JH	2021	Moderate	1	293	Severity of Illness part
39	Hurst JH, Heston SM, Chambers HN, Cunningham HM, Price MJ, Suarez L, Crew CG, Bose S, Aquino JN, Carr ST et al: Severe Acute Respiratory Syndrome Coronavirus 2 Infections Among Children in the Biospecimens from Respiratory Virus-Exposed Kids (BRAVE Kids) Study. Clin Infect Dis 2021, 73(9):e2875-e2882.	Hurst JH	2021	Fever	123	293	Clinical manifestations part
39	Hurst JH, Heston SM, Chambers HN, Cunningham HM, Price MJ, Suarez L, Crew CG, Bose S, Aquino JN, Carr ST et al: Severe Acute Respiratory Syndrome Coronavirus 2 Infections Among Children in the Biospecimens from Respiratory Virus-Exposed Kids (BRAVE Kids) Study. Clin Infect Dis 2021, 73(9):e2875-e2882.	Hurst JH	2021	Cough	99	293	Clinical manifestations part
39	Hurst JH, Heston SM, Chambers HN, Cunningham HM, Price MJ, Suarez L, Crew CG, Bose S, Aquino JN, Carr ST et al: Severe Acute Respiratory Syndrome Coronavirus 2 Infections Among Children in the Biospecimens from Respiratory Virus-Exposed Kids (BRAVE Kids) Study. Clin Infect Dis 2021, 73(9):e2875-e2882.	Hurst JH	2021	Headache	76	293	Clinical manifestations part
39	Hurst JH, Heston SM, Chambers HN, Cunningham HM, Price MJ, Suarez L, Crew CG, Bose S, Aquino JN, Carr ST et al: Severe Acute Respiratory Syndrome Coronavirus 2 Infections Among Children in the Biospecimens from Respiratory Virus-Exposed Kids (BRAVE Kids) Study. Clin Infect Dis 2021, 73(9):e2875-e2882.	Hurst JH	2021	Respiratory symptoms	86	293	Clinical manifestations part
39	Hurst JH, Heston SM, Chambers HN, Cunningham HM, Price MJ, Suarez L, Crew CG, Bose S, Aquino JN, Carr ST et al: Severe Acute Respiratory Syndrome Coronavirus 2 Infections Among Children in the Biospecimens from Respiratory Virus-Exposed Kids (BRAVE Kids) Study. Clin Infect Dis 2021, 73(9):e2875-e2882.	Hurst JH	2021	Gastrointestinal symptoms	32	293	Clinical manifestations part
39	Hurst JH, Heston SM, Chambers HN, Cunningham HM, Price MJ, Suarez L, Crew CG, Bose S, Aquino JN, Carr ST et al: Severe Acute Respiratory Syndrome Coronavirus 2 Infections Among Children in the Biospecimens from Respiratory Virus-Exposed Kids (BRAVE Kids) Study. Clin Infect Dis 2021, 73(9):e2875-e2882.	Hurst JH	2021	Hospitalization	1	293	Outcomes part
40	Hijazi LO, Alaraifi AK, Alsaab F: Otolaryngology manifestations of COVID-19 in pediatric patients. Int J Pediatr Otorhinolaryngol 2021, 144:110701.	Hijazi LO	2021	Asymptomatic	288	660	Severity of Illness part
40	Hijazi LO, Alaraifi AK, Alsaab F: Otolaryngology manifestations of COVID-19 in pediatric patients. Int J Pediatr Otorhinolaryngol 2021, 144:110701.	Hijazi LO	2021	Fever	259	660	Clinical manifestations part
40	Hijazi LO, Alaraifi AK, Alsaab F: Otolaryngology manifestations of COVID-19 in pediatric patients. Int J Pediatr Otorhinolaryngol 2021, 144:110701.	Hijazi LO	2021	Cough	131	660	Clinical manifestations part
40	Hijazi LO, Alaraifi AK, Alsaab F: Otolaryngology manifestations of COVID-19 in pediatric patients. Int J Pediatr Otorhinolaryngol 2021, 144:110701.	Hijazi LO	2021	Sore throat	114	660	Clinical manifestations part
40	Hijazi LO, Alaraifi AK, Alsaab F: Otolaryngology manifestations of COVID-19 in pediatric patients. Int J Pediatr Otorhinolaryngol 2021, 144:110701.	Hijazi LO	2021	Rhinorrhea	95	660	Clinical manifestations part
40	Hijazi LO, Alaraifi AK, Alsaab F: Otolaryngology manifestations of COVID-19 in pediatric patients. Int J Pediatr Otorhinolaryngol 2021, 144:110701.	Hijazi LO	2021	Headache	96	660	Clinical manifestations part
40	Hijazi LO, Alaraifi AK, Alsaab F: Otolaryngology manifestations of COVID-19 in pediatric patients. Int J Pediatr Otorhinolaryngol 2021, 144:110701.	Hijazi LO	2021	Taste disturbances	59	660	Clinical manifestations part
40	Hijazi LO, Alaraifi AK, Alsaab F: Otolaryngology manifestations of COVID-19 in pediatric patients. Int J Pediatr Otorhinolaryngol 2021, 144:110701.	Hijazi LO	2021	Smell disturbances	46	660	Clinical manifestations part
40	Hijazi LO, Alaraifi AK, Alsaab F: Otolaryngology manifestations of COVID-19 in pediatric patients. Int J Pediatr Otorhinolaryngol 2021, 144:110701.	Hijazi LO	2021	Hospitalization	29	660	Outcomes part
40	Hijazi LO, Alaraifi AK, Alsaab F: Otolaryngology manifestations of COVID-19 in pediatric patients. Int J Pediatr Otorhinolaryngol 2021, 144:110701.	Hijazi LO	2021	Death	2	660	Outcomes part
41	Bernaola Abraira M, Bartha De Las Peñas I, López-Araujo GA, Escudero Diez C, Rodríguez Del Río P, Morales-Cabeza C, Bazire Batiz R, Ibáñez Sandín MD: Olfactory and Gustatory Dysfunction in Pediatric Patients With Coronavirus Disease (COVID-19). J Investig Allergol Clin Immunol 2021, 31(3):277-279.	Bernaola Abraira M	2021	Moderate	11	30	Severity of Illness part
41	Bernaola Abraira M, Bartha De Las Peñas I, López-Araujo GA, Escudero Diez C, Rodríguez Del Río P, Morales-Cabeza C, Bazire Batiz R, Ibáñez Sandín MD: Olfactory and Gustatory Dysfunction in Pediatric Patients With Coronavirus Disease (COVID-19). J Investig Allergol Clin Immunol 2021, 31(3):277-279.	Bernaola Abraira M	2021	Severe	7	30	Severity of Illness part
41	Bernaola Abraira M, Bartha De Las Peñas I, López-Araujo GA, Escudero Diez C, Rodríguez Del Río P, Morales-Cabeza C, Bazire Batiz R, Ibáñez Sandín MD: Olfactory and Gustatory Dysfunction in Pediatric Patients With Coronavirus Disease (COVID-19). J Investig Allergol Clin Immunol 2021, 31(3):277-279.	Bernaola Abraira M	2021	Hospitalization	19	30	Outcomes part
41	Bernaola Abraira M, Bartha De Las Peñas I, López-Araujo GA, Escudero Diez C, Rodríguez Del Río P, Morales-Cabeza C, Bazire Batiz R, Ibáñez Sandín MD: Olfactory and Gustatory Dysfunction in Pediatric Patients With Coronavirus Disease (COVID-19). J Investig Allergol Clin Immunol 2021, 31(3):277-279.	Bernaola Abraira M	2021	Smell disturbances	5	30	Clinical manifestations part
41	Bernaola Abraira M, Bartha De Las Peñas I, López-Araujo GA, Escudero Diez C, Rodríguez Del Río P, Morales-Cabeza C, Bazire Batiz R, Ibáñez Sandín MD: Olfactory and Gustatory Dysfunction in Pediatric Patients With Coronavirus Disease (COVID-19). J Investig Allergol Clin Immunol 2021, 31(3):277-279.	Bernaola Abraira M	2021	Taste disturbances	8	30	Clinical manifestations part
41	Bernaola Abraira M, Bartha De Las Peñas I, López-Araujo GA, Escudero Diez C, Rodríguez Del Río P, Morales-Cabeza C, Bazire Batiz R, Ibáñez Sandín MD: Olfactory and Gustatory Dysfunction in Pediatric Patients With Coronavirus Disease (COVID-19). J Investig Allergol Clin Immunol 2021, 31(3):277-279.	Bernaola Abraira M	2021	Mild	12	30	Severity of Illness part
42	Adedeji IA, Abdu YM, Bashir MF, Adamu AS, Gwarzo GD, Yaro BS, Musa AA, Hassan ZI, Maigoro AM, Jibrin YB: Profile of children with COVID-19 infection: a cross sectional study from North-East Nigeria. Pan Afr Med J 2020, 35(Suppl 2):145.	Adedeji IA	2020	Asymptomatic	32	53	Severity of Illness part
42	Adedeji IA, Abdu YM, Bashir MF, Adamu AS, Gwarzo GD, Yaro BS, Musa AA, Hassan ZI, Maigoro AM, Jibrin YB: Profile of children with COVID-19 infection: a cross sectional study from North-East Nigeria. Pan Afr Med J 2020, 35(Suppl 2):145.	Adedeji IA	2020	Mild	17	53	Severity of Illness part
42	Adedeji IA, Abdu YM, Bashir MF, Adamu AS, Gwarzo GD, Yaro BS, Musa AA, Hassan ZI, Maigoro AM, Jibrin YB: Profile of children with COVID-19 infection: a cross sectional study from North-East Nigeria. Pan Afr Med J 2020, 35(Suppl 2):145.	Adedeji IA	2020	Moderate	4	53	Severity of Illness part
42	Adedeji IA, Abdu YM, Bashir MF, Adamu AS, Gwarzo GD, Yaro BS, Musa AA, Hassan ZI, Maigoro AM, Jibrin YB: Profile of children with COVID-19 infection: a cross sectional study from North-East Nigeria. Pan Afr Med J 2020, 35(Suppl 2):145.	Adedeji IA	2020	Cough	11	53	Clinical manifestations part
42	Adedeji IA, Abdu YM, Bashir MF, Adamu AS, Gwarzo GD, Yaro BS, Musa AA, Hassan ZI, Maigoro AM, Jibrin YB: Profile of children with COVID-19 infection: a cross sectional study from North-East Nigeria. Pan Afr Med J 2020, 35(Suppl 2):145.	Adedeji IA	2020	Fever	9	53	Clinical manifestations part
42	Adedeji IA, Abdu YM, Bashir MF, Adamu AS, Gwarzo GD, Yaro BS, Musa AA, Hassan ZI, Maigoro AM, Jibrin YB: Profile of children with COVID-19 infection: a cross sectional study from North-East Nigeria. Pan Afr Med J 2020, 35(Suppl 2):145.	Adedeji IA	2020	Respiratory symptoms	7	53	Clinical manifestations part
42	Adedeji IA, Abdu YM, Bashir MF, Adamu AS, Gwarzo GD, Yaro BS, Musa AA, Hassan ZI, Maigoro AM, Jibrin YB: Profile of children with COVID-19 infection: a cross sectional study from North-East Nigeria. Pan Afr Med J 2020, 35(Suppl 2):145.	Adedeji IA	2020	Taste disturbances	5	53	Clinical manifestations part
42	Adedeji IA, Abdu YM, Bashir MF, Adamu AS, Gwarzo GD, Yaro BS, Musa AA, Hassan ZI, Maigoro AM, Jibrin YB: Profile of children with COVID-19 infection: a cross sectional study from North-East Nigeria. Pan Afr Med J 2020, 35(Suppl 2):145.	Adedeji IA	2020	Smell disturbances	1	53	Clinical manifestations part
43	Alnajjar AA, Dohain AM, Abdelmohsen GA, Alahmadi TS, Zaher ZF, Abdelgalil AA: Clinical characteristics and outcomes of children with COVID-19 in Saudi Arabia. Saudi Med J 2021, 42(4):391-398.	Alnajjar AA	2021	Fever	50	62	Clinical manifestations part
43	Alnajjar AA, Dohain AM, Abdelmohsen GA, Alahmadi TS, Zaher ZF, Abdelgalil AA: Clinical characteristics and outcomes of children with COVID-19 in Saudi Arabia. Saudi Med J 2021, 42(4):391-398.	Alnajjar AA	2021	Cough	30	62	Clinical manifestations part
43	Alnajjar AA, Dohain AM, Abdelmohsen GA, Alahmadi TS, Zaher ZF, Abdelgalil AA: Clinical characteristics and outcomes of children with COVID-19 in Saudi Arabia. Saudi Med J 2021, 42(4):391-398.	Alnajjar AA	2021	Shortness of breath	8	62	Clinical manifestations part
43	Alnajjar AA, Dohain AM, Abdelmohsen GA, Alahmadi TS, Zaher ZF, Abdelgalil AA: Clinical characteristics and outcomes of children with COVID-19 in Saudi Arabia. Saudi Med J 2021, 42(4):391-398.	Alnajjar AA	2021	Diarrhea	15	62	Clinical manifestations part
43	Alnajjar AA, Dohain AM, Abdelmohsen GA, Alahmadi TS, Zaher ZF, Abdelgalil AA: Clinical characteristics and outcomes of children with COVID-19 in Saudi Arabia. Saudi Med J 2021, 42(4):391-398.	Alnajjar AA	2021	Nausea/vomiting	11	62	Clinical manifestations part
43	Alnajjar AA, Dohain AM, Abdelmohsen GA, Alahmadi TS, Zaher ZF, Abdelgalil AA: Clinical characteristics and outcomes of children with COVID-19 in Saudi Arabia. Saudi Med J 2021, 42(4):391-398.	Alnajjar AA	2021	Abdominal pain	6	62	Clinical manifestations part
43	Alnajjar AA, Dohain AM, Abdelmohsen GA, Alahmadi TS, Zaher ZF, Abdelgalil AA: Clinical characteristics and outcomes of children with COVID-19 in Saudi Arabia. Saudi Med J 2021, 42(4):391-398.	Alnajjar AA	2021	Rash	1	62	Clinical manifestations part
43	Alnajjar AA, Dohain AM, Abdelmohsen GA, Alahmadi TS, Zaher ZF, Abdelgalil AA: Clinical characteristics and outcomes of children with COVID-19 in Saudi Arabia. Saudi Med J 2021, 42(4):391-398.	Alnajjar AA	2021	Seizures	3	62	Clinical manifestations part
43	Alnajjar AA, Dohain AM, Abdelmohsen GA, Alahmadi TS, Zaher ZF, Abdelgalil AA: Clinical characteristics and outcomes of children with COVID-19 in Saudi Arabia. Saudi Med J 2021, 42(4):391-398.	Alnajjar AA	2021	Hospitalization	21	62	Outcomes part
43	Alnajjar AA, Dohain AM, Abdelmohsen GA, Alahmadi TS, Zaher ZF, Abdelgalil AA: Clinical characteristics and outcomes of children with COVID-19 in Saudi Arabia. Saudi Med J 2021, 42(4):391-398.	Alnajjar AA	2021	Death	3	62	Outcomes part
43	Alnajjar AA, Dohain AM, Abdelmohsen GA, Alahmadi TS, Zaher ZF, Abdelgalil AA: Clinical characteristics and outcomes of children with COVID-19 in Saudi Arabia. Saudi Med J 2021, 42(4):391-398.	Alnajjar AA	2021	ICU admission	4	62	Outcomes part
43	Alnajjar AA, Dohain AM, Abdelmohsen GA, Alahmadi TS, Zaher ZF, Abdelgalil AA: Clinical characteristics and outcomes of children with COVID-19 in Saudi Arabia. Saudi Med J 2021, 42(4):391-398.	Alnajjar AA	2021	Antibiotic therapy	10	62	Treatment part
43	Alnajjar AA, Dohain AM, Abdelmohsen GA, Alahmadi TS, Zaher ZF, Abdelgalil AA: Clinical characteristics and outcomes of children with COVID-19 in Saudi Arabia. Saudi Med J 2021, 42(4):391-398.	Alnajjar AA	2021	Oxygen therapy	4	62	Treatment part
43	Alnajjar AA, Dohain AM, Abdelmohsen GA, Alahmadi TS, Zaher ZF, Abdelgalil AA: Clinical characteristics and outcomes of children with COVID-19 in Saudi Arabia. Saudi Med J 2021, 42(4):391-398.	Alnajjar AA	2021	Hydroxychloroquine	2	62	Treatment part
43	Alnajjar AA, Dohain AM, Abdelmohsen GA, Alahmadi TS, Zaher ZF, Abdelgalil AA: Clinical characteristics and outcomes of children with COVID-19 in Saudi Arabia. Saudi Med J 2021, 42(4):391-398.	Alnajjar AA	2021	Mechanical ventilation	4	62	Treatment part
43	Alnajjar AA, Dohain AM, Abdelmohsen GA, Alahmadi TS, Zaher ZF, Abdelgalil AA: Clinical characteristics and outcomes of children with COVID-19 in Saudi Arabia. Saudi Med J 2021, 42(4):391-398.	Alnajjar AA	2021	Antiviral therapy	2	62	Treatment part
43	Alnajjar AA, Dohain AM, Abdelmohsen GA, Alahmadi TS, Zaher ZF, Abdelgalil AA: Clinical characteristics and outcomes of children with COVID-19 in Saudi Arabia. Saudi Med J 2021, 42(4):391-398.	Alnajjar AA	2021	Intravenous immunoglobulin	3	62	Treatment part
43	Alnajjar AA, Dohain AM, Abdelmohsen GA, Alahmadi TS, Zaher ZF, Abdelgalil AA: Clinical characteristics and outcomes of children with COVID-19 in Saudi Arabia. Saudi Med J 2021, 42(4):391-398.	Alnajjar AA	2021	Normal CT/X-ray	9	20	Radiological findings part
43	Alnajjar AA, Dohain AM, Abdelmohsen GA, Alahmadi TS, Zaher ZF, Abdelgalil AA: Clinical characteristics and outcomes of children with COVID-19 in Saudi Arabia. Saudi Med J 2021, 42(4):391-398.	Alnajjar AA	2021	Ground glass opacity	3	20	Radiological findings part
43	Alnajjar AA, Dohain AM, Abdelmohsen GA, Alahmadi TS, Zaher ZF, Abdelgalil AA: Clinical characteristics and outcomes of children with COVID-19 in Saudi Arabia. Saudi Med J 2021, 42(4):391-398.	Alnajjar AA	2021	Bilateral pneumonia lesion	7	20	Radiological findings part
43	Alnajjar AA, Dohain AM, Abdelmohsen GA, Alahmadi TS, Zaher ZF, Abdelgalil AA: Clinical characteristics and outcomes of children with COVID-19 in Saudi Arabia. Saudi Med J 2021, 42(4):391-398.	Alnajjar AA	2021	Pleural effusion	1	20	Radiological findings part
43	Alnajjar AA, Dohain AM, Abdelmohsen GA, Alahmadi TS, Zaher ZF, Abdelgalil AA: Clinical characteristics and outcomes of children with COVID-19 in Saudi Arabia. Saudi Med J 2021, 42(4):391-398.	Alnajjar AA	2021	Increased CK-MB	2	2	Laboratory findings part
43	Alnajjar AA, Dohain AM, Abdelmohsen GA, Alahmadi TS, Zaher ZF, Abdelgalil AA: Clinical characteristics and outcomes of children with COVID-19 in Saudi Arabia. Saudi Med J 2021, 42(4):391-398.	Alnajjar AA	2021	Increased CRP	20	22	Laboratory findings part
43	Alnajjar AA, Dohain AM, Abdelmohsen GA, Alahmadi TS, Zaher ZF, Abdelgalil AA: Clinical characteristics and outcomes of children with COVID-19 in Saudi Arabia. Saudi Med J 2021, 42(4):391-398.	Alnajjar AA	2021	Increased AST	11	20	Laboratory findings part
43	Alnajjar AA, Dohain AM, Abdelmohsen GA, Alahmadi TS, Zaher ZF, Abdelgalil AA: Clinical characteristics and outcomes of children with COVID-19 in Saudi Arabia. Saudi Med J 2021, 42(4):391-398.	Alnajjar AA	2021	Increased CRP	1	21	Laboratory findings part
43	Alnajjar AA, Dohain AM, Abdelmohsen GA, Alahmadi TS, Zaher ZF, Abdelgalil AA: Clinical characteristics and outcomes of children with COVID-19 in Saudi Arabia. Saudi Med J 2021, 42(4):391-398.	Alnajjar AA	2021	Increased ferritin	7	21	Laboratory findings part
43	Alnajjar AA, Dohain AM, Abdelmohsen GA, Alahmadi TS, Zaher ZF, Abdelgalil AA: Clinical characteristics and outcomes of children with COVID-19 in Saudi Arabia. Saudi Med J 2021, 42(4):391-398.	Alnajjar AA	2021	Increased D-dimer	9	21	Laboratory findings part
43	Alnajjar AA, Dohain AM, Abdelmohsen GA, Alahmadi TS, Zaher ZF, Abdelgalil AA: Clinical characteristics and outcomes of children with COVID-19 in Saudi Arabia. Saudi Med J 2021, 42(4):391-398.	Alnajjar AA	2021	Increased LDH	7	21	Laboratory findings part
43	Alnajjar AA, Dohain AM, Abdelmohsen GA, Alahmadi TS, Zaher ZF, Abdelgalil AA: Clinical characteristics and outcomes of children with COVID-19 in Saudi Arabia. Saudi Med J 2021, 42(4):391-398.	Alnajjar AA	2021	Low albumin	4	22	Laboratory findings part
43	Alnajjar AA, Dohain AM, Abdelmohsen GA, Alahmadi TS, Zaher ZF, Abdelgalil AA: Clinical characteristics and outcomes of children with COVID-19 in Saudi Arabia. Saudi Med J 2021, 42(4):391-398.	Alnajjar AA	2021	Leukocytosis	4	22	Clinical manifestations part
43	Alnajjar AA, Dohain AM, Abdelmohsen GA, Alahmadi TS, Zaher ZF, Abdelgalil AA: Clinical characteristics and outcomes of children with COVID-19 in Saudi Arabia. Saudi Med J 2021, 42(4):391-398.	Alnajjar AA	2021	Lymphocytosis	4	22	Clinical manifestations part
43	Alnajjar AA, Dohain AM, Abdelmohsen GA, Alahmadi TS, Zaher ZF, Abdelgalil AA: Clinical characteristics and outcomes of children with COVID-19 in Saudi Arabia. Saudi Med J 2021, 42(4):391-398.	Alnajjar AA	2021	Leukopenia	6	22	Clinical manifestations part
43	Alnajjar AA, Dohain AM, Abdelmohsen GA, Alahmadi TS, Zaher ZF, Abdelgalil AA: Clinical characteristics and outcomes of children with COVID-19 in Saudi Arabia. Saudi Med J 2021, 42(4):391-398.	Alnajjar AA	2021	Lymphcytopenia	16	22	Clinical manifestations part
44	Arslan G, Aktürk H, Duman M: Clinical characteristics of pediatric coronavirus disease 2019 and predictors of polymerase chain reaction positivity. Pediatrics International 2021, 63(9):1055-1061.	Arslan G	2021	Asymptomatic	59	176	Severity of Illness part
44	Arslan G, Aktürk H, Duman M: Clinical characteristics of pediatric coronavirus disease 2019 and predictors of polymerase chain reaction positivity. Pediatrics International 2021, 63(9):1055-1061.	Arslan G	2021	Mild	94	176	Severity of Illness part
44	Arslan G, Aktürk H, Duman M: Clinical characteristics of pediatric coronavirus disease 2019 and predictors of polymerase chain reaction positivity. Pediatrics International 2021, 63(9):1055-1061.	Arslan G	2021	Moderate	22	176	Severity of Illness part
44	Arslan G, Aktürk H, Duman M: Clinical characteristics of pediatric coronavirus disease 2019 and predictors of polymerase chain reaction positivity. Pediatrics International 2021, 63(9):1055-1061.	Arslan G	2021	Severe	0	176	Severity of Illness part
44	Arslan G, Aktürk H, Duman M: Clinical characteristics of pediatric coronavirus disease 2019 and predictors of polymerase chain reaction positivity. Pediatrics International 2021, 63(9):1055-1061.	Arslan G	2021	Critical	1	176	Severity of Illness part
44	Arslan G, Aktürk H, Duman M: Clinical characteristics of pediatric coronavirus disease 2019 and predictors of polymerase chain reaction positivity. Pediatrics International 2021, 63(9):1055-1061.	Arslan G	2021	Fever	67	176	Clinical manifestations part
44	Arslan G, Aktürk H, Duman M: Clinical characteristics of pediatric coronavirus disease 2019 and predictors of polymerase chain reaction positivity. Pediatrics International 2021, 63(9):1055-1061.	Arslan G	2021	Fatigue	15	176	Clinical manifestations part
44	Arslan G, Aktürk H, Duman M: Clinical characteristics of pediatric coronavirus disease 2019 and predictors of polymerase chain reaction positivity. Pediatrics International 2021, 63(9):1055-1061.	Arslan G	2021	Smell disturbances	15	118	Clinical manifestations part
44	Arslan G, Aktürk H, Duman M: Clinical characteristics of pediatric coronavirus disease 2019 and predictors of polymerase chain reaction positivity. Pediatrics International 2021, 63(9):1055-1061.	Arslan G	2021	Taste disturbances	4	118	Clinical manifestations part
44	Arslan G, Aktürk H, Duman M: Clinical characteristics of pediatric coronavirus disease 2019 and predictors of polymerase chain reaction positivity. Pediatrics International 2021, 63(9):1055-1061.	Arslan G	2021	Respiratory symptoms	104	176	Clinical manifestations part
44	Arslan G, Aktürk H, Duman M: Clinical characteristics of pediatric coronavirus disease 2019 and predictors of polymerase chain reaction positivity. Pediatrics International 2021, 63(9):1055-1061.	Arslan G	2021	Cough	79	176	Clinical manifestations part
44	Arslan G, Aktürk H, Duman M: Clinical characteristics of pediatric coronavirus disease 2019 and predictors of polymerase chain reaction positivity. Pediatrics International 2021, 63(9):1055-1061.	Arslan G	2021	Dyspnea	6	176	Clinical manifestations part
44	Arslan G, Aktürk H, Duman M: Clinical characteristics of pediatric coronavirus disease 2019 and predictors of polymerase chain reaction positivity. Pediatrics International 2021, 63(9):1055-1061.	Arslan G	2021	Sore throat	25	135	Clinical manifestations part
44	Arslan G, Aktürk H, Duman M: Clinical characteristics of pediatric coronavirus disease 2019 and predictors of polymerase chain reaction positivity. Pediatrics International 2021, 63(9):1055-1061.	Arslan G	2021	Rhinorrhea	3	176	Clinical manifestations part
44	Arslan G, Aktürk H, Duman M: Clinical characteristics of pediatric coronavirus disease 2019 and predictors of polymerase chain reaction positivity. Pediatrics International 2021, 63(9):1055-1061.	Arslan G	2021	Gastrointestinal symptoms	24	176	Clinical manifestations part
44	Arslan G, Aktürk H, Duman M: Clinical characteristics of pediatric coronavirus disease 2019 and predictors of polymerase chain reaction positivity. Pediatrics International 2021, 63(9):1055-1061.	Arslan G	2021	Abdominal pain	13	176	Clinical manifestations part
44	Arslan G, Aktürk H, Duman M: Clinical characteristics of pediatric coronavirus disease 2019 and predictors of polymerase chain reaction positivity. Pediatrics International 2021, 63(9):1055-1061.	Arslan G	2021	Diarrhea	13	176	Clinical manifestations part
44	Arslan G, Aktürk H, Duman M: Clinical characteristics of pediatric coronavirus disease 2019 and predictors of polymerase chain reaction positivity. Pediatrics International 2021, 63(9):1055-1061.	Arslan G	2021	Nausea/vomiting	11	176	Clinical manifestations part
44	Arslan G, Aktürk H, Duman M: Clinical characteristics of pediatric coronavirus disease 2019 and predictors of polymerase chain reaction positivity. Pediatrics International 2021, 63(9):1055-1061.	Arslan G	2021	Headache	0	176	Clinical manifestations part
44	Arslan G, Aktürk H, Duman M: Clinical characteristics of pediatric coronavirus disease 2019 and predictors of polymerase chain reaction positivity. Pediatrics International 2021, 63(9):1055-1061.	Arslan G	2021	Myalgia	0	176	Clinical manifestations part
44	Arslan G, Aktürk H, Duman M: Clinical characteristics of pediatric coronavirus disease 2019 and predictors of polymerase chain reaction positivity. Pediatrics International 2021, 63(9):1055-1061.	Arslan G	2021	Chest pain	0	176	Clinical manifestations part
44	Arslan G, Aktürk H, Duman M: Clinical characteristics of pediatric coronavirus disease 2019 and predictors of polymerase chain reaction positivity. Pediatrics International 2021, 63(9):1055-1061.	Arslan G	2021	Rash	0	176	Clinical manifestations part
44	Arslan G, Aktürk H, Duman M: Clinical characteristics of pediatric coronavirus disease 2019 and predictors of polymerase chain reaction positivity. Pediatrics International 2021, 63(9):1055-1061.	Arslan G	2021	Conjunctivitis	0	176	Clinical manifestations part
44	Arslan G, Aktürk H, Duman M: Clinical characteristics of pediatric coronavirus disease 2019 and predictors of polymerase chain reaction positivity. Pediatrics International 2021, 63(9):1055-1061.	Arslan G	2021	Leukopenia	0	176	Clinical manifestations part
44	Arslan G, Aktürk H, Duman M: Clinical characteristics of pediatric coronavirus disease 2019 and predictors of polymerase chain reaction positivity. Pediatrics International 2021, 63(9):1055-1061.	Arslan G	2021	Lymphcytopenia	32	176	Clinical manifestations part
44	Arslan G, Aktürk H, Duman M: Clinical characteristics of pediatric coronavirus disease 2019 and predictors of polymerase chain reaction positivity. Pediatrics International 2021, 63(9):1055-1061.	Arslan G	2021	Increased CRP	29	176	Laboratory findings part
44	Arslan G, Aktürk H, Duman M: Clinical characteristics of pediatric coronavirus disease 2019 and predictors of polymerase chain reaction positivity. Pediatrics International 2021, 63(9):1055-1061.	Arslan G	2021	Increased PCT	12	176	Laboratory findings part
44	Arslan G, Aktürk H, Duman M: Clinical characteristics of pediatric coronavirus disease 2019 and predictors of polymerase chain reaction positivity. Pediatrics International 2021, 63(9):1055-1061.	Arslan G	2021	Increased troponin	3	176	Laboratory findings part
44	Arslan G, Aktürk H, Duman M: Clinical characteristics of pediatric coronavirus disease 2019 and predictors of polymerase chain reaction positivity. Pediatrics International 2021, 63(9):1055-1061.	Arslan G	2021	Increased BNP	3	176	Laboratory findings part
44	Arslan G, Aktürk H, Duman M: Clinical characteristics of pediatric coronavirus disease 2019 and predictors of polymerase chain reaction positivity. Pediatrics International 2021, 63(9):1055-1061.	Arslan G	2021	Ground glass opacity	15	19	Radiological findings part
44	Arslan G, Aktürk H, Duman M: Clinical characteristics of pediatric coronavirus disease 2019 and predictors of polymerase chain reaction positivity. Pediatrics International 2021, 63(9):1055-1061.	Arslan G	2021	Unilateral pneumonia lesion	5	19	Radiological findings part
44	Arslan G, Aktürk H, Duman M: Clinical characteristics of pediatric coronavirus disease 2019 and predictors of polymerase chain reaction positivity. Pediatrics International 2021, 63(9):1055-1061.	Arslan G	2021	Bilateral pneumonia lesion	14	19	Radiological findings part
44	Arslan G, Aktürk H, Duman M: Clinical characteristics of pediatric coronavirus disease 2019 and predictors of polymerase chain reaction positivity. Pediatrics International 2021, 63(9):1055-1061.	Arslan G	2021	Patchy shadows	3	19	Radiological findings part
44	Arslan G, Aktürk H, Duman M: Clinical characteristics of pediatric coronavirus disease 2019 and predictors of polymerase chain reaction positivity. Pediatrics International 2021, 63(9):1055-1061.	Arslan G	2021	Pleural effusion	0	19	Radiological findings part
44	Arslan G, Aktürk H, Duman M: Clinical characteristics of pediatric coronavirus disease 2019 and predictors of polymerase chain reaction positivity. Pediatrics International 2021, 63(9):1055-1061.	Arslan G	2021	Multiple lung lobes lesions	0	19	Radiological findings part
44	Arslan G, Aktürk H, Duman M: Clinical characteristics of pediatric coronavirus disease 2019 and predictors of polymerase chain reaction positivity. Pediatrics International 2021, 63(9):1055-1061.	Arslan G	2021	Crazy-paving pattern	0	19	Radiological findings part
44	Arslan G, Aktürk H, Duman M: Clinical characteristics of pediatric coronavirus disease 2019 and predictors of polymerase chain reaction positivity. Pediatrics International 2021, 63(9):1055-1061.	Arslan G	2021	Oxygen therapy	6	176	Treatment part
44	Arslan G, Aktürk H, Duman M: Clinical characteristics of pediatric coronavirus disease 2019 and predictors of polymerase chain reaction positivity. Pediatrics International 2021, 63(9):1055-1061.	Arslan G	2021	Hydroxychloroquine	0	176	Treatment part
44	Arslan G, Aktürk H, Duman M: Clinical characteristics of pediatric coronavirus disease 2019 and predictors of polymerase chain reaction positivity. Pediatrics International 2021, 63(9):1055-1061.	Arslan G	2021	Mechanical ventilation	0	176	Treatment part
44	Arslan G, Aktürk H, Duman M: Clinical characteristics of pediatric coronavirus disease 2019 and predictors of polymerase chain reaction positivity. Pediatrics International 2021, 63(9):1055-1061.	Arslan G	2021	ECMO	0	176	Treatment part
44	Arslan G, Aktürk H, Duman M: Clinical characteristics of pediatric coronavirus disease 2019 and predictors of polymerase chain reaction positivity. Pediatrics International 2021, 63(9):1055-1061.	Arslan G	2021	Antiviral therapy	0	176	Treatment part
44	Arslan G, Aktürk H, Duman M: Clinical characteristics of pediatric coronavirus disease 2019 and predictors of polymerase chain reaction positivity. Pediatrics International 2021, 63(9):1055-1061.	Arslan G	2021	Intravenous immunoglobulin	3	176	Treatment part
44	Arslan G, Aktürk H, Duman M: Clinical characteristics of pediatric coronavirus disease 2019 and predictors of polymerase chain reaction positivity. Pediatrics International 2021, 63(9):1055-1061.	Arslan G	2021	Hospitalization	176	176	Outcomes part
44	Arslan G, Aktürk H, Duman M: Clinical characteristics of pediatric coronavirus disease 2019 and predictors of polymerase chain reaction positivity. Pediatrics International 2021, 63(9):1055-1061.	Arslan G	2021	Recovered	176	176	Outcomes part
44	Arslan G, Aktürk H, Duman M: Clinical characteristics of pediatric coronavirus disease 2019 and predictors of polymerase chain reaction positivity. Pediatrics International 2021, 63(9):1055-1061.	Arslan G	2021	Discharged	176	176	Outcomes part
44	Arslan G, Aktürk H, Duman M: Clinical characteristics of pediatric coronavirus disease 2019 and predictors of polymerase chain reaction positivity. Pediatrics International 2021, 63(9):1055-1061.	Arslan G	2021	Death	0	176	Outcomes part
44	Arslan G, Aktürk H, Duman M: Clinical characteristics of pediatric coronavirus disease 2019 and predictors of polymerase chain reaction positivity. Pediatrics International 2021, 63(9):1055-1061.	Arslan G	2021	ICU admission	1	176	Outcomes part
45	Bai K, Liu W, Liu C, Fu Y, Hu J, Qin Y, Zhang Q, Chen H, Xu F, Li C: Clinical Analysis of 25 COVID-19 Infections in Children. Pediatr Infect Dis J 2020, 39(7):e100-e103.	Bai K	2020	Asymptomatic	0	25	Severity of Illness part
45	Bai K, Liu W, Liu C, Fu Y, Hu J, Qin Y, Zhang Q, Chen H, Xu F, Li C: Clinical Analysis of 25 COVID-19 Infections in Children. Pediatr Infect Dis J 2020, 39(7):e100-e103.	Bai K	2020	Mild	18	25	Severity of Illness part
45	Bai K, Liu W, Liu C, Fu Y, Hu J, Qin Y, Zhang Q, Chen H, Xu F, Li C: Clinical Analysis of 25 COVID-19 Infections in Children. Pediatr Infect Dis J 2020, 39(7):e100-e103.	Bai K	2020	Moderate	7	25	Severity of Illness part
45	Bai K, Liu W, Liu C, Fu Y, Hu J, Qin Y, Zhang Q, Chen H, Xu F, Li C: Clinical Analysis of 25 COVID-19 Infections in Children. Pediatr Infect Dis J 2020, 39(7):e100-e103.	Bai K	2020	Severe	0	25	Severity of Illness part
45	Bai K, Liu W, Liu C, Fu Y, Hu J, Qin Y, Zhang Q, Chen H, Xu F, Li C: Clinical Analysis of 25 COVID-19 Infections in Children. Pediatr Infect Dis J 2020, 39(7):e100-e103.	Bai K	2020	Critical	0	25	Severity of Illness part
45	Bai K, Liu W, Liu C, Fu Y, Hu J, Qin Y, Zhang Q, Chen H, Xu F, Li C: Clinical Analysis of 25 COVID-19 Infections in Children. Pediatr Infect Dis J 2020, 39(7):e100-e103.	Bai K	2020	Fever	13	25	Clinical manifestations part
45	Bai K, Liu W, Liu C, Fu Y, Hu J, Qin Y, Zhang Q, Chen H, Xu F, Li C: Clinical Analysis of 25 COVID-19 Infections in Children. Pediatr Infect Dis J 2020, 39(7):e100-e103.	Bai K	2020	Fatigue	8	25	Clinical manifestations part
45	Bai K, Liu W, Liu C, Fu Y, Hu J, Qin Y, Zhang Q, Chen H, Xu F, Li C: Clinical Analysis of 25 COVID-19 Infections in Children. Pediatr Infect Dis J 2020, 39(7):e100-e103.	Bai K	2020	Smell disturbances	0	25	Clinical manifestations part
45	Bai K, Liu W, Liu C, Fu Y, Hu J, Qin Y, Zhang Q, Chen H, Xu F, Li C: Clinical Analysis of 25 COVID-19 Infections in Children. Pediatr Infect Dis J 2020, 39(7):e100-e103.	Bai K	2020	Taste disturbances	0	25	Clinical manifestations part
45	Bai K, Liu W, Liu C, Fu Y, Hu J, Qin Y, Zhang Q, Chen H, Xu F, Li C: Clinical Analysis of 25 COVID-19 Infections in Children. Pediatr Infect Dis J 2020, 39(7):e100-e103.	Bai K	2020	Respiratory symptoms	16	25	Clinical manifestations part
45	Bai K, Liu W, Liu C, Fu Y, Hu J, Qin Y, Zhang Q, Chen H, Xu F, Li C: Clinical Analysis of 25 COVID-19 Infections in Children. Pediatr Infect Dis J 2020, 39(7):e100-e103.	Bai K	2020	Cough	14	25	Clinical manifestations part
45	Bai K, Liu W, Liu C, Fu Y, Hu J, Qin Y, Zhang Q, Chen H, Xu F, Li C: Clinical Analysis of 25 COVID-19 Infections in Children. Pediatr Infect Dis J 2020, 39(7):e100-e103.	Bai K	2020	Expectoration/Sputum	4	25	Clinical manifestations part
45	Bai K, Liu W, Liu C, Fu Y, Hu J, Qin Y, Zhang Q, Chen H, Xu F, Li C: Clinical Analysis of 25 COVID-19 Infections in Children. Pediatr Infect Dis J 2020, 39(7):e100-e103.	Bai K	2020	Dyspnea	2	25	Clinical manifestations part
45	Bai K, Liu W, Liu C, Fu Y, Hu J, Qin Y, Zhang Q, Chen H, Xu F, Li C: Clinical Analysis of 25 COVID-19 Infections in Children. Pediatr Infect Dis J 2020, 39(7):e100-e103.	Bai K	2020	Shortness of breath	2	25	Clinical manifestations part
45	Bai K, Liu W, Liu C, Fu Y, Hu J, Qin Y, Zhang Q, Chen H, Xu F, Li C: Clinical Analysis of 25 COVID-19 Infections in Children. Pediatr Infect Dis J 2020, 39(7):e100-e103.	Bai K	2020	Sore throat	2	25	Clinical manifestations part
45	Bai K, Liu W, Liu C, Fu Y, Hu J, Qin Y, Zhang Q, Chen H, Xu F, Li C: Clinical Analysis of 25 COVID-19 Infections in Children. Pediatr Infect Dis J 2020, 39(7):e100-e103.	Bai K	2020	Rhinorrhea	1	25	Clinical manifestations part
45	Bai K, Liu W, Liu C, Fu Y, Hu J, Qin Y, Zhang Q, Chen H, Xu F, Li C: Clinical Analysis of 25 COVID-19 Infections in Children. Pediatr Infect Dis J 2020, 39(7):e100-e103.	Bai K	2020	Nausea/vomiting	1	25	Clinical manifestations part
45	Bai K, Liu W, Liu C, Fu Y, Hu J, Qin Y, Zhang Q, Chen H, Xu F, Li C: Clinical Analysis of 25 COVID-19 Infections in Children. Pediatr Infect Dis J 2020, 39(7):e100-e103.	Bai K	2020	Gastrointestinal symptoms	3	25	Clinical manifestations part
45	Bai K, Liu W, Liu C, Fu Y, Hu J, Qin Y, Zhang Q, Chen H, Xu F, Li C: Clinical Analysis of 25 COVID-19 Infections in Children. Pediatr Infect Dis J 2020, 39(7):e100-e103.	Bai K	2020	Abdominal pain	1	25	Clinical manifestations part
45	Bai K, Liu W, Liu C, Fu Y, Hu J, Qin Y, Zhang Q, Chen H, Xu F, Li C: Clinical Analysis of 25 COVID-19 Infections in Children. Pediatr Infect Dis J 2020, 39(7):e100-e103.	Bai K	2020	Diarrhea	2	25	Clinical manifestations part
45	Bai K, Liu W, Liu C, Fu Y, Hu J, Qin Y, Zhang Q, Chen H, Xu F, Li C: Clinical Analysis of 25 COVID-19 Infections in Children. Pediatr Infect Dis J 2020, 39(7):e100-e103.	Bai K	2020	Nausea/vomiting	1	25	Clinical manifestations part
45	Bai K, Liu W, Liu C, Fu Y, Hu J, Qin Y, Zhang Q, Chen H, Xu F, Li C: Clinical Analysis of 25 COVID-19 Infections in Children. Pediatr Infect Dis J 2020, 39(7):e100-e103.	Bai K	2020	Headache	1	25	Clinical manifestations part
45	Bai K, Liu W, Liu C, Fu Y, Hu J, Qin Y, Zhang Q, Chen H, Xu F, Li C: Clinical Analysis of 25 COVID-19 Infections in Children. Pediatr Infect Dis J 2020, 39(7):e100-e103.	Bai K	2020	Myalgia	1	25	Clinical manifestations part
45	Bai K, Liu W, Liu C, Fu Y, Hu J, Qin Y, Zhang Q, Chen H, Xu F, Li C: Clinical Analysis of 25 COVID-19 Infections in Children. Pediatr Infect Dis J 2020, 39(7):e100-e103.	Bai K	2020	Leukocytosis	0	25	Clinical manifestations part
45	Bai K, Liu W, Liu C, Fu Y, Hu J, Qin Y, Zhang Q, Chen H, Xu F, Li C: Clinical Analysis of 25 COVID-19 Infections in Children. Pediatr Infect Dis J 2020, 39(7):e100-e103.	Bai K	2020	Increased CRP	3	25	Laboratory findings part
45	Bai K, Liu W, Liu C, Fu Y, Hu J, Qin Y, Zhang Q, Chen H, Xu F, Li C: Clinical Analysis of 25 COVID-19 Infections in Children. Pediatr Infect Dis J 2020, 39(7):e100-e103.	Bai K	2020	Increased IL-6	5	15	Laboratory findings part
45	Bai K, Liu W, Liu C, Fu Y, Hu J, Qin Y, Zhang Q, Chen H, Xu F, Li C: Clinical Analysis of 25 COVID-19 Infections in Children. Pediatr Infect Dis J 2020, 39(7):e100-e103.	Bai K	2020	Hospitalization	25	25	Outcomes part
45	Bai K, Liu W, Liu C, Fu Y, Hu J, Qin Y, Zhang Q, Chen H, Xu F, Li C: Clinical Analysis of 25 COVID-19 Infections in Children. Pediatr Infect Dis J 2020, 39(7):e100-e103.	Bai K	2020	Recovered	25	25	Outcomes part
45	Bai K, Liu W, Liu C, Fu Y, Hu J, Qin Y, Zhang Q, Chen H, Xu F, Li C: Clinical Analysis of 25 COVID-19 Infections in Children. Pediatr Infect Dis J 2020, 39(7):e100-e103.	Bai K	2020	Discharged	25	25	Outcomes part
46	Bardellini E, Bondioni MP, Amadori F, Veneri F, Lougaris V, Meini A, Plebani A, Majorana A: Non-specific oral and cutaneous manifestations of Coronavirus Disease 2019 in children. Med Oral Patol Oral Cir Bucal 2021, 26(5):e549-e553.	Bardellini E	2020	Fever	25	27	Clinical manifestations part
46	Bardellini E, Bondioni MP, Amadori F, Veneri F, Lougaris V, Meini A, Plebani A, Majorana A: Non-specific oral and cutaneous manifestations of Coronavirus Disease 2019 in children. Med Oral Patol Oral Cir Bucal 2021, 26(5):e549-e553.	Bardellini E	2020	Cough	10	27	Clinical manifestations part
46	Bardellini E, Bondioni MP, Amadori F, Veneri F, Lougaris V, Meini A, Plebani A, Majorana A: Non-specific oral and cutaneous manifestations of Coronavirus Disease 2019 in children. Med Oral Patol Oral Cir Bucal 2021, 26(5):e549-e553.	Bardellini E	2020	Rhinorrhea	7	27	Clinical manifestations part
46	Bardellini E, Bondioni MP, Amadori F, Veneri F, Lougaris V, Meini A, Plebani A, Majorana A: Non-specific oral and cutaneous manifestations of Coronavirus Disease 2019 in children. Med Oral Patol Oral Cir Bucal 2021, 26(5):e549-e553.	Bardellini E	2020	Shortness of breath	5	27	Clinical manifestations part
46	Bardellini E, Bondioni MP, Amadori F, Veneri F, Lougaris V, Meini A, Plebani A, Majorana A: Non-specific oral and cutaneous manifestations of Coronavirus Disease 2019 in children. Med Oral Patol Oral Cir Bucal 2021, 26(5):e549-e553.	Bardellini E	2020	Coagulopathy	2	27	Clinical manifestations part
46	Bardellini E, Bondioni MP, Amadori F, Veneri F, Lougaris V, Meini A, Plebani A, Majorana A: Non-specific oral and cutaneous manifestations of Coronavirus Disease 2019 in children. Med Oral Patol Oral Cir Bucal 2021, 26(5):e549-e553.	Bardellini E	2020	Taste disturbances	3	27	Clinical manifestations part
46	Bardellini E, Bondioni MP, Amadori F, Veneri F, Lougaris V, Meini A, Plebani A, Majorana A: Non-specific oral and cutaneous manifestations of Coronavirus Disease 2019 in children. Med Oral Patol Oral Cir Bucal 2021, 26(5):e549-e553.	Bardellini E	2020	Rash	6	27	Clinical manifestations part
47	Natera-de Benito D, Aguilera-Albesa S, Costa-Comellas L, García-Romero M, Miranda-Herrero MC, Rúbies Olives J, García-Campos Ó, Martínez Del Val E, Martinez Garcia MJ, Medina Martínez I et al: COVID-19 in children with neuromuscular disorders. J Neurol 2021, 268(9):3081-3085.	Natera-de Benito D	2021	Asymptomatic	11	29	Severity of Illness part
47	Natera-de Benito D, Aguilera-Albesa S, Costa-Comellas L, García-Romero M, Miranda-Herrero MC, Rúbies Olives J, García-Campos Ó, Martínez Del Val E, Martinez Garcia MJ, Medina Martínez I et al: COVID-19 in children with neuromuscular disorders. J Neurol 2021, 268(9):3081-3085.	Natera-de Benito D	2021	Mild	16	29	Severity of Illness part
47	Natera-de Benito D, Aguilera-Albesa S, Costa-Comellas L, García-Romero M, Miranda-Herrero MC, Rúbies Olives J, García-Campos Ó, Martínez Del Val E, Martinez Garcia MJ, Medina Martínez I et al: COVID-19 in children with neuromuscular disorders. J Neurol 2021, 268(9):3081-3085.	Natera-de Benito D	2021	Moderate	3	29	Severity of Illness part
47	Natera-de Benito D, Aguilera-Albesa S, Costa-Comellas L, García-Romero M, Miranda-Herrero MC, Rúbies Olives J, García-Campos Ó, Martínez Del Val E, Martinez Garcia MJ, Medina Martínez I et al: COVID-19 in children with neuromuscular disorders. J Neurol 2021, 268(9):3081-3085.	Natera-de Benito D	2021	Severe	0	29	Severity of Illness part
47	Natera-de Benito D, Aguilera-Albesa S, Costa-Comellas L, García-Romero M, Miranda-Herrero MC, Rúbies Olives J, García-Campos Ó, Martínez Del Val E, Martinez Garcia MJ, Medina Martínez I et al: COVID-19 in children with neuromuscular disorders. J Neurol 2021, 268(9):3081-3085.	Natera-de Benito D	2021	Critical	0	29	Severity of Illness part
47	Natera-de Benito D, Aguilera-Albesa S, Costa-Comellas L, García-Romero M, Miranda-Herrero MC, Rúbies Olives J, García-Campos Ó, Martínez Del Val E, Martinez Garcia MJ, Medina Martínez I et al: COVID-19 in children with neuromuscular disorders. J Neurol 2021, 268(9):3081-3085.	Natera-de Benito D	2021	Fever	9	29	Clinical manifestations part
47	Natera-de Benito D, Aguilera-Albesa S, Costa-Comellas L, García-Romero M, Miranda-Herrero MC, Rúbies Olives J, García-Campos Ó, Martínez Del Val E, Martinez Garcia MJ, Medina Martínez I et al: COVID-19 in children with neuromuscular disorders. J Neurol 2021, 268(9):3081-3085.	Natera-de Benito D	2021	Nausea/vomiting	9	29	Clinical manifestations part
47	Natera-de Benito D, Aguilera-Albesa S, Costa-Comellas L, García-Romero M, Miranda-Herrero MC, Rúbies Olives J, García-Campos Ó, Martínez Del Val E, Martinez Garcia MJ, Medina Martínez I et al: COVID-19 in children with neuromuscular disorders. J Neurol 2021, 268(9):3081-3085.	Natera-de Benito D	2021	Cough	3	29	Clinical manifestations part
47	Natera-de Benito D, Aguilera-Albesa S, Costa-Comellas L, García-Romero M, Miranda-Herrero MC, Rúbies Olives J, García-Campos Ó, Martínez Del Val E, Martinez Garcia MJ, Medina Martínez I et al: COVID-19 in children with neuromuscular disorders. J Neurol 2021, 268(9):3081-3085.	Natera-de Benito D	2021	Headache	3	29	Clinical manifestations part
47	Natera-de Benito D, Aguilera-Albesa S, Costa-Comellas L, García-Romero M, Miranda-Herrero MC, Rúbies Olives J, García-Campos Ó, Martínez Del Val E, Martinez Garcia MJ, Medina Martínez I et al: COVID-19 in children with neuromuscular disorders. J Neurol 2021, 268(9):3081-3085.	Natera-de Benito D	2021	Myalgia	2	29	Clinical manifestations part
47	Natera-de Benito D, Aguilera-Albesa S, Costa-Comellas L, García-Romero M, Miranda-Herrero MC, Rúbies Olives J, García-Campos Ó, Martínez Del Val E, Martinez Garcia MJ, Medina Martínez I et al: COVID-19 in children with neuromuscular disorders. J Neurol 2021, 268(9):3081-3085.	Natera-de Benito D	2021	Sore throat	2	29	Clinical manifestations part
47	Natera-de Benito D, Aguilera-Albesa S, Costa-Comellas L, García-Romero M, Miranda-Herrero MC, Rúbies Olives J, García-Campos Ó, Martínez Del Val E, Martinez Garcia MJ, Medina Martínez I et al: COVID-19 in children with neuromuscular disorders. J Neurol 2021, 268(9):3081-3085.	Natera-de Benito D	2021	Diarrhea	1	29	Clinical manifestations part
47	Natera-de Benito D, Aguilera-Albesa S, Costa-Comellas L, García-Romero M, Miranda-Herrero MC, Rúbies Olives J, García-Campos Ó, Martínez Del Val E, Martinez Garcia MJ, Medina Martínez I et al: COVID-19 in children with neuromuscular disorders. J Neurol 2021, 268(9):3081-3085.	Natera-de Benito D	2021	Nausea/vomiting	1	29	Clinical manifestations part
47	Natera-de Benito D, Aguilera-Albesa S, Costa-Comellas L, García-Romero M, Miranda-Herrero MC, Rúbies Olives J, García-Campos Ó, Martínez Del Val E, Martinez Garcia MJ, Medina Martínez I et al: COVID-19 in children with neuromuscular disorders. J Neurol 2021, 268(9):3081-3085.	Natera-de Benito D	2021	Smell disturbances	1	29	Clinical manifestations part
47	Natera-de Benito D, Aguilera-Albesa S, Costa-Comellas L, García-Romero M, Miranda-Herrero MC, Rúbies Olives J, García-Campos Ó, Martínez Del Val E, Martinez Garcia MJ, Medina Martínez I et al: COVID-19 in children with neuromuscular disorders. J Neurol 2021, 268(9):3081-3085.	Natera-de Benito D	2021	Ground glass opacity	2	29	Radiological findings part
47	Natera-de Benito D, Aguilera-Albesa S, Costa-Comellas L, García-Romero M, Miranda-Herrero MC, Rúbies Olives J, García-Campos Ó, Martínez Del Val E, Martinez Garcia MJ, Medina Martínez I et al: COVID-19 in children with neuromuscular disorders. J Neurol 2021, 268(9):3081-3085.	Natera-de Benito D	2021	Oxygen therapy	2	29	Treatment part
47	Natera-de Benito D, Aguilera-Albesa S, Costa-Comellas L, García-Romero M, Miranda-Herrero MC, Rúbies Olives J, García-Campos Ó, Martínez Del Val E, Martinez Garcia MJ, Medina Martínez I et al: COVID-19 in children with neuromuscular disorders. J Neurol 2021, 268(9):3081-3085.	Natera-de Benito D	2021	Hydroxychloroquine	2	29	Treatment part
47	Natera-de Benito D, Aguilera-Albesa S, Costa-Comellas L, García-Romero M, Miranda-Herrero MC, Rúbies Olives J, García-Campos Ó, Martínez Del Val E, Martinez Garcia MJ, Medina Martínez I et al: COVID-19 in children with neuromuscular disorders. J Neurol 2021, 268(9):3081-3085.	Natera-de Benito D	2021	Hospitalization	3	29	Outcomes part
47	Natera-de Benito D, Aguilera-Albesa S, Costa-Comellas L, García-Romero M, Miranda-Herrero MC, Rúbies Olives J, García-Campos Ó, Martínez Del Val E, Martinez Garcia MJ, Medina Martínez I et al: COVID-19 in children with neuromuscular disorders. J Neurol 2021, 268(9):3081-3085.	Natera-de Benito D	2021	ICU admission	1	29	Outcomes part
48	Böncüoğlu E, Coşkun M, Kıymet E, Öztürk Atasoy T, Şahinkaya Ş, Cem E, Düzgöl M, Yılmaz Çelebi M, Akaslan Kara A, Arıkan K et al: Can laboratory findings predict pulmonary involvement in children with COVID-19 infection? Pediatr Pulmonol 2021, 56(8):2489-2494.	Böncüoğlu E	2021	Fever	15	33	Clinical manifestations part
48	Böncüoğlu E, Coşkun M, Kıymet E, Öztürk Atasoy T, Şahinkaya Ş, Cem E, Düzgöl M, Yılmaz Çelebi M, Akaslan Kara A, Arıkan K et al: Can laboratory findings predict pulmonary involvement in children with COVID-19 infection? Pediatr Pulmonol 2021, 56(8):2489-2494.	Böncüoğlu E	2021	Cough	17	33	Clinical manifestations part
48	Böncüoğlu E, Coşkun M, Kıymet E, Öztürk Atasoy T, Şahinkaya Ş, Cem E, Düzgöl M, Yılmaz Çelebi M, Akaslan Kara A, Arıkan K et al: Can laboratory findings predict pulmonary involvement in children with COVID-19 infection? Pediatr Pulmonol 2021, 56(8):2489-2494.	Böncüoğlu E	2021	Shortness of breath	8	33	Clinical manifestations part
48	Böncüoğlu E, Coşkun M, Kıymet E, Öztürk Atasoy T, Şahinkaya Ş, Cem E, Düzgöl M, Yılmaz Çelebi M, Akaslan Kara A, Arıkan K et al: Can laboratory findings predict pulmonary involvement in children with COVID-19 infection? Pediatr Pulmonol 2021, 56(8):2489-2494.	Böncüoğlu E	2021	Ground glass opacity	24	33	Radiological findings part
48	Böncüoğlu E, Coşkun M, Kıymet E, Öztürk Atasoy T, Şahinkaya Ş, Cem E, Düzgöl M, Yılmaz Çelebi M, Akaslan Kara A, Arıkan K et al: Can laboratory findings predict pulmonary involvement in children with COVID-19 infection? Pediatr Pulmonol 2021, 56(8):2489-2494.	Böncüoğlu E	2021	Bilateral pneumonia lesion	14	33	Radiological findings part
48	Böncüoğlu E, Coşkun M, Kıymet E, Öztürk Atasoy T, Şahinkaya Ş, Cem E, Düzgöl M, Yılmaz Çelebi M, Akaslan Kara A, Arıkan K et al: Can laboratory findings predict pulmonary involvement in children with COVID-19 infection? Pediatr Pulmonol 2021, 56(8):2489-2494.	Böncüoğlu E	2021	Increased CRP	16	33	Laboratory findings part
48	Böncüoğlu E, Coşkun M, Kıymet E, Öztürk Atasoy T, Şahinkaya Ş, Cem E, Düzgöl M, Yılmaz Çelebi M, Akaslan Kara A, Arıkan K et al: Can laboratory findings predict pulmonary involvement in children with COVID-19 infection? Pediatr Pulmonol 2021, 56(8):2489-2494.	Böncüoğlu E	2021	Increased ferritin	10	18	Laboratory findings part
48	Böncüoğlu E, Coşkun M, Kıymet E, Öztürk Atasoy T, Şahinkaya Ş, Cem E, Düzgöl M, Yılmaz Çelebi M, Akaslan Kara A, Arıkan K et al: Can laboratory findings predict pulmonary involvement in children with COVID-19 infection? Pediatr Pulmonol 2021, 56(8):2489-2494.	Böncüoğlu E	2021	Increased fibrinogen	21	30	Laboratory findings part
48	Böncüoğlu E, Coşkun M, Kıymet E, Öztürk Atasoy T, Şahinkaya Ş, Cem E, Düzgöl M, Yılmaz Çelebi M, Akaslan Kara A, Arıkan K et al: Can laboratory findings predict pulmonary involvement in children with COVID-19 infection? Pediatr Pulmonol 2021, 56(8):2489-2494.	Böncüoğlu E	2021	Unilateral pneumonia lesion	19	33	Radiological findings part
48	Böncüoğlu E, Coşkun M, Kıymet E, Öztürk Atasoy T, Şahinkaya Ş, Cem E, Düzgöl M, Yılmaz Çelebi M, Akaslan Kara A, Arıkan K et al: Can laboratory findings predict pulmonary involvement in children with COVID-19 infection? Pediatr Pulmonol 2021, 56(8):2489-2494.	Böncüoğlu E	2021	Increased LDH	10	33	Laboratory findings part
48	Böncüoğlu E, Coşkun M, Kıymet E, Öztürk Atasoy T, Şahinkaya Ş, Cem E, Düzgöl M, Yılmaz Çelebi M, Akaslan Kara A, Arıkan K et al: Can laboratory findings predict pulmonary involvement in children with COVID-19 infection? Pediatr Pulmonol 2021, 56(8):2489-2494.	Böncüoğlu E	2021	Thrombocytosis	5	18	Clinical manifestations part
48	Böncüoğlu E, Coşkun M, Kıymet E, Öztürk Atasoy T, Şahinkaya Ş, Cem E, Düzgöl M, Yılmaz Çelebi M, Akaslan Kara A, Arıkan K et al: Can laboratory findings predict pulmonary involvement in children with COVID-19 infection? Pediatr Pulmonol 2021, 56(8):2489-2494.	Böncüoğlu E	2021	Increased ALT	9	30	Laboratory findings part
48	Böncüoğlu E, Coşkun M, Kıymet E, Öztürk Atasoy T, Şahinkaya Ş, Cem E, Düzgöl M, Yılmaz Çelebi M, Akaslan Kara A, Arıkan K et al: Can laboratory findings predict pulmonary involvement in children with COVID-19 infection? Pediatr Pulmonol 2021, 56(8):2489-2494.	Böncüoğlu E	2021	Increased AST	6	30	Laboratory findings part
48	Böncüoğlu E, Coşkun M, Kıymet E, Öztürk Atasoy T, Şahinkaya Ş, Cem E, Düzgöl M, Yılmaz Çelebi M, Akaslan Kara A, Arıkan K et al: Can laboratory findings predict pulmonary involvement in children with COVID-19 infection? Pediatr Pulmonol 2021, 56(8):2489-2494.	Böncüoğlu E	2021	Increased PCT	12	30	Laboratory findings part
48	Böncüoğlu E, Coşkun M, Kıymet E, Öztürk Atasoy T, Şahinkaya Ş, Cem E, Düzgöl M, Yılmaz Çelebi M, Akaslan Kara A, Arıkan K et al: Can laboratory findings predict pulmonary involvement in children with COVID-19 infection? Pediatr Pulmonol 2021, 56(8):2489-2494.	Böncüoğlu E	2021	Unilateral pneumonia lesion	19	33	Radiological findings part
49	Bustos-Cordova E, Castillo-Garcia D, Ceron-Rodriguez M, Soler-Quinones N: Clinical Spectrum of COVID-19 in a Mexican Pediatric Population. Indian Pediatrics 2021, 58(2):126-128.	Bustos-Cordova E	2020	Fever	35	50	Clinical manifestations part
49	Bustos-Cordova E, Castillo-Garcia D, Ceron-Rodriguez M, Soler-Quinones N: Clinical Spectrum of COVID-19 in a Mexican Pediatric Population. Indian Pediatrics 2021, 58(2):126-128.	Bustos-Cordova E	2020	Eyelid swelling	18	50	Clinical manifestations part
49	Bustos-Cordova E, Castillo-Garcia D, Ceron-Rodriguez M, Soler-Quinones N: Clinical Spectrum of COVID-19 in a Mexican Pediatric Population. Indian Pediatrics 2021, 58(2):126-128.	Bustos-Cordova E	2020	Cough	18	50	Clinical manifestations part
49	Bustos-Cordova E, Castillo-Garcia D, Ceron-Rodriguez M, Soler-Quinones N: Clinical Spectrum of COVID-19 in a Mexican Pediatric Population. Indian Pediatrics 2021, 58(2):126-128.	Bustos-Cordova E	2020	Rhinorrhea	13	50	Clinical manifestations part
49	Bustos-Cordova E, Castillo-Garcia D, Ceron-Rodriguez M, Soler-Quinones N: Clinical Spectrum of COVID-19 in a Mexican Pediatric Population. Indian Pediatrics 2021, 58(2):126-128.	Bustos-Cordova E	2020	Sore throat	12	50	Clinical manifestations part
49	Bustos-Cordova E, Castillo-Garcia D, Ceron-Rodriguez M, Soler-Quinones N: Clinical Spectrum of COVID-19 in a Mexican Pediatric Population. Indian Pediatrics 2021, 58(2):126-128.	Bustos-Cordova E	2020	Headache	11	50	Clinical manifestations part
49	Bustos-Cordova E, Castillo-Garcia D, Ceron-Rodriguez M, Soler-Quinones N: Clinical Spectrum of COVID-19 in a Mexican Pediatric Population. Indian Pediatrics 2021, 58(2):126-128.	Bustos-Cordova E	2020	Abdominal pain	11	50	Clinical manifestations part
49	Bustos-Cordova E, Castillo-Garcia D, Ceron-Rodriguez M, Soler-Quinones N: Clinical Spectrum of COVID-19 in a Mexican Pediatric Population. Indian Pediatrics 2021, 58(2):126-128.	Bustos-Cordova E	2020	Diarrhea	11	50	Clinical manifestations part
49	Bustos-Cordova E, Castillo-Garcia D, Ceron-Rodriguez M, Soler-Quinones N: Clinical Spectrum of COVID-19 in a Mexican Pediatric Population. Indian Pediatrics 2021, 58(2):126-128.	Bustos-Cordova E	2020	Nausea/vomiting	11	50	Clinical manifestations part
49	Bustos-Cordova E, Castillo-Garcia D, Ceron-Rodriguez M, Soler-Quinones N: Clinical Spectrum of COVID-19 in a Mexican Pediatric Population. Indian Pediatrics 2021, 58(2):126-128.	Bustos-Cordova E	2020	Conjunctivitis	11	50	Clinical manifestations part
49	Bustos-Cordova E, Castillo-Garcia D, Ceron-Rodriguez M, Soler-Quinones N: Clinical Spectrum of COVID-19 in a Mexican Pediatric Population. Indian Pediatrics 2021, 58(2):126-128.	Bustos-Cordova E	2020	Shortness of breath	10	50	Clinical manifestations part
49	Bustos-Cordova E, Castillo-Garcia D, Ceron-Rodriguez M, Soler-Quinones N: Clinical Spectrum of COVID-19 in a Mexican Pediatric Population. Indian Pediatrics 2021, 58(2):126-128.	Bustos-Cordova E	2020	Fatigue	9	50	Clinical manifestations part
49	Bustos-Cordova E, Castillo-Garcia D, Ceron-Rodriguez M, Soler-Quinones N: Clinical Spectrum of COVID-19 in a Mexican Pediatric Population. Indian Pediatrics 2021, 58(2):126-128.	Bustos-Cordova E	2020	Hyporexia	9	50	Clinical manifestations part
49	Bustos-Cordova E, Castillo-Garcia D, Ceron-Rodriguez M, Soler-Quinones N: Clinical Spectrum of COVID-19 in a Mexican Pediatric Population. Indian Pediatrics 2021, 58(2):126-128.	Bustos-Cordova E	2020	Myalgia	7	50	Clinical manifestations part
49	Bustos-Cordova E, Castillo-Garcia D, Ceron-Rodriguez M, Soler-Quinones N: Clinical Spectrum of COVID-19 in a Mexican Pediatric Population. Indian Pediatrics 2021, 58(2):126-128.	Bustos-Cordova E	2020	Arthralgia	4	50	Clinical manifestations part
49	Bustos-Cordova E, Castillo-Garcia D, Ceron-Rodriguez M, Soler-Quinones N: Clinical Spectrum of COVID-19 in a Mexican Pediatric Population. Indian Pediatrics 2021, 58(2):126-128.	Bustos-Cordova E	2020	Cough	4	50	Clinical manifestations part
49	Bustos-Cordova E, Castillo-Garcia D, Ceron-Rodriguez M, Soler-Quinones N: Clinical Spectrum of COVID-19 in a Mexican Pediatric Population. Indian Pediatrics 2021, 58(2):126-128.	Bustos-Cordova E	2020	Rash	4	50	Clinical manifestations part
49	Bustos-Cordova E, Castillo-Garcia D, Ceron-Rodriguez M, Soler-Quinones N: Clinical Spectrum of COVID-19 in a Mexican Pediatric Population. Indian Pediatrics 2021, 58(2):126-128.	Bustos-Cordova E	2020	Smell disturbances	2	50	Clinical manifestations part
49	Bustos-Cordova E, Castillo-Garcia D, Ceron-Rodriguez M, Soler-Quinones N: Clinical Spectrum of COVID-19 in a Mexican Pediatric Population. Indian Pediatrics 2021, 58(2):126-128.	Bustos-Cordova E	2020	Pharyngalgia/Sore throat	30	50	Clinical manifestations part
49	Bustos-Cordova E, Castillo-Garcia D, Ceron-Rodriguez M, Soler-Quinones N: Clinical Spectrum of COVID-19 in a Mexican Pediatric Population. Indian Pediatrics 2021, 58(2):126-128.	Bustos-Cordova E	2020	Psychiatric symptoms	12	50	Clinical manifestations part
49	Bustos-Cordova E, Castillo-Garcia D, Ceron-Rodriguez M, Soler-Quinones N: Clinical Spectrum of COVID-19 in a Mexican Pediatric Population. Indian Pediatrics 2021, 58(2):126-128.	Bustos-Cordova E	2020	Rhinorrhea	10	50	Clinical manifestations part
49	Bustos-Cordova E, Castillo-Garcia D, Ceron-Rodriguez M, Soler-Quinones N: Clinical Spectrum of COVID-19 in a Mexican Pediatric Population. Indian Pediatrics 2021, 58(2):126-128.	Bustos-Cordova E	2020	Respiratory symptoms	6	50	Clinical manifestations part
49	Bustos-Cordova E, Castillo-Garcia D, Ceron-Rodriguez M, Soler-Quinones N: Clinical Spectrum of COVID-19 in a Mexican Pediatric Population. Indian Pediatrics 2021, 58(2):126-128.	Bustos-Cordova E	2020	Rash	3	50	Clinical manifestations part
49	Bustos-Cordova E, Castillo-Garcia D, Ceron-Rodriguez M, Soler-Quinones N: Clinical Spectrum of COVID-19 in a Mexican Pediatric Population. Indian Pediatrics 2021, 58(2):126-128.	Bustos-Cordova E	2020	Rash	3	50	Clinical manifestations part
49	Bustos-Cordova E, Castillo-Garcia D, Ceron-Rodriguez M, Soler-Quinones N: Clinical Spectrum of COVID-19 in a Mexican Pediatric Population. Indian Pediatrics 2021, 58(2):126-128.	Bustos-Cordova E	2020	Sleep disorders	2	50	Clinical manifestations part
49	Bustos-Cordova E, Castillo-Garcia D, Ceron-Rodriguez M, Soler-Quinones N: Clinical Spectrum of COVID-19 in a Mexican Pediatric Population. Indian Pediatrics 2021, 58(2):126-128.	Bustos-Cordova E	2020	Nausea/vomiting	2	50	Clinical manifestations part
49	Bustos-Cordova E, Castillo-Garcia D, Ceron-Rodriguez M, Soler-Quinones N: Clinical Spectrum of COVID-19 in a Mexican Pediatric Population. Indian Pediatrics 2021, 58(2):126-128.	Bustos-Cordova E	2020	Lymphadenopathy	1	50	Clinical manifestations part
49	Bustos-Cordova E, Castillo-Garcia D, Ceron-Rodriguez M, Soler-Quinones N: Clinical Spectrum of COVID-19 in a Mexican Pediatric Population. Indian Pediatrics 2021, 58(2):126-128.	Bustos-Cordova E	2020	Lymphadenopathy	1	50	Clinical manifestations part
49	Bustos-Cordova E, Castillo-Garcia D, Ceron-Rodriguez M, Soler-Quinones N: Clinical Spectrum of COVID-19 in a Mexican Pediatric Population. Indian Pediatrics 2021, 58(2):126-128.	Bustos-Cordova E	2020	Shortness of breath	1	50	Clinical manifestations part
49	Bustos-Cordova E, Castillo-Garcia D, Ceron-Rodriguez M, Soler-Quinones N: Clinical Spectrum of COVID-19 in a Mexican Pediatric Population. Indian Pediatrics 2021, 58(2):126-128.	Bustos-Cordova E	2020	Ground glass opacity	18	50	Radiological findings part
49	Bustos-Cordova E, Castillo-Garcia D, Ceron-Rodriguez M, Soler-Quinones N: Clinical Spectrum of COVID-19 in a Mexican Pediatric Population. Indian Pediatrics 2021, 58(2):126-128.	Bustos-Cordova E	2020	Hospitalization	25	50	Outcomes part
49	Bustos-Cordova E, Castillo-Garcia D, Ceron-Rodriguez M, Soler-Quinones N: Clinical Spectrum of COVID-19 in a Mexican Pediatric Population. Indian Pediatrics 2021, 58(2):126-128.	Bustos-Cordova E	2020	Antibiotic therapy	15	50	Treatment part
49	Bustos-Cordova E, Castillo-Garcia D, Ceron-Rodriguez M, Soler-Quinones N: Clinical Spectrum of COVID-19 in a Mexican Pediatric Population. Indian Pediatrics 2021, 58(2):126-128.	Bustos-Cordova E	2020	Mechanical ventilation	2	50	Treatment part
49	Bustos-Cordova E, Castillo-Garcia D, Ceron-Rodriguez M, Soler-Quinones N: Clinical Spectrum of COVID-19 in a Mexican Pediatric Population. Indian Pediatrics 2021, 58(2):126-128.	Bustos-Cordova E	2020	Death	1	50	Outcomes part
50	Cairoli H, Raiden S, Chiolo MJ, Di Lalla S, Ferrero F: Patients assisted at the Department of Medicine of a pediatric hospital at the beginning of the COVID-19 pandemic in Buenos Aires, Argentina. Arch Argent Pediatr 2020, 118(6):418-426.	Cairoli H	2020	Asymptomatic	68	191	Severity of Illness part
50	Cairoli H, Raiden S, Chiolo MJ, Di Lalla S, Ferrero F: Patients assisted at the Department of Medicine of a pediatric hospital at the beginning of the COVID-19 pandemic in Buenos Aires, Argentina. Arch Argent Pediatr 2020, 118(6):418-426.	Cairoli H	2020	Moderate	6	191	Severity of Illness part
50	Cairoli H, Raiden S, Chiolo MJ, Di Lalla S, Ferrero F: Patients assisted at the Department of Medicine of a pediatric hospital at the beginning of the COVID-19 pandemic in Buenos Aires, Argentina. Arch Argent Pediatr 2020, 118(6):418-426.	Cairoli H	2020	Severe	0	191	Severity of Illness part
50	Cairoli H, Raiden S, Chiolo MJ, Di Lalla S, Ferrero F: Patients assisted at the Department of Medicine of a pediatric hospital at the beginning of the COVID-19 pandemic in Buenos Aires, Argentina. Arch Argent Pediatr 2020, 118(6):418-426.	Cairoli H	2020	Critical	0	191	Severity of Illness part
50	Cairoli H, Raiden S, Chiolo MJ, Di Lalla S, Ferrero F: Patients assisted at the Department of Medicine of a pediatric hospital at the beginning of the COVID-19 pandemic in Buenos Aires, Argentina. Arch Argent Pediatr 2020, 118(6):418-426.	Cairoli H	2020	Fever	55	191	Clinical manifestations part
50	Cairoli H, Raiden S, Chiolo MJ, Di Lalla S, Ferrero F: Patients assisted at the Department of Medicine of a pediatric hospital at the beginning of the COVID-19 pandemic in Buenos Aires, Argentina. Arch Argent Pediatr 2020, 118(6):418-426.	Cairoli H	2020	Sore throat	23	191	Clinical manifestations part
50	Cairoli H, Raiden S, Chiolo MJ, Di Lalla S, Ferrero F: Patients assisted at the Department of Medicine of a pediatric hospital at the beginning of the COVID-19 pandemic in Buenos Aires, Argentina. Arch Argent Pediatr 2020, 118(6):418-426.	Cairoli H	2020	Cough	20	191	Clinical manifestations part
50	Cairoli H, Raiden S, Chiolo MJ, Di Lalla S, Ferrero F: Patients assisted at the Department of Medicine of a pediatric hospital at the beginning of the COVID-19 pandemic in Buenos Aires, Argentina. Arch Argent Pediatr 2020, 118(6):418-426.	Cairoli H	2020	Headache	14	191	Clinical manifestations part
50	Cairoli H, Raiden S, Chiolo MJ, Di Lalla S, Ferrero F: Patients assisted at the Department of Medicine of a pediatric hospital at the beginning of the COVID-19 pandemic in Buenos Aires, Argentina. Arch Argent Pediatr 2020, 118(6):418-426.	Cairoli H	2020	Rhinorrhea	11	191	Clinical manifestations part
50	Cairoli H, Raiden S, Chiolo MJ, Di Lalla S, Ferrero F: Patients assisted at the Department of Medicine of a pediatric hospital at the beginning of the COVID-19 pandemic in Buenos Aires, Argentina. Arch Argent Pediatr 2020, 118(6):418-426.	Cairoli H	2020	Gastrointestinal symptoms	6	191	Clinical manifestations part
50	Cairoli H, Raiden S, Chiolo MJ, Di Lalla S, Ferrero F: Patients assisted at the Department of Medicine of a pediatric hospital at the beginning of the COVID-19 pandemic in Buenos Aires, Argentina. Arch Argent Pediatr 2020, 118(6):418-426.	Cairoli H	2020	Hospitalization	191	191	Outcomes part
50	Cairoli H, Raiden S, Chiolo MJ, Di Lalla S, Ferrero F: Patients assisted at the Department of Medicine of a pediatric hospital at the beginning of the COVID-19 pandemic in Buenos Aires, Argentina. Arch Argent Pediatr 2020, 118(6):418-426.	Cairoli H	2020	Death	0	191	Outcomes part
50	Cairoli H, Raiden S, Chiolo MJ, Di Lalla S, Ferrero F: Patients assisted at the Department of Medicine of a pediatric hospital at the beginning of the COVID-19 pandemic in Buenos Aires, Argentina. Arch Argent Pediatr 2020, 118(6):418-426.	Cairoli H	2020	ICU admission	0	191	Outcomes part
51	Calitri C, Fantone F, Benetti S, Lupica MM, Ignaccolo MG, Banino E, Viano A, Pace M, Castella A, Gaido F et al: Long-term clinical and serological follow-up of paediatric patients infected by SARS-CoV-2. Infez Med 2021, 29(2):216-223.	Calitri C	2021	Asymptomatic	11	46	Severity of Illness part
51	Calitri C, Fantone F, Benetti S, Lupica MM, Ignaccolo MG, Banino E, Viano A, Pace M, Castella A, Gaido F et al: Long-term clinical and serological follow-up of paediatric patients infected by SARS-CoV-2. Infez Med 2021, 29(2):216-223.	Calitri C	2021	Mild	34	46	Severity of Illness part
51	Calitri C, Fantone F, Benetti S, Lupica MM, Ignaccolo MG, Banino E, Viano A, Pace M, Castella A, Gaido F et al: Long-term clinical and serological follow-up of paediatric patients infected by SARS-CoV-2. Infez Med 2021, 29(2):216-223.	Calitri C	2021	Severe	1	46	Severity of Illness part
51	Calitri C, Fantone F, Benetti S, Lupica MM, Ignaccolo MG, Banino E, Viano A, Pace M, Castella A, Gaido F et al: Long-term clinical and serological follow-up of paediatric patients infected by SARS-CoV-2. Infez Med 2021, 29(2):216-223.	Calitri C	2021	Fever	23	35	Clinical manifestations part
51	Calitri C, Fantone F, Benetti S, Lupica MM, Ignaccolo MG, Banino E, Viano A, Pace M, Castella A, Gaido F et al: Long-term clinical and serological follow-up of paediatric patients infected by SARS-CoV-2. Infez Med 2021, 29(2):216-223.	Calitri C	2021	Headache	11	35	Clinical manifestations part
51	Calitri C, Fantone F, Benetti S, Lupica MM, Ignaccolo MG, Banino E, Viano A, Pace M, Castella A, Gaido F et al: Long-term clinical and serological follow-up of paediatric patients infected by SARS-CoV-2. Infez Med 2021, 29(2):216-223.	Calitri C	2021	Cough	10	35	Clinical manifestations part
51	Calitri C, Fantone F, Benetti S, Lupica MM, Ignaccolo MG, Banino E, Viano A, Pace M, Castella A, Gaido F et al: Long-term clinical and serological follow-up of paediatric patients infected by SARS-CoV-2. Infez Med 2021, 29(2):216-223.	Calitri C	2021	Fatigue	9	35	Clinical manifestations part
51	Calitri C, Fantone F, Benetti S, Lupica MM, Ignaccolo MG, Banino E, Viano A, Pace M, Castella A, Gaido F et al: Long-term clinical and serological follow-up of paediatric patients infected by SARS-CoV-2. Infez Med 2021, 29(2):216-223.	Calitri C	2021	Diarrhea	9	35	Clinical manifestations part
51	Calitri C, Fantone F, Benetti S, Lupica MM, Ignaccolo MG, Banino E, Viano A, Pace M, Castella A, Gaido F et al: Long-term clinical and serological follow-up of paediatric patients infected by SARS-CoV-2. Infez Med 2021, 29(2):216-223.	Calitri C	2021	Smell disturbances	7	35	Clinical manifestations part
51	Calitri C, Fantone F, Benetti S, Lupica MM, Ignaccolo MG, Banino E, Viano A, Pace M, Castella A, Gaido F et al: Long-term clinical and serological follow-up of paediatric patients infected by SARS-CoV-2. Infez Med 2021, 29(2):216-223.	Calitri C	2021	Myalgia	6	35	Clinical manifestations part
51	Calitri C, Fantone F, Benetti S, Lupica MM, Ignaccolo MG, Banino E, Viano A, Pace M, Castella A, Gaido F et al: Long-term clinical and serological follow-up of paediatric patients infected by SARS-CoV-2. Infez Med 2021, 29(2):216-223.	Calitri C	2021	Taste disturbances	6	35	Clinical manifestations part
51	Calitri C, Fantone F, Benetti S, Lupica MM, Ignaccolo MG, Banino E, Viano A, Pace M, Castella A, Gaido F et al: Long-term clinical and serological follow-up of paediatric patients infected by SARS-CoV-2. Infez Med 2021, 29(2):216-223.	Calitri C	2021	Rash	3	35	Clinical manifestations part
51	Calitri C, Fantone F, Benetti S, Lupica MM, Ignaccolo MG, Banino E, Viano A, Pace M, Castella A, Gaido F et al: Long-term clinical and serological follow-up of paediatric patients infected by SARS-CoV-2. Infez Med 2021, 29(2):216-223.	Calitri C	2021	Conjunctivitis	2	35	Clinical manifestations part
51	Calitri C, Fantone F, Benetti S, Lupica MM, Ignaccolo MG, Banino E, Viano A, Pace M, Castella A, Gaido F et al: Long-term clinical and serological follow-up of paediatric patients infected by SARS-CoV-2. Infez Med 2021, 29(2):216-223.	Calitri C	2021	Abdominal pain	2	35	Clinical manifestations part
51	Calitri C, Fantone F, Benetti S, Lupica MM, Ignaccolo MG, Banino E, Viano A, Pace M, Castella A, Gaido F et al: Long-term clinical and serological follow-up of paediatric patients infected by SARS-CoV-2. Infez Med 2021, 29(2):216-223.	Calitri C	2021	Dyspnea	1	35	Clinical manifestations part
51	Calitri C, Fantone F, Benetti S, Lupica MM, Ignaccolo MG, Banino E, Viano A, Pace M, Castella A, Gaido F et al: Long-term clinical and serological follow-up of paediatric patients infected by SARS-CoV-2. Infez Med 2021, 29(2):216-223.	Calitri C	2021	Sore throat	1	35	Clinical manifestations part
51	Calitri C, Fantone F, Benetti S, Lupica MM, Ignaccolo MG, Banino E, Viano A, Pace M, Castella A, Gaido F et al: Long-term clinical and serological follow-up of paediatric patients infected by SARS-CoV-2. Infez Med 2021, 29(2):216-223.	Calitri C	2021	Nausea/vomiting	1	35	Clinical manifestations part
51	Calitri C, Fantone F, Benetti S, Lupica MM, Ignaccolo MG, Banino E, Viano A, Pace M, Castella A, Gaido F et al: Long-term clinical and serological follow-up of paediatric patients infected by SARS-CoV-2. Infez Med 2021, 29(2):216-223.	Calitri C	2021	Rash	1	35	Clinical manifestations part
51	Calitri C, Fantone F, Benetti S, Lupica MM, Ignaccolo MG, Banino E, Viano A, Pace M, Castella A, Gaido F et al: Long-term clinical and serological follow-up of paediatric patients infected by SARS-CoV-2. Infez Med 2021, 29(2):216-223.	Calitri C	2021	Rash	1	35	Clinical manifestations part
51	Calitri C, Fantone F, Benetti S, Lupica MM, Ignaccolo MG, Banino E, Viano A, Pace M, Castella A, Gaido F et al: Long-term clinical and serological follow-up of paediatric patients infected by SARS-CoV-2. Infez Med 2021, 29(2):216-223.	Calitri C	2021	Hospitalization	4	46	Outcomes part
51	Calitri C, Fantone F, Benetti S, Lupica MM, Ignaccolo MG, Banino E, Viano A, Pace M, Castella A, Gaido F et al: Long-term clinical and serological follow-up of paediatric patients infected by SARS-CoV-2. Infez Med 2021, 29(2):216-223.	Calitri C	2021	Recovered	46	46	Outcomes part
52	Caro-Dominguez P, Shelmerdine SC, Toso S, Secinaro A, Toma P, Damasio MB, Navallas M, Riaza-Martin L, Gomez-Pastrana D, Ghadimi Mahani M et al: Thoracic imaging of coronavirus disease 2019 (COVID-19) in children: a series of 91 cases. Pediatr Radiol 2020, 50(10):1354-1368.	Caro-Dominguez P	2020	Asymptomatic	6	91	Severity of Illness part
52	Caro-Dominguez P, Shelmerdine SC, Toso S, Secinaro A, Toma P, Damasio MB, Navallas M, Riaza-Martin L, Gomez-Pastrana D, Ghadimi Mahani M et al: Thoracic imaging of coronavirus disease 2019 (COVID-19) in children: a series of 91 cases. Pediatr Radiol 2020, 50(10):1354-1368.	Caro-Dominguez P	2020	Mild	75	91	Severity of Illness part
52	Caro-Dominguez P, Shelmerdine SC, Toso S, Secinaro A, Toma P, Damasio MB, Navallas M, Riaza-Martin L, Gomez-Pastrana D, Ghadimi Mahani M et al: Thoracic imaging of coronavirus disease 2019 (COVID-19) in children: a series of 91 cases. Pediatr Radiol 2020, 50(10):1354-1368.	Caro-Dominguez P	2020	Severe	10	91	Severity of Illness part
52	Caro-Dominguez P, Shelmerdine SC, Toso S, Secinaro A, Toma P, Damasio MB, Navallas M, Riaza-Martin L, Gomez-Pastrana D, Ghadimi Mahani M et al: Thoracic imaging of coronavirus disease 2019 (COVID-19) in children: a series of 91 cases. Pediatr Radiol 2020, 50(10):1354-1368.	Caro-Dominguez P	2020	Death	1	91	Outcomes part
52	Caro-Dominguez P, Shelmerdine SC, Toso S, Secinaro A, Toma P, Damasio MB, Navallas M, Riaza-Martin L, Gomez-Pastrana D, Ghadimi Mahani M et al: Thoracic imaging of coronavirus disease 2019 (COVID-19) in children: a series of 91 cases. Pediatr Radiol 2020, 50(10):1354-1368.	Caro-Dominguez P	2020	Fever	66	91	Clinical manifestations part
52	Caro-Dominguez P, Shelmerdine SC, Toso S, Secinaro A, Toma P, Damasio MB, Navallas M, Riaza-Martin L, Gomez-Pastrana D, Ghadimi Mahani M et al: Thoracic imaging of coronavirus disease 2019 (COVID-19) in children: a series of 91 cases. Pediatr Radiol 2020, 50(10):1354-1368.	Caro-Dominguez P	2020	Cough	50	91	Clinical manifestations part
52	Caro-Dominguez P, Shelmerdine SC, Toso S, Secinaro A, Toma P, Damasio MB, Navallas M, Riaza-Martin L, Gomez-Pastrana D, Ghadimi Mahani M et al: Thoracic imaging of coronavirus disease 2019 (COVID-19) in children: a series of 91 cases. Pediatr Radiol 2020, 50(10):1354-1368.	Caro-Dominguez P	2020	Dyspnea	33	91	Clinical manifestations part
52	Caro-Dominguez P, Shelmerdine SC, Toso S, Secinaro A, Toma P, Damasio MB, Navallas M, Riaza-Martin L, Gomez-Pastrana D, Ghadimi Mahani M et al: Thoracic imaging of coronavirus disease 2019 (COVID-19) in children: a series of 91 cases. Pediatr Radiol 2020, 50(10):1354-1368.	Caro-Dominguez P	2020	Rhinorrhea	13	91	Clinical manifestations part
52	Caro-Dominguez P, Shelmerdine SC, Toso S, Secinaro A, Toma P, Damasio MB, Navallas M, Riaza-Martin L, Gomez-Pastrana D, Ghadimi Mahani M et al: Thoracic imaging of coronavirus disease 2019 (COVID-19) in children: a series of 91 cases. Pediatr Radiol 2020, 50(10):1354-1368.	Caro-Dominguez P	2020	Expectoration/Sputum	8	91	Clinical manifestations part
52	Caro-Dominguez P, Shelmerdine SC, Toso S, Secinaro A, Toma P, Damasio MB, Navallas M, Riaza-Martin L, Gomez-Pastrana D, Ghadimi Mahani M et al: Thoracic imaging of coronavirus disease 2019 (COVID-19) in children: a series of 91 cases. Pediatr Radiol 2020, 50(10):1354-1368.	Caro-Dominguez P	2020	Gastrointestinal symptoms	5	91	Clinical manifestations part
52	Caro-Dominguez P, Shelmerdine SC, Toso S, Secinaro A, Toma P, Damasio MB, Navallas M, Riaza-Martin L, Gomez-Pastrana D, Ghadimi Mahani M et al: Thoracic imaging of coronavirus disease 2019 (COVID-19) in children: a series of 91 cases. Pediatr Radiol 2020, 50(10):1354-1368.	Caro-Dominguez P	2020	Immune modulators	16	91	Treatment part
52	Caro-Dominguez P, Shelmerdine SC, Toso S, Secinaro A, Toma P, Damasio MB, Navallas M, Riaza-Martin L, Gomez-Pastrana D, Ghadimi Mahani M et al: Thoracic imaging of coronavirus disease 2019 (COVID-19) in children: a series of 91 cases. Pediatr Radiol 2020, 50(10):1354-1368.	Caro-Dominguez P	2020	Normal CT/X-ray	10	81	Radiological findings part
52	Caro-Dominguez P, Shelmerdine SC, Toso S, Secinaro A, Toma P, Damasio MB, Navallas M, Riaza-Martin L, Gomez-Pastrana D, Ghadimi Mahani M et al: Thoracic imaging of coronavirus disease 2019 (COVID-19) in children: a series of 91 cases. Pediatr Radiol 2020, 50(10):1354-1368.	Caro-Dominguez P	2020	Multiple lung lobes lesions	47	81	Radiological findings part
52	Caro-Dominguez P, Shelmerdine SC, Toso S, Secinaro A, Toma P, Damasio MB, Navallas M, Riaza-Martin L, Gomez-Pastrana D, Ghadimi Mahani M et al: Thoracic imaging of coronavirus disease 2019 (COVID-19) in children: a series of 91 cases. Pediatr Radiol 2020, 50(10):1354-1368.	Caro-Dominguez P	2020	Consolidation	28	81	Radiological findings part
52	Caro-Dominguez P, Shelmerdine SC, Toso S, Secinaro A, Toma P, Damasio MB, Navallas M, Riaza-Martin L, Gomez-Pastrana D, Ghadimi Mahani M et al: Thoracic imaging of coronavirus disease 2019 (COVID-19) in children: a series of 91 cases. Pediatr Radiol 2020, 50(10):1354-1368.	Caro-Dominguez P	2020	Ground glass opacity	16	81	Radiological findings part
52	Caro-Dominguez P, Shelmerdine SC, Toso S, Secinaro A, Toma P, Damasio MB, Navallas M, Riaza-Martin L, Gomez-Pastrana D, Ghadimi Mahani M et al: Thoracic imaging of coronavirus disease 2019 (COVID-19) in children: a series of 91 cases. Pediatr Radiol 2020, 50(10):1354-1368.	Caro-Dominguez P	2020	Interstitial abnormalities	13	81	Radiological findings part
52	Caro-Dominguez P, Shelmerdine SC, Toso S, Secinaro A, Toma P, Damasio MB, Navallas M, Riaza-Martin L, Gomez-Pastrana D, Ghadimi Mahani M et al: Thoracic imaging of coronavirus disease 2019 (COVID-19) in children: a series of 91 cases. Pediatr Radiol 2020, 50(10):1354-1368.	Caro-Dominguez P	2020	Pleural effusion	6	81	Radiological findings part
52	Caro-Dominguez P, Shelmerdine SC, Toso S, Secinaro A, Toma P, Damasio MB, Navallas M, Riaza-Martin L, Gomez-Pastrana D, Ghadimi Mahani M et al: Thoracic imaging of coronavirus disease 2019 (COVID-19) in children: a series of 91 cases. Pediatr Radiol 2020, 50(10):1354-1368.	Caro-Dominguez P	2020	Pneumothorax	2	81	Clinical manifestations part
52	Caro-Dominguez P, Shelmerdine SC, Toso S, Secinaro A, Toma P, Damasio MB, Navallas M, Riaza-Martin L, Gomez-Pastrana D, Ghadimi Mahani M et al: Thoracic imaging of coronavirus disease 2019 (COVID-19) in children: a series of 91 cases. Pediatr Radiol 2020, 50(10):1354-1368.	Caro-Dominguez P	2020	Diarrhea	2	81	Clinical manifestations part
52	Caro-Dominguez P, Shelmerdine SC, Toso S, Secinaro A, Toma P, Damasio MB, Navallas M, Riaza-Martin L, Gomez-Pastrana D, Ghadimi Mahani M et al: Thoracic imaging of coronavirus disease 2019 (COVID-19) in children: a series of 91 cases. Pediatr Radiol 2020, 50(10):1354-1368.	Caro-Dominguez P	2020	Normal CT/X-ray	2	24	Radiological findings part
52	Caro-Dominguez P, Shelmerdine SC, Toso S, Secinaro A, Toma P, Damasio MB, Navallas M, Riaza-Martin L, Gomez-Pastrana D, Ghadimi Mahani M et al: Thoracic imaging of coronavirus disease 2019 (COVID-19) in children: a series of 91 cases. Pediatr Radiol 2020, 50(10):1354-1368.	Caro-Dominguez P	2020	Ground glass opacity	21	24	Radiological findings part
52	Caro-Dominguez P, Shelmerdine SC, Toso S, Secinaro A, Toma P, Damasio MB, Navallas M, Riaza-Martin L, Gomez-Pastrana D, Ghadimi Mahani M et al: Thoracic imaging of coronavirus disease 2019 (COVID-19) in children: a series of 91 cases. Pediatr Radiol 2020, 50(10):1354-1368.	Caro-Dominguez P	2020	Consolidation	14	24	Radiological findings part
52	Caro-Dominguez P, Shelmerdine SC, Toso S, Secinaro A, Toma P, Damasio MB, Navallas M, Riaza-Martin L, Gomez-Pastrana D, Ghadimi Mahani M et al: Thoracic imaging of coronavirus disease 2019 (COVID-19) in children: a series of 91 cases. Pediatr Radiol 2020, 50(10):1354-1368.	Caro-Dominguez P	2020	Nodular shadow	6	24	Radiological findings part
52	Caro-Dominguez P, Shelmerdine SC, Toso S, Secinaro A, Toma P, Damasio MB, Navallas M, Riaza-Martin L, Gomez-Pastrana D, Ghadimi Mahani M et al: Thoracic imaging of coronavirus disease 2019 (COVID-19) in children: a series of 91 cases. Pediatr Radiol 2020, 50(10):1354-1368.	Caro-Dominguez P	2020	Strawberry tongue	6	24	Clinical manifestations part
52	Caro-Dominguez P, Shelmerdine SC, Toso S, Secinaro A, Toma P, Damasio MB, Navallas M, Riaza-Martin L, Gomez-Pastrana D, Ghadimi Mahani M et al: Thoracic imaging of coronavirus disease 2019 (COVID-19) in children: a series of 91 cases. Pediatr Radiol 2020, 50(10):1354-1368.	Caro-Dominguez P	2020	Lymphadenopathy	4	24	Clinical manifestations part
52	Caro-Dominguez P, Shelmerdine SC, Toso S, Secinaro A, Toma P, Damasio MB, Navallas M, Riaza-Martin L, Gomez-Pastrana D, Ghadimi Mahani M et al: Thoracic imaging of coronavirus disease 2019 (COVID-19) in children: a series of 91 cases. Pediatr Radiol 2020, 50(10):1354-1368.	Caro-Dominguez P	2020	Vasoactive drugs	3	24	Treatment part
52	Caro-Dominguez P, Shelmerdine SC, Toso S, Secinaro A, Toma P, Damasio MB, Navallas M, Riaza-Martin L, Gomez-Pastrana D, Ghadimi Mahani M et al: Thoracic imaging of coronavirus disease 2019 (COVID-19) in children: a series of 91 cases. Pediatr Radiol 2020, 50(10):1354-1368.	Caro-Dominguez P	2020	Crazy-paving pattern	2	24	Radiological findings part
52	Caro-Dominguez P, Shelmerdine SC, Toso S, Secinaro A, Toma P, Damasio MB, Navallas M, Riaza-Martin L, Gomez-Pastrana D, Ghadimi Mahani M et al: Thoracic imaging of coronavirus disease 2019 (COVID-19) in children: a series of 91 cases. Pediatr Radiol 2020, 50(10):1354-1368.	Caro-Dominguez P	2020	Myocarditis	1	24	Clinical manifestations part
53	Team CC-R, Team CC-R, Team CC-R, Bialek S, Gierke R, Hughes M, McNamara LA, Pilishvili T, Skoff T: Coronavirus disease 2019 in children—United States, february 12–april 2, 2020. Morbidity and Mortality Weekly Report 2020, 69(14):422-426.	Team CC-R	2020	Fever	163	291	Clinical manifestations part
53	Team CC-R, Team CC-R, Team CC-R, Bialek S, Gierke R, Hughes M, McNamara LA, Pilishvili T, Skoff T: Coronavirus disease 2019 in children—United States, february 12–april 2, 2020. Morbidity and Mortality Weekly Report 2020, 69(14):422-426.	Team CC-R	2020	Cough	158	291	Clinical manifestations part
53	Team CC-R, Team CC-R, Team CC-R, Bialek S, Gierke R, Hughes M, McNamara LA, Pilishvili T, Skoff T: Coronavirus disease 2019 in children—United States, february 12–april 2, 2020. Morbidity and Mortality Weekly Report 2020, 69(14):422-426.	Team CC-R	2020	Shortness of breath	39	291	Clinical manifestations part
53	Team CC-R, Team CC-R, Team CC-R, Bialek S, Gierke R, Hughes M, McNamara LA, Pilishvili T, Skoff T: Coronavirus disease 2019 in children—United States, february 12–april 2, 2020. Morbidity and Mortality Weekly Report 2020, 69(14):422-426.	Team CC-R	2020	Myalgia	66	291	Clinical manifestations part
53	Team CC-R, Team CC-R, Team CC-R, Bialek S, Gierke R, Hughes M, McNamara LA, Pilishvili T, Skoff T: Coronavirus disease 2019 in children—United States, february 12–april 2, 2020. Morbidity and Mortality Weekly Report 2020, 69(14):422-426.	Team CC-R	2020	Sore throat	71	291	Clinical manifestations part
53	Team CC-R, Team CC-R, Team CC-R, Bialek S, Gierke R, Hughes M, McNamara LA, Pilishvili T, Skoff T: Coronavirus disease 2019 in children—United States, february 12–april 2, 2020. Morbidity and Mortality Weekly Report 2020, 69(14):422-426.	Team CC-R	2020	Headache	81	291	Clinical manifestations part
53	Team CC-R, Team CC-R, Team CC-R, Bialek S, Gierke R, Hughes M, McNamara LA, Pilishvili T, Skoff T: Coronavirus disease 2019 in children—United States, february 12–april 2, 2020. Morbidity and Mortality Weekly Report 2020, 69(14):422-426.	Team CC-R	2020	Nausea/vomiting	31	291	Clinical manifestations part
53	Team CC-R, Team CC-R, Team CC-R, Bialek S, Gierke R, Hughes M, McNamara LA, Pilishvili T, Skoff T: Coronavirus disease 2019 in children—United States, february 12–april 2, 2020. Morbidity and Mortality Weekly Report 2020, 69(14):422-426.	Team CC-R	2020	Diarrhea	37	291	Clinical manifestations part
53	Team CC-R, Team CC-R, Team CC-R, Bialek S, Gierke R, Hughes M, McNamara LA, Pilishvili T, Skoff T: Coronavirus disease 2019 in children—United States, february 12–april 2, 2020. Morbidity and Mortality Weekly Report 2020, 69(14):422-426.	Team CC-R	2020	Hospitalization	147	745	Outcomes part
53	Team CC-R, Team CC-R, Team CC-R, Bialek S, Gierke R, Hughes M, McNamara LA, Pilishvili T, Skoff T: Coronavirus disease 2019 in children—United States, february 12–april 2, 2020. Morbidity and Mortality Weekly Report 2020, 69(14):422-426.	Team CC-R	2020	ICU admission	15	745	Outcomes part
53	Team CC-R, Team CC-R, Team CC-R, Bialek S, Gierke R, Hughes M, McNamara LA, Pilishvili T, Skoff T: Coronavirus disease 2019 in children—United States, february 12–april 2, 2020. Morbidity and Mortality Weekly Report 2020, 69(14):422-426.	Team CC-R	2020	Death	3	2572	Outcomes part
54	Chen Z, Tong L, Zhou Y, Hua C, Wang W, Fu J, Shu Q, Hong L, Xu H, Xu Z et al: Childhood COVID-19: a multicentre retrospective study. Clin Microbiol Infect 2020, 26(9):1260.e1261-1260.e1264.	Chen Z	2020	Fever	163	291	Clinical manifestations part
54	Chen Z, Tong L, Zhou Y, Hua C, Wang W, Fu J, Shu Q, Hong L, Xu H, Xu Z et al: Childhood COVID-19: a multicentre retrospective study. Clin Microbiol Infect 2020, 26(9):1260.e1261-1260.e1264.	Chen Z	2020	Cough	158	291	Clinical manifestations part
54	Chen Z, Tong L, Zhou Y, Hua C, Wang W, Fu J, Shu Q, Hong L, Xu H, Xu Z et al: Childhood COVID-19: a multicentre retrospective study. Clin Microbiol Infect 2020, 26(9):1260.e1261-1260.e1264.	Chen Z	2020	Shortness of breath	39	291	Clinical manifestations part
54	Chen Z, Tong L, Zhou Y, Hua C, Wang W, Fu J, Shu Q, Hong L, Xu H, Xu Z et al: Childhood COVID-19: a multicentre retrospective study. Clin Microbiol Infect 2020, 26(9):1260.e1261-1260.e1264.	Chen Z	2020	Myalgia	66	291	Clinical manifestations part
54	Chen Z, Tong L, Zhou Y, Hua C, Wang W, Fu J, Shu Q, Hong L, Xu H, Xu Z et al: Childhood COVID-19: a multicentre retrospective study. Clin Microbiol Infect 2020, 26(9):1260.e1261-1260.e1264.	Chen Z	2020	Sore throat	71	291	Clinical manifestations part
54	Chen Z, Tong L, Zhou Y, Hua C, Wang W, Fu J, Shu Q, Hong L, Xu H, Xu Z et al: Childhood COVID-19: a multicentre retrospective study. Clin Microbiol Infect 2020, 26(9):1260.e1261-1260.e1264.	Chen Z	2020	Headache	81	291	Clinical manifestations part
54	Chen Z, Tong L, Zhou Y, Hua C, Wang W, Fu J, Shu Q, Hong L, Xu H, Xu Z et al: Childhood COVID-19: a multicentre retrospective study. Clin Microbiol Infect 2020, 26(9):1260.e1261-1260.e1264.	Chen Z	2020	Diarrhea	37	291	Clinical manifestations part
54	Chen Z, Tong L, Zhou Y, Hua C, Wang W, Fu J, Shu Q, Hong L, Xu H, Xu Z et al: Childhood COVID-19: a multicentre retrospective study. Clin Microbiol Infect 2020, 26(9):1260.e1261-1260.e1264.	Chen Z	2020	Nausea/vomiting	31	291	Clinical manifestations part
54	Chen Z, Tong L, Zhou Y, Hua C, Wang W, Fu J, Shu Q, Hong L, Xu H, Xu Z et al: Childhood COVID-19: a multicentre retrospective study. Clin Microbiol Infect 2020, 26(9):1260.e1261-1260.e1264.	Chen Z	2020	Hospitalization	147	745	Outcomes part
54	Chen Z, Tong L, Zhou Y, Hua C, Wang W, Fu J, Shu Q, Hong L, Xu H, Xu Z et al: Childhood COVID-19: a multicentre retrospective study. Clin Microbiol Infect 2020, 26(9):1260.e1261-1260.e1264.	Chen Z	2020	ICU admission	15	745	Outcomes part
54	Chen Z, Tong L, Zhou Y, Hua C, Wang W, Fu J, Shu Q, Hong L, Xu H, Xu Z et al: Childhood COVID-19: a multicentre retrospective study. Clin Microbiol Infect 2020, 26(9):1260.e1261-1260.e1264.	Chen Z	2020	Death	3	2572	Outcomes part
54	Chen Z, Tong L, Zhou Y, Hua C, Wang W, Fu J, Shu Q, Hong L, Xu H, Xu Z et al: Childhood COVID-19: a multicentre retrospective study. Clin Microbiol Infect 2020, 26(9):1260.e1261-1260.e1264.	Chen Z	2020	Mild	18	32	Severity of Illness part
54	Chen Z, Tong L, Zhou Y, Hua C, Wang W, Fu J, Shu Q, Hong L, Xu H, Xu Z et al: Childhood COVID-19: a multicentre retrospective study. Clin Microbiol Infect 2020, 26(9):1260.e1261-1260.e1264.	Chen Z	2020	Moderate	14	32	Severity of Illness part
55	Chua GT, Xiong X, Choi EH, Han MS, Chang SH, Jin BL, Lee EJ, Kim BN, Kim MK, Doo K et al: COVID-19 in children across three Asian cosmopolitan regions. Emerg Microbes Infect 2020, 9(1):2588-2596.	Chua GT	2020	Asymptomatic	111	423	Severity of Illness part
55	Chua GT, Xiong X, Choi EH, Han MS, Chang SH, Jin BL, Lee EJ, Kim BN, Kim MK, Doo K et al: COVID-19 in children across three Asian cosmopolitan regions. Emerg Microbes Infect 2020, 9(1):2588-2596.	Chua GT	2020	Fever	145	423	Clinical manifestations part
55	Chua GT, Xiong X, Choi EH, Han MS, Chang SH, Jin BL, Lee EJ, Kim BN, Kim MK, Doo K et al: COVID-19 in children across three Asian cosmopolitan regions. Emerg Microbes Infect 2020, 9(1):2588-2596.	Chua GT	2020	Cough	226	423	Clinical manifestations part
55	Chua GT, Xiong X, Choi EH, Han MS, Chang SH, Jin BL, Lee EJ, Kim BN, Kim MK, Doo K et al: COVID-19 in children across three Asian cosmopolitan regions. Emerg Microbes Infect 2020, 9(1):2588-2596.	Chua GT	2020	Expectoration/Sputum	64	423	Clinical manifestations part
55	Chua GT, Xiong X, Choi EH, Han MS, Chang SH, Jin BL, Lee EJ, Kim BN, Kim MK, Doo K et al: COVID-19 in children across three Asian cosmopolitan regions. Emerg Microbes Infect 2020, 9(1):2588-2596.	Chua GT	2020	Diarrhea	34	423	Clinical manifestations part
55	Chua GT, Xiong X, Choi EH, Han MS, Chang SH, Jin BL, Lee EJ, Kim BN, Kim MK, Doo K et al: COVID-19 in children across three Asian cosmopolitan regions. Emerg Microbes Infect 2020, 9(1):2588-2596.	Chua GT	2020	Abdominal pain	12	423	Clinical manifestations part
55	Chua GT, Xiong X, Choi EH, Han MS, Chang SH, Jin BL, Lee EJ, Kim BN, Kim MK, Doo K et al: COVID-19 in children across three Asian cosmopolitan regions. Emerg Microbes Infect 2020, 9(1):2588-2596.	Chua GT	2020	Smell disturbances	14	423	Clinical manifestations part
55	Chua GT, Xiong X, Choi EH, Han MS, Chang SH, Jin BL, Lee EJ, Kim BN, Kim MK, Doo K et al: COVID-19 in children across three Asian cosmopolitan regions. Emerg Microbes Infect 2020, 9(1):2588-2596.	Chua GT	2020	Taste disturbances	14	423	Clinical manifestations part
55	Chua GT, Xiong X, Choi EH, Han MS, Chang SH, Jin BL, Lee EJ, Kim BN, Kim MK, Doo K et al: COVID-19 in children across three Asian cosmopolitan regions. Emerg Microbes Infect 2020, 9(1):2588-2596.	Chua GT	2020	Hospitalization	423	423	Outcomes part
55	Chua GT, Xiong X, Choi EH, Han MS, Chang SH, Jin BL, Lee EJ, Kim BN, Kim MK, Doo K et al: COVID-19 in children across three Asian cosmopolitan regions. Emerg Microbes Infect 2020, 9(1):2588-2596.	Chua GT	2020	Recovered	422	423	Outcomes part
55	Chua GT, Xiong X, Choi EH, Han MS, Chang SH, Jin BL, Lee EJ, Kim BN, Kim MK, Doo K et al: COVID-19 in children across three Asian cosmopolitan regions. Emerg Microbes Infect 2020, 9(1):2588-2596.	Chua GT	2020	Death	1	423	Outcomes part
55	Chua GT, Xiong X, Choi EH, Han MS, Chang SH, Jin BL, Lee EJ, Kim BN, Kim MK, Doo K et al: COVID-19 in children across three Asian cosmopolitan regions. Emerg Microbes Infect 2020, 9(1):2588-2596.	Chua GT	2020	Nausea/vomiting	7	179	Clinical manifestations part
56	Chua GT, Wong JSC, Lam I, Ho PPK, Chan WH, Yau FYS, Rosa Duque JS, Ho ACC, Siu KK, Cheung TWY et al: Clinical Characteristics and Transmission of COVID-19 in Children and Youths During 3 Waves of Outbreaks in Hong Kong. JAMA Netw Open 2021, 4(5):e218824.	Chua GT	2021	Asymptomatic	154	397	Severity of Illness part
56	Chua GT, Wong JSC, Lam I, Ho PPK, Chan WH, Yau FYS, Rosa Duque JS, Ho ACC, Siu KK, Cheung TWY et al: Clinical Characteristics and Transmission of COVID-19 in Children and Youths During 3 Waves of Outbreaks in Hong Kong. JAMA Netw Open 2021, 4(5):e218824.	Chua GT	2021	Mild	394	397	Severity of Illness part
56	Chua GT, Wong JSC, Lam I, Ho PPK, Chan WH, Yau FYS, Rosa Duque JS, Ho ACC, Siu KK, Cheung TWY et al: Clinical Characteristics and Transmission of COVID-19 in Children and Youths During 3 Waves of Outbreaks in Hong Kong. JAMA Netw Open 2021, 4(5):e218824.	Chua GT	2021	Fever	130	397	Clinical manifestations part
56	Chua GT, Wong JSC, Lam I, Ho PPK, Chan WH, Yau FYS, Rosa Duque JS, Ho ACC, Siu KK, Cheung TWY et al: Clinical Characteristics and Transmission of COVID-19 in Children and Youths During 3 Waves of Outbreaks in Hong Kong. JAMA Netw Open 2021, 4(5):e218824.	Chua GT	2021	Cough	73	397	Clinical manifestations part
56	Chua GT, Wong JSC, Lam I, Ho PPK, Chan WH, Yau FYS, Rosa Duque JS, Ho ACC, Siu KK, Cheung TWY et al: Clinical Characteristics and Transmission of COVID-19 in Children and Youths During 3 Waves of Outbreaks in Hong Kong. JAMA Netw Open 2021, 4(5):e218824.	Chua GT	2021	Expectoration/Sputum	20	397	Clinical manifestations part
56	Chua GT, Wong JSC, Lam I, Ho PPK, Chan WH, Yau FYS, Rosa Duque JS, Ho ACC, Siu KK, Cheung TWY et al: Clinical Characteristics and Transmission of COVID-19 in Children and Youths During 3 Waves of Outbreaks in Hong Kong. JAMA Netw Open 2021, 4(5):e218824.	Chua GT	2021	Rhinorrhea	64	397	Clinical manifestations part
56	Chua GT, Wong JSC, Lam I, Ho PPK, Chan WH, Yau FYS, Rosa Duque JS, Ho ACC, Siu KK, Cheung TWY et al: Clinical Characteristics and Transmission of COVID-19 in Children and Youths During 3 Waves of Outbreaks in Hong Kong. JAMA Netw Open 2021, 4(5):e218824.	Chua GT	2021	Nasal block	13	397	Clinical manifestations part
56	Chua GT, Wong JSC, Lam I, Ho PPK, Chan WH, Yau FYS, Rosa Duque JS, Ho ACC, Siu KK, Cheung TWY et al: Clinical Characteristics and Transmission of COVID-19 in Children and Youths During 3 Waves of Outbreaks in Hong Kong. JAMA Netw Open 2021, 4(5):e218824.	Chua GT	2021	Taste disturbances	14	397	Clinical manifestations part
56	Chua GT, Wong JSC, Lam I, Ho PPK, Chan WH, Yau FYS, Rosa Duque JS, Ho ACC, Siu KK, Cheung TWY et al: Clinical Characteristics and Transmission of COVID-19 in Children and Youths During 3 Waves of Outbreaks in Hong Kong. JAMA Netw Open 2021, 4(5):e218824.	Chua GT	2021	Smell disturbances	17	397	Clinical manifestations part
56	Chua GT, Wong JSC, Lam I, Ho PPK, Chan WH, Yau FYS, Rosa Duque JS, Ho ACC, Siu KK, Cheung TWY et al: Clinical Characteristics and Transmission of COVID-19 in Children and Youths During 3 Waves of Outbreaks in Hong Kong. JAMA Netw Open 2021, 4(5):e218824.	Chua GT	2021	Taste disturbances	10	397	Clinical manifestations part
56	Chua GT, Wong JSC, Lam I, Ho PPK, Chan WH, Yau FYS, Rosa Duque JS, Ho ACC, Siu KK, Cheung TWY et al: Clinical Characteristics and Transmission of COVID-19 in Children and Youths During 3 Waves of Outbreaks in Hong Kong. JAMA Netw Open 2021, 4(5):e218824.	Chua GT	2021	Nausea/vomiting	14	397	Clinical manifestations part
56	Chua GT, Wong JSC, Lam I, Ho PPK, Chan WH, Yau FYS, Rosa Duque JS, Ho ACC, Siu KK, Cheung TWY et al: Clinical Characteristics and Transmission of COVID-19 in Children and Youths During 3 Waves of Outbreaks in Hong Kong. JAMA Netw Open 2021, 4(5):e218824.	Chua GT	2021	Diarrhea	27	397	Clinical manifestations part
56	Chua GT, Wong JSC, Lam I, Ho PPK, Chan WH, Yau FYS, Rosa Duque JS, Ho ACC, Siu KK, Cheung TWY et al: Clinical Characteristics and Transmission of COVID-19 in Children and Youths During 3 Waves of Outbreaks in Hong Kong. JAMA Netw Open 2021, 4(5):e218824.	Chua GT	2021	Rash	1	397	Clinical manifestations part
56	Chua GT, Wong JSC, Lam I, Ho PPK, Chan WH, Yau FYS, Rosa Duque JS, Ho ACC, Siu KK, Cheung TWY et al: Clinical Characteristics and Transmission of COVID-19 in Children and Youths During 3 Waves of Outbreaks in Hong Kong. JAMA Netw Open 2021, 4(5):e218824.	Chua GT	2021	Conjunctivitis	3	397	Clinical manifestations part
56	Chua GT, Wong JSC, Lam I, Ho PPK, Chan WH, Yau FYS, Rosa Duque JS, Ho ACC, Siu KK, Cheung TWY et al: Clinical Characteristics and Transmission of COVID-19 in Children and Youths During 3 Waves of Outbreaks in Hong Kong. JAMA Netw Open 2021, 4(5):e218824.	Chua GT	2021	Hospitalization	397	397	Outcomes part
56	Chua GT, Wong JSC, Lam I, Ho PPK, Chan WH, Yau FYS, Rosa Duque JS, Ho ACC, Siu KK, Cheung TWY et al: Clinical Characteristics and Transmission of COVID-19 in Children and Youths During 3 Waves of Outbreaks in Hong Kong. JAMA Netw Open 2021, 4(5):e218824.	Chua GT	2021	Discharged	397	397	Outcomes part
57	Cleto-Yamane TL, Rodrigues-Santos G, de Magalhães-Barbosa MC, Moura PG, Vasconcelos RD, Gouveia JLS, de Oliveira AL, Ferreira FC, Shalders AL, de Oliveira MBG et al: Screening of COVID-19 in outpatient children with cancer or solid organ transplantation: preliminary report. Eur J Pediatr 2021, 180(10):3237-3241.	Cleto-Yamane TL	2021	Asymptomatic	27	35	Severity of Illness part
57	Cleto-Yamane TL, Rodrigues-Santos G, de Magalhães-Barbosa MC, Moura PG, Vasconcelos RD, Gouveia JLS, de Oliveira AL, Ferreira FC, Shalders AL, de Oliveira MBG et al: Screening of COVID-19 in outpatient children with cancer or solid organ transplantation: preliminary report. Eur J Pediatr 2021, 180(10):3237-3241.	Cleto-Yamane TL	2021	Mild	8	35	Severity of Illness part
57	Cleto-Yamane TL, Rodrigues-Santos G, de Magalhães-Barbosa MC, Moura PG, Vasconcelos RD, Gouveia JLS, de Oliveira AL, Ferreira FC, Shalders AL, de Oliveira MBG et al: Screening of COVID-19 in outpatient children with cancer or solid organ transplantation: preliminary report. Eur J Pediatr 2021, 180(10):3237-3241.	Cleto-Yamane TL	2021	Diarrhea	4	8	Clinical manifestations part
57	Cleto-Yamane TL, Rodrigues-Santos G, de Magalhães-Barbosa MC, Moura PG, Vasconcelos RD, Gouveia JLS, de Oliveira AL, Ferreira FC, Shalders AL, de Oliveira MBG et al: Screening of COVID-19 in outpatient children with cancer or solid organ transplantation: preliminary report. Eur J Pediatr 2021, 180(10):3237-3241.	Cleto-Yamane TL	2021	Fever	4	8	Clinical manifestations part
57	Cleto-Yamane TL, Rodrigues-Santos G, de Magalhães-Barbosa MC, Moura PG, Vasconcelos RD, Gouveia JLS, de Oliveira AL, Ferreira FC, Shalders AL, de Oliveira MBG et al: Screening of COVID-19 in outpatient children with cancer or solid organ transplantation: preliminary report. Eur J Pediatr 2021, 180(10):3237-3241.	Cleto-Yamane TL	2021	Cough	3	8	Clinical manifestations part
57	Cleto-Yamane TL, Rodrigues-Santos G, de Magalhães-Barbosa MC, Moura PG, Vasconcelos RD, Gouveia JLS, de Oliveira AL, Ferreira FC, Shalders AL, de Oliveira MBG et al: Screening of COVID-19 in outpatient children with cancer or solid organ transplantation: preliminary report. Eur J Pediatr 2021, 180(10):3237-3241.	Cleto-Yamane TL	2021	Neutropenia	2	8	Clinical manifestations part
57	Cleto-Yamane TL, Rodrigues-Santos G, de Magalhães-Barbosa MC, Moura PG, Vasconcelos RD, Gouveia JLS, de Oliveira AL, Ferreira FC, Shalders AL, de Oliveira MBG et al: Screening of COVID-19 in outpatient children with cancer or solid organ transplantation: preliminary report. Eur J Pediatr 2021, 180(10):3237-3241.	Cleto-Yamane TL	2021	Rash	2	8	Clinical manifestations part
57	Cleto-Yamane TL, Rodrigues-Santos G, de Magalhães-Barbosa MC, Moura PG, Vasconcelos RD, Gouveia JLS, de Oliveira AL, Ferreira FC, Shalders AL, de Oliveira MBG et al: Screening of COVID-19 in outpatient children with cancer or solid organ transplantation: preliminary report. Eur J Pediatr 2021, 180(10):3237-3241.	Cleto-Yamane TL	2021	Smell disturbances	2	8	Clinical manifestations part
57	Cleto-Yamane TL, Rodrigues-Santos G, de Magalhães-Barbosa MC, Moura PG, Vasconcelos RD, Gouveia JLS, de Oliveira AL, Ferreira FC, Shalders AL, de Oliveira MBG et al: Screening of COVID-19 in outpatient children with cancer or solid organ transplantation: preliminary report. Eur J Pediatr 2021, 180(10):3237-3241.	Cleto-Yamane TL	2021	Nausea/vomiting	1	8	Clinical manifestations part
57	Cleto-Yamane TL, Rodrigues-Santos G, de Magalhães-Barbosa MC, Moura PG, Vasconcelos RD, Gouveia JLS, de Oliveira AL, Ferreira FC, Shalders AL, de Oliveira MBG et al: Screening of COVID-19 in outpatient children with cancer or solid organ transplantation: preliminary report. Eur J Pediatr 2021, 180(10):3237-3241.	Cleto-Yamane TL	2021	Hypotension	1	8	Clinical manifestations part
57	Cleto-Yamane TL, Rodrigues-Santos G, de Magalhães-Barbosa MC, Moura PG, Vasconcelos RD, Gouveia JLS, de Oliveira AL, Ferreira FC, Shalders AL, de Oliveira MBG et al: Screening of COVID-19 in outpatient children with cancer or solid organ transplantation: preliminary report. Eur J Pediatr 2021, 180(10):3237-3241.	Cleto-Yamane TL	2021	Sore throat	1	8	Clinical manifestations part
57	Cleto-Yamane TL, Rodrigues-Santos G, de Magalhães-Barbosa MC, Moura PG, Vasconcelos RD, Gouveia JLS, de Oliveira AL, Ferreira FC, Shalders AL, de Oliveira MBG et al: Screening of COVID-19 in outpatient children with cancer or solid organ transplantation: preliminary report. Eur J Pediatr 2021, 180(10):3237-3241.	Cleto-Yamane TL	2021	Headache	1	8	Clinical manifestations part
57	Cleto-Yamane TL, Rodrigues-Santos G, de Magalhães-Barbosa MC, Moura PG, Vasconcelos RD, Gouveia JLS, de Oliveira AL, Ferreira FC, Shalders AL, de Oliveira MBG et al: Screening of COVID-19 in outpatient children with cancer or solid organ transplantation: preliminary report. Eur J Pediatr 2021, 180(10):3237-3241.	Cleto-Yamane TL	2021	Rash	1	8	Clinical manifestations part
58	Concheiro-Guisan A, Fiel-Ozores A, Novoa-Carballal R, González-Duran ML, Portugués de la Red M, Martínez-Reglero C, Fernández-Pinilla I, González-Guijarro I: Subtle olfactory dysfunction after SARS-CoV-2 virus infection in children. Int J Pediatr Otorhinolaryngol 2021, 140:110539.	Concheiro-Guisan A	2020	Smell disturbances	5	33	Clinical manifestations part
58	Concheiro-Guisan A, Fiel-Ozores A, Novoa-Carballal R, González-Duran ML, Portugués de la Red M, Martínez-Reglero C, Fernández-Pinilla I, González-Guijarro I: Subtle olfactory dysfunction after SARS-CoV-2 virus infection in children. Int J Pediatr Otorhinolaryngol 2021, 140:110539.	Concheiro-Guisan A	2020	Taste disturbances	4	33	Clinical manifestations part
58	Concheiro-Guisan A, Fiel-Ozores A, Novoa-Carballal R, González-Duran ML, Portugués de la Red M, Martínez-Reglero C, Fernández-Pinilla I, González-Guijarro I: Subtle olfactory dysfunction after SARS-CoV-2 virus infection in children. Int J Pediatr Otorhinolaryngol 2021, 140:110539.	Concheiro-Guisan A	2020	Fever	28	33	Clinical manifestations part
58	Concheiro-Guisan A, Fiel-Ozores A, Novoa-Carballal R, González-Duran ML, Portugués de la Red M, Martínez-Reglero C, Fernández-Pinilla I, González-Guijarro I: Subtle olfactory dysfunction after SARS-CoV-2 virus infection in children. Int J Pediatr Otorhinolaryngol 2021, 140:110539.	Concheiro-Guisan A	2020	Dyspnea	8	33	Clinical manifestations part
58	Concheiro-Guisan A, Fiel-Ozores A, Novoa-Carballal R, González-Duran ML, Portugués de la Red M, Martínez-Reglero C, Fernández-Pinilla I, González-Guijarro I: Subtle olfactory dysfunction after SARS-CoV-2 virus infection in children. Int J Pediatr Otorhinolaryngol 2021, 140:110539.	Concheiro-Guisan A	2020	Cough	14	33	Clinical manifestations part
58	Concheiro-Guisan A, Fiel-Ozores A, Novoa-Carballal R, González-Duran ML, Portugués de la Red M, Martínez-Reglero C, Fernández-Pinilla I, González-Guijarro I: Subtle olfactory dysfunction after SARS-CoV-2 virus infection in children. Int J Pediatr Otorhinolaryngol 2021, 140:110539.	Concheiro-Guisan A	2020	Sore throat	11	33	Clinical manifestations part
58	Concheiro-Guisan A, Fiel-Ozores A, Novoa-Carballal R, González-Duran ML, Portugués de la Red M, Martínez-Reglero C, Fernández-Pinilla I, González-Guijarro I: Subtle olfactory dysfunction after SARS-CoV-2 virus infection in children. Int J Pediatr Otorhinolaryngol 2021, 140:110539.	Concheiro-Guisan A	2020	Diarrhea	9	33	Clinical manifestations part
58	Concheiro-Guisan A, Fiel-Ozores A, Novoa-Carballal R, González-Duran ML, Portugués de la Red M, Martínez-Reglero C, Fernández-Pinilla I, González-Guijarro I: Subtle olfactory dysfunction after SARS-CoV-2 virus infection in children. Int J Pediatr Otorhinolaryngol 2021, 140:110539.	Concheiro-Guisan A	2020	Headache	16	33	Clinical manifestations part
58	Concheiro-Guisan A, Fiel-Ozores A, Novoa-Carballal R, González-Duran ML, Portugués de la Red M, Martínez-Reglero C, Fernández-Pinilla I, González-Guijarro I: Subtle olfactory dysfunction after SARS-CoV-2 virus infection in children. Int J Pediatr Otorhinolaryngol 2021, 140:110539.	Concheiro-Guisan A	2020	Myalgia	7	33	Clinical manifestations part
58	Concheiro-Guisan A, Fiel-Ozores A, Novoa-Carballal R, González-Duran ML, Portugués de la Red M, Martínez-Reglero C, Fernández-Pinilla I, González-Guijarro I: Subtle olfactory dysfunction after SARS-CoV-2 virus infection in children. Int J Pediatr Otorhinolaryngol 2021, 140:110539.	Concheiro-Guisan A	2020	Rash	2	33	Clinical manifestations part
58	Concheiro-Guisan A, Fiel-Ozores A, Novoa-Carballal R, González-Duran ML, Portugués de la Red M, Martínez-Reglero C, Fernández-Pinilla I, González-Guijarro I: Subtle olfactory dysfunction after SARS-CoV-2 virus infection in children. Int J Pediatr Otorhinolaryngol 2021, 140:110539.	Concheiro-Guisan A	2020	Hospitalization	3	33	Outcomes part
58	Concheiro-Guisan A, Fiel-Ozores A, Novoa-Carballal R, González-Duran ML, Portugués de la Red M, Martínez-Reglero C, Fernández-Pinilla I, González-Guijarro I: Subtle olfactory dysfunction after SARS-CoV-2 virus infection in children. Int J Pediatr Otorhinolaryngol 2021, 140:110539.	Concheiro-Guisan A	2020	Recovered	33	33	Outcomes part
59	Costa A, Almeida H, Moniz M, Alves C: COVID-19 screening in a Portuguese pediatric population. Enfermedades infecciosas y microbiologia clinica (English ed) 2022, 40(1):28-31.	Costa A	2020	Fever	56	94	Clinical manifestations part
59	Costa A, Almeida H, Moniz M, Alves C: COVID-19 screening in a Portuguese pediatric population. Enfermedades infecciosas y microbiologia clinica (English ed) 2022, 40(1):28-31.	Costa A	2020	Cough	75	94	Clinical manifestations part
59	Costa A, Almeida H, Moniz M, Alves C: COVID-19 screening in a Portuguese pediatric population. Enfermedades infecciosas y microbiologia clinica (English ed) 2022, 40(1):28-31.	Costa A	2020	Rhinorrhea	68	94	Clinical manifestations part
59	Costa A, Almeida H, Moniz M, Alves C: COVID-19 screening in a Portuguese pediatric population. Enfermedades infecciosas y microbiologia clinica (English ed) 2022, 40(1):28-31.	Costa A	2020	Sore throat	36	94	Clinical manifestations part
59	Costa A, Almeida H, Moniz M, Alves C: COVID-19 screening in a Portuguese pediatric population. Enfermedades infecciosas y microbiologia clinica (English ed) 2022, 40(1):28-31.	Costa A	2020	Shortness of breath	35	94	Clinical manifestations part
59	Costa A, Almeida H, Moniz M, Alves C: COVID-19 screening in a Portuguese pediatric population. Enfermedades infecciosas y microbiologia clinica (English ed) 2022, 40(1):28-31.	Costa A	2020	Headache	22	94	Clinical manifestations part
59	Costa A, Almeida H, Moniz M, Alves C: COVID-19 screening in a Portuguese pediatric population. Enfermedades infecciosas y microbiologia clinica (English ed) 2022, 40(1):28-31.	Costa A	2020	Chest pain	15	94	Clinical manifestations part
59	Costa A, Almeida H, Moniz M, Alves C: COVID-19 screening in a Portuguese pediatric population. Enfermedades infecciosas y microbiologia clinica (English ed) 2022, 40(1):28-31.	Costa A	2020	Diarrhea	18	94	Clinical manifestations part
59	Costa A, Almeida H, Moniz M, Alves C: COVID-19 screening in a Portuguese pediatric population. Enfermedades infecciosas y microbiologia clinica (English ed) 2022, 40(1):28-31.	Costa A	2020	Myalgia	14	94	Clinical manifestations part
59	Costa A, Almeida H, Moniz M, Alves C: COVID-19 screening in a Portuguese pediatric population. Enfermedades infecciosas y microbiologia clinica (English ed) 2022, 40(1):28-31.	Costa A	2020	Nausea/vomiting	14	94	Clinical manifestations part
59	Costa A, Almeida H, Moniz M, Alves C: COVID-19 screening in a Portuguese pediatric population. Enfermedades infecciosas y microbiologia clinica (English ed) 2022, 40(1):28-31.	Costa A	2020	Ground glass opacity	9	94	Radiological findings part
60	De Jacobis IT, Vona R, Cittadini C, Marchesi A, Cursi L, Gambardella L, Villani A, Straface E: Clinical characteristics of children infected with SARS-CoV-2 in Italy. Ital J Pediatr 2021, 47(1):90.	De Jacobis IT	2021	Fever	25	66	Clinical manifestations part
60	De Jacobis IT, Vona R, Cittadini C, Marchesi A, Cursi L, Gambardella L, Villani A, Straface E: Clinical characteristics of children infected with SARS-CoV-2 in Italy. Ital J Pediatr 2021, 47(1):90.	De Jacobis IT	2021	Cough	13	66	Clinical manifestations part
60	De Jacobis IT, Vona R, Cittadini C, Marchesi A, Cursi L, Gambardella L, Villani A, Straface E: Clinical characteristics of children infected with SARS-CoV-2 in Italy. Ital J Pediatr 2021, 47(1):90.	De Jacobis IT	2021	Nausea/vomiting	3	66	Clinical manifestations part
60	De Jacobis IT, Vona R, Cittadini C, Marchesi A, Cursi L, Gambardella L, Villani A, Straface E: Clinical characteristics of children infected with SARS-CoV-2 in Italy. Ital J Pediatr 2021, 47(1):90.	De Jacobis IT	2021	Diarrhea	8	66	Clinical manifestations part
60	De Jacobis IT, Vona R, Cittadini C, Marchesi A, Cursi L, Gambardella L, Villani A, Straface E: Clinical characteristics of children infected with SARS-CoV-2 in Italy. Ital J Pediatr 2021, 47(1):90.	De Jacobis IT	2021	Convulsion	5	66	Clinical manifestations part
60	De Jacobis IT, Vona R, Cittadini C, Marchesi A, Cursi L, Gambardella L, Villani A, Straface E: Clinical characteristics of children infected with SARS-CoV-2 in Italy. Ital J Pediatr 2021, 47(1):90.	De Jacobis IT	2021	Headache	7	66	Clinical manifestations part
60	De Jacobis IT, Vona R, Cittadini C, Marchesi A, Cursi L, Gambardella L, Villani A, Straface E: Clinical characteristics of children infected with SARS-CoV-2 in Italy. Ital J Pediatr 2021, 47(1):90.	De Jacobis IT	2021	Asymptomatic	14	66	Severity of Illness part
60	De Jacobis IT, Vona R, Cittadini C, Marchesi A, Cursi L, Gambardella L, Villani A, Straface E: Clinical characteristics of children infected with SARS-CoV-2 in Italy. Ital J Pediatr 2021, 47(1):90.	De Jacobis IT	2021	Ground glass opacity	2	66	Radiological findings part
60	De Jacobis IT, Vona R, Cittadini C, Marchesi A, Cursi L, Gambardella L, Villani A, Straface E: Clinical characteristics of children infected with SARS-CoV-2 in Italy. Ital J Pediatr 2021, 47(1):90.	De Jacobis IT	2021	Leukopenia	66	66	Clinical manifestations part
60	De Jacobis IT, Vona R, Cittadini C, Marchesi A, Cursi L, Gambardella L, Villani A, Straface E: Clinical characteristics of children infected with SARS-CoV-2 in Italy. Ital J Pediatr 2021, 47(1):90.	De Jacobis IT	2021	Increased LDH	31	66	Laboratory findings part
60	De Jacobis IT, Vona R, Cittadini C, Marchesi A, Cursi L, Gambardella L, Villani A, Straface E: Clinical characteristics of children infected with SARS-CoV-2 in Italy. Ital J Pediatr 2021, 47(1):90.	De Jacobis IT	2021	Increased D-dimer	28	66	Laboratory findings part
60	De Jacobis IT, Vona R, Cittadini C, Marchesi A, Cursi L, Gambardella L, Villani A, Straface E: Clinical characteristics of children infected with SARS-CoV-2 in Italy. Ital J Pediatr 2021, 47(1):90.	De Jacobis IT	2021	Thrombocytosis	5	66	Clinical manifestations part
60	De Jacobis IT, Vona R, Cittadini C, Marchesi A, Cursi L, Gambardella L, Villani A, Straface E: Clinical characteristics of children infected with SARS-CoV-2 in Italy. Ital J Pediatr 2021, 47(1):90.	De Jacobis IT	2021	Increased CRP	8	66	Laboratory findings part
60	De Jacobis IT, Vona R, Cittadini C, Marchesi A, Cursi L, Gambardella L, Villani A, Straface E: Clinical characteristics of children infected with SARS-CoV-2 in Italy. Ital J Pediatr 2021, 47(1):90.	De Jacobis IT	2021	Increased ESR	29	66	Laboratory findings part
60	De Jacobis IT, Vona R, Cittadini C, Marchesi A, Cursi L, Gambardella L, Villani A, Straface E: Clinical characteristics of children infected with SARS-CoV-2 in Italy. Ital J Pediatr 2021, 47(1):90.	De Jacobis IT	2021	Increased PCT	4	66	Laboratory findings part
61	Du H, Dong X, Zhang JJ, Cao YY, Akdis M, Huang PQ, Chen HW, Li Y, Liu GH, Akdis CA et al: Clinical characteristics of 182 pediatric COVID-19 patients with different severities and allergic status. Allergy 2021, 76(2):510-532.	Du H	2020	Asymptomatic	24	182	Severity of Illness part
61	Du H, Dong X, Zhang JJ, Cao YY, Akdis M, Huang PQ, Chen HW, Li Y, Liu GH, Akdis CA et al: Clinical characteristics of 182 pediatric COVID-19 patients with different severities and allergic status. Allergy 2021, 76(2):510-532.	Du H	2020	Fever	79	182	Clinical manifestations part
61	Du H, Dong X, Zhang JJ, Cao YY, Akdis M, Huang PQ, Chen HW, Li Y, Liu GH, Akdis CA et al: Clinical characteristics of 182 pediatric COVID-19 patients with different severities and allergic status. Allergy 2021, 76(2):510-532.	Du H	2020	Cough	81	182	Clinical manifestations part
61	Du H, Dong X, Zhang JJ, Cao YY, Akdis M, Huang PQ, Chen HW, Li Y, Liu GH, Akdis CA et al: Clinical characteristics of 182 pediatric COVID-19 patients with different severities and allergic status. Allergy 2021, 76(2):510-532.	Du H	2020	Gastrointestinal symptoms	20	182	Clinical manifestations part
61	Du H, Dong X, Zhang JJ, Cao YY, Akdis M, Huang PQ, Chen HW, Li Y, Liu GH, Akdis CA et al: Clinical characteristics of 182 pediatric COVID-19 patients with different severities and allergic status. Allergy 2021, 76(2):510-532.	Du H	2020	Hospitalization	182	182	Outcomes part
61	Du H, Dong X, Zhang JJ, Cao YY, Akdis M, Huang PQ, Chen HW, Li Y, Liu GH, Akdis CA et al: Clinical characteristics of 182 pediatric COVID-19 patients with different severities and allergic status. Allergy 2021, 76(2):510-532.	Du H	2020	Recovered	181	182	Outcomes part
61	Du H, Dong X, Zhang JJ, Cao YY, Akdis M, Huang PQ, Chen HW, Li Y, Liu GH, Akdis CA et al: Clinical characteristics of 182 pediatric COVID-19 patients with different severities and allergic status. Allergy 2021, 76(2):510-532.	Du H	2020	Death	1	182	Outcomes part
61	Du H, Dong X, Zhang JJ, Cao YY, Akdis M, Huang PQ, Chen HW, Li Y, Liu GH, Akdis CA et al: Clinical characteristics of 182 pediatric COVID-19 patients with different severities and allergic status. Allergy 2021, 76(2):510-532.	Du H	2020	Increased CRP	25	178	Laboratory findings part
61	Du H, Dong X, Zhang JJ, Cao YY, Akdis M, Huang PQ, Chen HW, Li Y, Liu GH, Akdis CA et al: Clinical characteristics of 182 pediatric COVID-19 patients with different severities and allergic status. Allergy 2021, 76(2):510-532.	Du H	2020	Increased PCT	75	158	Laboratory findings part
61	Du H, Dong X, Zhang JJ, Cao YY, Akdis M, Huang PQ, Chen HW, Li Y, Liu GH, Akdis CA et al: Clinical characteristics of 182 pediatric COVID-19 patients with different severities and allergic status. Allergy 2021, 76(2):510-532.	Du H	2020	Increased D-dimer	11	144	Laboratory findings part
61	Du H, Dong X, Zhang JJ, Cao YY, Akdis M, Huang PQ, Chen HW, Li Y, Liu GH, Akdis CA et al: Clinical characteristics of 182 pediatric COVID-19 patients with different severities and allergic status. Allergy 2021, 76(2):510-532.	Du H	2020	Increased AST	24	180	Laboratory findings part
61	Du H, Dong X, Zhang JJ, Cao YY, Akdis M, Huang PQ, Chen HW, Li Y, Liu GH, Akdis CA et al: Clinical characteristics of 182 pediatric COVID-19 patients with different severities and allergic status. Allergy 2021, 76(2):510-532.	Du H	2020	Increased CK-MB	84	177	Laboratory findings part
61	Du H, Dong X, Zhang JJ, Cao YY, Akdis M, Huang PQ, Chen HW, Li Y, Liu GH, Akdis CA et al: Clinical characteristics of 182 pediatric COVID-19 patients with different severities and allergic status. Allergy 2021, 76(2):510-532.	Du H	2020	Normal CT/X-ray	52	182	Radiological findings part
61	Du H, Dong X, Zhang JJ, Cao YY, Akdis M, Huang PQ, Chen HW, Li Y, Liu GH, Akdis CA et al: Clinical characteristics of 182 pediatric COVID-19 patients with different severities and allergic status. Allergy 2021, 76(2):510-532.	Du H	2020	Ground glass opacity	51	182	Radiological findings part
61	Du H, Dong X, Zhang JJ, Cao YY, Akdis M, Huang PQ, Chen HW, Li Y, Liu GH, Akdis CA et al: Clinical characteristics of 182 pediatric COVID-19 patients with different severities and allergic status. Allergy 2021, 76(2):510-532.	Du H	2020	Bilateral pneumonia lesion	57	182	Radiological findings part
61	Du H, Dong X, Zhang JJ, Cao YY, Akdis M, Huang PQ, Chen HW, Li Y, Liu GH, Akdis CA et al: Clinical characteristics of 182 pediatric COVID-19 patients with different severities and allergic status. Allergy 2021, 76(2):510-532.	Du H	2020	Antibiotic therapy	39	182	Treatment part
61	Du H, Dong X, Zhang JJ, Cao YY, Akdis M, Huang PQ, Chen HW, Li Y, Liu GH, Akdis CA et al: Clinical characteristics of 182 pediatric COVID-19 patients with different severities and allergic status. Allergy 2021, 76(2):510-532.	Du H	2020	Oxygen therapy	5	182	Treatment part
61	Du H, Dong X, Zhang JJ, Cao YY, Akdis M, Huang PQ, Chen HW, Li Y, Liu GH, Akdis CA et al: Clinical characteristics of 182 pediatric COVID-19 patients with different severities and allergic status. Allergy 2021, 76(2):510-532.	Du H	2020	Hospitalization	182	182	Outcomes part
61	Du H, Dong X, Zhang JJ, Cao YY, Akdis M, Huang PQ, Chen HW, Li Y, Liu GH, Akdis CA et al: Clinical characteristics of 182 pediatric COVID-19 patients with different severities and allergic status. Allergy 2021, 76(2):510-532.	Du H	2020	Recovered	181	182	Outcomes part
61	Du H, Dong X, Zhang JJ, Cao YY, Akdis M, Huang PQ, Chen HW, Li Y, Liu GH, Akdis CA et al: Clinical characteristics of 182 pediatric COVID-19 patients with different severities and allergic status. Allergy 2021, 76(2):510-532.	Du H	2020	Death	1	182	Outcomes part
61	Du H, Dong X, Zhang JJ, Cao YY, Akdis M, Huang PQ, Chen HW, Li Y, Liu GH, Akdis CA et al: Clinical characteristics of 182 pediatric COVID-19 patients with different severities and allergic status. Allergy 2021, 76(2):510-532.	Du H	2020	Leukocytosis	12	182	Clinical manifestations part
61	Du H, Dong X, Zhang JJ, Cao YY, Akdis M, Huang PQ, Chen HW, Li Y, Liu GH, Akdis CA et al: Clinical characteristics of 182 pediatric COVID-19 patients with different severities and allergic status. Allergy 2021, 76(2):510-532.	Du H	2020	Lymphocytosis	18	182	Clinical manifestations part
61	Du H, Dong X, Zhang JJ, Cao YY, Akdis M, Huang PQ, Chen HW, Li Y, Liu GH, Akdis CA et al: Clinical characteristics of 182 pediatric COVID-19 patients with different severities and allergic status. Allergy 2021, 76(2):510-532.	Du H	2020	Leukopenia	17	182	Clinical manifestations part
61	Du H, Dong X, Zhang JJ, Cao YY, Akdis M, Huang PQ, Chen HW, Li Y, Liu GH, Akdis CA et al: Clinical characteristics of 182 pediatric COVID-19 patients with different severities and allergic status. Allergy 2021, 76(2):510-532.	Du H	2020	Lymphcytopenia	17	182	Clinical manifestations part
61	Du H, Dong X, Zhang JJ, Cao YY, Akdis M, Huang PQ, Chen HW, Li Y, Liu GH, Akdis CA et al: Clinical characteristics of 182 pediatric COVID-19 patients with different severities and allergic status. Allergy 2021, 76(2):510-532.	Du H	2020	Thrombocytopenia	2	182	Clinical manifestations part
61	Du H, Dong X, Zhang JJ, Cao YY, Akdis M, Huang PQ, Chen HW, Li Y, Liu GH, Akdis CA et al: Clinical characteristics of 182 pediatric COVID-19 patients with different severities and allergic status. Allergy 2021, 76(2):510-532.	Du H	2020	Thrombocytosis	18	182	Clinical manifestations part
62	Duramaz BB, Turel O, Korkmaz C, Karadogan MT, Yozgat CY, Iscan A, Sümbül B, Erenberk U: A snapshot of pediatric patients with COVID-19 in a pandemic hospital. Klinische Pädiatrie 2021, 233(01):24-30.	Duramaz BB	2021	Asymptomatic	2	29	Severity of Illness part
62	Duramaz BB, Turel O, Korkmaz C, Karadogan MT, Yozgat CY, Iscan A, Sümbül B, Erenberk U: A snapshot of pediatric patients with COVID-19 in a pandemic hospital. Klinische Pädiatrie 2021, 233(01):24-30.	Duramaz BB	2021	Mild	25	29	Severity of Illness part
62	Duramaz BB, Turel O, Korkmaz C, Karadogan MT, Yozgat CY, Iscan A, Sümbül B, Erenberk U: A snapshot of pediatric patients with COVID-19 in a pandemic hospital. Klinische Pädiatrie 2021, 233(01):24-30.	Duramaz BB	2021	Moderate	2	29	Severity of Illness part
62	Duramaz BB, Turel O, Korkmaz C, Karadogan MT, Yozgat CY, Iscan A, Sümbül B, Erenberk U: A snapshot of pediatric patients with COVID-19 in a pandemic hospital. Klinische Pädiatrie 2021, 233(01):24-30.	Duramaz BB	2021	Fever	35	43	Clinical manifestations part
62	Duramaz BB, Turel O, Korkmaz C, Karadogan MT, Yozgat CY, Iscan A, Sümbül B, Erenberk U: A snapshot of pediatric patients with COVID-19 in a pandemic hospital. Klinische Pädiatrie 2021, 233(01):24-30.	Duramaz BB	2021	Fatigue	8	29	Clinical manifestations part
62	Duramaz BB, Turel O, Korkmaz C, Karadogan MT, Yozgat CY, Iscan A, Sümbül B, Erenberk U: A snapshot of pediatric patients with COVID-19 in a pandemic hospital. Klinische Pädiatrie 2021, 233(01):24-30.	Duramaz BB	2021	Smell disturbances	2	29	Clinical manifestations part
62	Duramaz BB, Turel O, Korkmaz C, Karadogan MT, Yozgat CY, Iscan A, Sümbül B, Erenberk U: A snapshot of pediatric patients with COVID-19 in a pandemic hospital. Klinische Pädiatrie 2021, 233(01):24-30.	Duramaz BB	2021	Taste disturbances	2	29	Clinical manifestations part
62	Duramaz BB, Turel O, Korkmaz C, Karadogan MT, Yozgat CY, Iscan A, Sümbül B, Erenberk U: A snapshot of pediatric patients with COVID-19 in a pandemic hospital. Klinische Pädiatrie 2021, 233(01):24-30.	Duramaz BB	2021	Respiratory symptoms	19	29	Clinical manifestations part
62	Duramaz BB, Turel O, Korkmaz C, Karadogan MT, Yozgat CY, Iscan A, Sümbül B, Erenberk U: A snapshot of pediatric patients with COVID-19 in a pandemic hospital. Klinische Pädiatrie 2021, 233(01):24-30.	Duramaz BB	2021	Cough	27	43	Clinical manifestations part
62	Duramaz BB, Turel O, Korkmaz C, Karadogan MT, Yozgat CY, Iscan A, Sümbül B, Erenberk U: A snapshot of pediatric patients with COVID-19 in a pandemic hospital. Klinische Pädiatrie 2021, 233(01):24-30.	Duramaz BB	2021	Dyspnea	3	29	Clinical manifestations part
62	Duramaz BB, Turel O, Korkmaz C, Karadogan MT, Yozgat CY, Iscan A, Sümbül B, Erenberk U: A snapshot of pediatric patients with COVID-19 in a pandemic hospital. Klinische Pädiatrie 2021, 233(01):24-30.	Duramaz BB	2021	Sore throat	4	29	Clinical manifestations part
62	Duramaz BB, Turel O, Korkmaz C, Karadogan MT, Yozgat CY, Iscan A, Sümbül B, Erenberk U: A snapshot of pediatric patients with COVID-19 in a pandemic hospital. Klinische Pädiatrie 2021, 233(01):24-30.	Duramaz BB	2021	Rhinorrhea	2	29	Clinical manifestations part
62	Duramaz BB, Turel O, Korkmaz C, Karadogan MT, Yozgat CY, Iscan A, Sümbül B, Erenberk U: A snapshot of pediatric patients with COVID-19 in a pandemic hospital. Klinische Pädiatrie 2021, 233(01):24-30.	Duramaz BB	2021	Nausea/vomiting	1	29	Clinical manifestations part
62	Duramaz BB, Turel O, Korkmaz C, Karadogan MT, Yozgat CY, Iscan A, Sümbül B, Erenberk U: A snapshot of pediatric patients with COVID-19 in a pandemic hospital. Klinische Pädiatrie 2021, 233(01):24-30.	Duramaz BB	2021	Gastrointestinal symptoms	5	29	Clinical manifestations part
62	Duramaz BB, Turel O, Korkmaz C, Karadogan MT, Yozgat CY, Iscan A, Sümbül B, Erenberk U: A snapshot of pediatric patients with COVID-19 in a pandemic hospital. Klinische Pädiatrie 2021, 233(01):24-30.	Duramaz BB	2021	Diarrhea	4	29	Clinical manifestations part
62	Duramaz BB, Turel O, Korkmaz C, Karadogan MT, Yozgat CY, Iscan A, Sümbül B, Erenberk U: A snapshot of pediatric patients with COVID-19 in a pandemic hospital. Klinische Pädiatrie 2021, 233(01):24-30.	Duramaz BB	2021	Nausea/vomiting	1	29	Clinical manifestations part
62	Duramaz BB, Turel O, Korkmaz C, Karadogan MT, Yozgat CY, Iscan A, Sümbül B, Erenberk U: A snapshot of pediatric patients with COVID-19 in a pandemic hospital. Klinische Pädiatrie 2021, 233(01):24-30.	Duramaz BB	2021	Headache	4	29	Clinical manifestations part
62	Duramaz BB, Turel O, Korkmaz C, Karadogan MT, Yozgat CY, Iscan A, Sümbül B, Erenberk U: A snapshot of pediatric patients with COVID-19 in a pandemic hospital. Klinische Pädiatrie 2021, 233(01):24-30.	Duramaz BB	2021	Myalgia	3	29	Clinical manifestations part
62	Duramaz BB, Turel O, Korkmaz C, Karadogan MT, Yozgat CY, Iscan A, Sümbül B, Erenberk U: A snapshot of pediatric patients with COVID-19 in a pandemic hospital. Klinische Pädiatrie 2021, 233(01):24-30.	Duramaz BB	2021	Chest pain	1	29	Clinical manifestations part
62	Duramaz BB, Turel O, Korkmaz C, Karadogan MT, Yozgat CY, Iscan A, Sümbül B, Erenberk U: A snapshot of pediatric patients with COVID-19 in a pandemic hospital. Klinische Pädiatrie 2021, 233(01):24-30.	Duramaz BB	2021	Rash	1	29	Clinical manifestations part
62	Duramaz BB, Turel O, Korkmaz C, Karadogan MT, Yozgat CY, Iscan A, Sümbül B, Erenberk U: A snapshot of pediatric patients with COVID-19 in a pandemic hospital. Klinische Pädiatrie 2021, 233(01):24-30.	Duramaz BB	2021	Conjunctivitis	1	29	Clinical manifestations part
62	Duramaz BB, Turel O, Korkmaz C, Karadogan MT, Yozgat CY, Iscan A, Sümbül B, Erenberk U: A snapshot of pediatric patients with COVID-19 in a pandemic hospital. Klinische Pädiatrie 2021, 233(01):24-30.	Duramaz BB	2021	Leukopenia	5	43	Clinical manifestations part
62	Duramaz BB, Turel O, Korkmaz C, Karadogan MT, Yozgat CY, Iscan A, Sümbül B, Erenberk U: A snapshot of pediatric patients with COVID-19 in a pandemic hospital. Klinische Pädiatrie 2021, 233(01):24-30.	Duramaz BB	2021	Lymphcytopenia	5	43	Clinical manifestations part
62	Duramaz BB, Turel O, Korkmaz C, Karadogan MT, Yozgat CY, Iscan A, Sümbül B, Erenberk U: A snapshot of pediatric patients with COVID-19 in a pandemic hospital. Klinische Pädiatrie 2021, 233(01):24-30.	Duramaz BB	2021	Increased CRP	15	43	Laboratory findings part
62	Duramaz BB, Turel O, Korkmaz C, Karadogan MT, Yozgat CY, Iscan A, Sümbül B, Erenberk U: A snapshot of pediatric patients with COVID-19 in a pandemic hospital. Klinische Pädiatrie 2021, 233(01):24-30.	Duramaz BB	2021	Increased D-dimer	12	43	Laboratory findings part
62	Duramaz BB, Turel O, Korkmaz C, Karadogan MT, Yozgat CY, Iscan A, Sümbül B, Erenberk U: A snapshot of pediatric patients with COVID-19 in a pandemic hospital. Klinische Pädiatrie 2021, 233(01):24-30.	Duramaz BB	2021	Increased LDH	7	43	Laboratory findings part
62	Duramaz BB, Turel O, Korkmaz C, Karadogan MT, Yozgat CY, Iscan A, Sümbül B, Erenberk U: A snapshot of pediatric patients with COVID-19 in a pandemic hospital. Klinische Pädiatrie 2021, 233(01):24-30.	Duramaz BB	2021	Increased PCT	2	43	Laboratory findings part
62	Duramaz BB, Turel O, Korkmaz C, Karadogan MT, Yozgat CY, Iscan A, Sümbül B, Erenberk U: A snapshot of pediatric patients with COVID-19 in a pandemic hospital. Klinische Pädiatrie 2021, 233(01):24-30.	Duramaz BB	2021	Increased CK-MB	5	43	Laboratory findings part
62	Duramaz BB, Turel O, Korkmaz C, Karadogan MT, Yozgat CY, Iscan A, Sümbül B, Erenberk U: A snapshot of pediatric patients with COVID-19 in a pandemic hospital. Klinische Pädiatrie 2021, 233(01):24-30.	Duramaz BB	2021	Increased ALT	2	43	Laboratory findings part
62	Duramaz BB, Turel O, Korkmaz C, Karadogan MT, Yozgat CY, Iscan A, Sümbül B, Erenberk U: A snapshot of pediatric patients with COVID-19 in a pandemic hospital. Klinische Pädiatrie 2021, 233(01):24-30.	Duramaz BB	2021	Increased AST	1	43	Laboratory findings part
62	Duramaz BB, Turel O, Korkmaz C, Karadogan MT, Yozgat CY, Iscan A, Sümbül B, Erenberk U: A snapshot of pediatric patients with COVID-19 in a pandemic hospital. Klinische Pädiatrie 2021, 233(01):24-30.	Duramaz BB	2021	Thrombocytosis	0	43	Clinical manifestations part
62	Duramaz BB, Turel O, Korkmaz C, Karadogan MT, Yozgat CY, Iscan A, Sümbül B, Erenberk U: A snapshot of pediatric patients with COVID-19 in a pandemic hospital. Klinische Pädiatrie 2021, 233(01):24-30.	Duramaz BB	2021	Increased CRP	1	29	Laboratory findings part
62	Duramaz BB, Turel O, Korkmaz C, Karadogan MT, Yozgat CY, Iscan A, Sümbül B, Erenberk U: A snapshot of pediatric patients with COVID-19 in a pandemic hospital. Klinische Pädiatrie 2021, 233(01):24-30.	Duramaz BB	2021	Increased troponin	2	43	Laboratory findings part
62	Duramaz BB, Turel O, Korkmaz C, Karadogan MT, Yozgat CY, Iscan A, Sümbül B, Erenberk U: A snapshot of pediatric patients with COVID-19 in a pandemic hospital. Klinische Pädiatrie 2021, 233(01):24-30.	Duramaz BB	2021	Increased IL-6	5	29	Laboratory findings part
62	Duramaz BB, Turel O, Korkmaz C, Karadogan MT, Yozgat CY, Iscan A, Sümbül B, Erenberk U: A snapshot of pediatric patients with COVID-19 in a pandemic hospital. Klinische Pädiatrie 2021, 233(01):24-30.	Duramaz BB	2021	Increased ESR	3	29	Laboratory findings part
62	Duramaz BB, Turel O, Korkmaz C, Karadogan MT, Yozgat CY, Iscan A, Sümbül B, Erenberk U: A snapshot of pediatric patients with COVID-19 in a pandemic hospital. Klinische Pädiatrie 2021, 233(01):24-30.	Duramaz BB	2021	Thrombocytopenia	3	43	Clinical manifestations part
62	Duramaz BB, Turel O, Korkmaz C, Karadogan MT, Yozgat CY, Iscan A, Sümbül B, Erenberk U: A snapshot of pediatric patients with COVID-19 in a pandemic hospital. Klinische Pädiatrie 2021, 233(01):24-30.	Duramaz BB	2021	Low albumin	1	29	Laboratory findings part
62	Duramaz BB, Turel O, Korkmaz C, Karadogan MT, Yozgat CY, Iscan A, Sümbül B, Erenberk U: A snapshot of pediatric patients with COVID-19 in a pandemic hospital. Klinische Pädiatrie 2021, 233(01):24-30.	Duramaz BB	2021	Ground glass opacity	2	29	Radiological findings part
62	Duramaz BB, Turel O, Korkmaz C, Karadogan MT, Yozgat CY, Iscan A, Sümbül B, Erenberk U: A snapshot of pediatric patients with COVID-19 in a pandemic hospital. Klinische Pädiatrie 2021, 233(01):24-30.	Duramaz BB	2021	Bilateral pneumonia lesion	12	43	Radiological findings part
62	Duramaz BB, Turel O, Korkmaz C, Karadogan MT, Yozgat CY, Iscan A, Sümbül B, Erenberk U: A snapshot of pediatric patients with COVID-19 in a pandemic hospital. Klinische Pädiatrie 2021, 233(01):24-30.	Duramaz BB	2021	Multiple lung lobes lesions	16	43	Radiological findings part
62	Duramaz BB, Turel O, Korkmaz C, Karadogan MT, Yozgat CY, Iscan A, Sümbül B, Erenberk U: A snapshot of pediatric patients with COVID-19 in a pandemic hospital. Klinische Pädiatrie 2021, 233(01):24-30.	Duramaz BB	2021	Oxygen therapy	3	29	Treatment part
62	Duramaz BB, Turel O, Korkmaz C, Karadogan MT, Yozgat CY, Iscan A, Sümbül B, Erenberk U: A snapshot of pediatric patients with COVID-19 in a pandemic hospital. Klinische Pädiatrie 2021, 233(01):24-30.	Duramaz BB	2021	Hydroxychloroquine	3	29	Treatment part
62	Duramaz BB, Turel O, Korkmaz C, Karadogan MT, Yozgat CY, Iscan A, Sümbül B, Erenberk U: A snapshot of pediatric patients with COVID-19 in a pandemic hospital. Klinische Pädiatrie 2021, 233(01):24-30.	Duramaz BB	2021	Antiviral therapy	3	29	Treatment part
62	Duramaz BB, Turel O, Korkmaz C, Karadogan MT, Yozgat CY, Iscan A, Sümbül B, Erenberk U: A snapshot of pediatric patients with COVID-19 in a pandemic hospital. Klinische Pädiatrie 2021, 233(01):24-30.	Duramaz BB	2021	Intravenous immunoglobulin	3	29	Treatment part
62	Duramaz BB, Turel O, Korkmaz C, Karadogan MT, Yozgat CY, Iscan A, Sümbül B, Erenberk U: A snapshot of pediatric patients with COVID-19 in a pandemic hospital. Klinische Pädiatrie 2021, 233(01):24-30.	Duramaz BB	2021	Hospitalization	29	29	Outcomes part
62	Duramaz BB, Turel O, Korkmaz C, Karadogan MT, Yozgat CY, Iscan A, Sümbül B, Erenberk U: A snapshot of pediatric patients with COVID-19 in a pandemic hospital. Klinische Pädiatrie 2021, 233(01):24-30.	Duramaz BB	2021	Recovered	29	29	Outcomes part
62	Duramaz BB, Turel O, Korkmaz C, Karadogan MT, Yozgat CY, Iscan A, Sümbül B, Erenberk U: A snapshot of pediatric patients with COVID-19 in a pandemic hospital. Klinische Pädiatrie 2021, 233(01):24-30.	Duramaz BB	2021	Discharged	29	29	Outcomes part
63	Elghoudi A, Aldhanhani H, Ghatasheh G, Sharif E, Narchi H: Covid-19 in children and young adolescents in Al Ain, United Arab Emirates-a retrospective cross-sectional study. Frontiers in Pediatrics 2021, 8:603741.	Elghoudi A	2021	Asymptomatic	76	288	Severity of Illness part
63	Elghoudi A, Aldhanhani H, Ghatasheh G, Sharif E, Narchi H: Covid-19 in children and young adolescents in Al Ain, United Arab Emirates-a retrospective cross-sectional study. Frontiers in Pediatrics 2021, 8:603741.	Elghoudi A	2021	Mild	212	288	Severity of Illness part
63	Elghoudi A, Aldhanhani H, Ghatasheh G, Sharif E, Narchi H: Covid-19 in children and young adolescents in Al Ain, United Arab Emirates-a retrospective cross-sectional study. Frontiers in Pediatrics 2021, 8:603741.	Elghoudi A	2021	Moderate	0	288	Severity of Illness part
63	Elghoudi A, Aldhanhani H, Ghatasheh G, Sharif E, Narchi H: Covid-19 in children and young adolescents in Al Ain, United Arab Emirates-a retrospective cross-sectional study. Frontiers in Pediatrics 2021, 8:603741.	Elghoudi A	2021	Severe	0	288	Severity of Illness part
63	Elghoudi A, Aldhanhani H, Ghatasheh G, Sharif E, Narchi H: Covid-19 in children and young adolescents in Al Ain, United Arab Emirates-a retrospective cross-sectional study. Frontiers in Pediatrics 2021, 8:603741.	Elghoudi A	2021	Critical	0	288	Severity of Illness part
63	Elghoudi A, Aldhanhani H, Ghatasheh G, Sharif E, Narchi H: Covid-19 in children and young adolescents in Al Ain, United Arab Emirates-a retrospective cross-sectional study. Frontiers in Pediatrics 2021, 8:603741.	Elghoudi A	2021	Fever	14	288	Clinical manifestations part
63	Elghoudi A, Aldhanhani H, Ghatasheh G, Sharif E, Narchi H: Covid-19 in children and young adolescents in Al Ain, United Arab Emirates-a retrospective cross-sectional study. Frontiers in Pediatrics 2021, 8:603741.	Elghoudi A	2021	Cough	130	288	Clinical manifestations part
63	Elghoudi A, Aldhanhani H, Ghatasheh G, Sharif E, Narchi H: Covid-19 in children and young adolescents in Al Ain, United Arab Emirates-a retrospective cross-sectional study. Frontiers in Pediatrics 2021, 8:603741.	Elghoudi A	2021	Respiratory symptoms	121	288	Clinical manifestations part
63	Elghoudi A, Aldhanhani H, Ghatasheh G, Sharif E, Narchi H: Covid-19 in children and young adolescents in Al Ain, United Arab Emirates-a retrospective cross-sectional study. Frontiers in Pediatrics 2021, 8:603741.	Elghoudi A	2021	Sore throat	31	288	Clinical manifestations part
63	Elghoudi A, Aldhanhani H, Ghatasheh G, Sharif E, Narchi H: Covid-19 in children and young adolescents in Al Ain, United Arab Emirates-a retrospective cross-sectional study. Frontiers in Pediatrics 2021, 8:603741.	Elghoudi A	2021	Gastrointestinal symptoms	4	288	Clinical manifestations part
63	Elghoudi A, Aldhanhani H, Ghatasheh G, Sharif E, Narchi H: Covid-19 in children and young adolescents in Al Ain, United Arab Emirates-a retrospective cross-sectional study. Frontiers in Pediatrics 2021, 8:603741.	Elghoudi A	2021	Headache	7	288	Clinical manifestations part
63	Elghoudi A, Aldhanhani H, Ghatasheh G, Sharif E, Narchi H: Covid-19 in children and young adolescents in Al Ain, United Arab Emirates-a retrospective cross-sectional study. Frontiers in Pediatrics 2021, 8:603741.	Elghoudi A	2021	Leukopenia	0	288	Clinical manifestations part
63	Elghoudi A, Aldhanhani H, Ghatasheh G, Sharif E, Narchi H: Covid-19 in children and young adolescents in Al Ain, United Arab Emirates-a retrospective cross-sectional study. Frontiers in Pediatrics 2021, 8:603741.	Elghoudi A	2021	Thrombocytopenia	208	288	Clinical manifestations part
63	Elghoudi A, Aldhanhani H, Ghatasheh G, Sharif E, Narchi H: Covid-19 in children and young adolescents in Al Ain, United Arab Emirates-a retrospective cross-sectional study. Frontiers in Pediatrics 2021, 8:603741.	Elghoudi A	2021	Increased LDH	14	288	Laboratory findings part
63	Elghoudi A, Aldhanhani H, Ghatasheh G, Sharif E, Narchi H: Covid-19 in children and young adolescents in Al Ain, United Arab Emirates-a retrospective cross-sectional study. Frontiers in Pediatrics 2021, 8:603741.	Elghoudi A	2021	Bilateral pneumonia lesion	6	19	Radiological findings part
63	Elghoudi A, Aldhanhani H, Ghatasheh G, Sharif E, Narchi H: Covid-19 in children and young adolescents in Al Ain, United Arab Emirates-a retrospective cross-sectional study. Frontiers in Pediatrics 2021, 8:603741.	Elghoudi A	2021	Antibiotic therapy	48	288	Treatment part
63	Elghoudi A, Aldhanhani H, Ghatasheh G, Sharif E, Narchi H: Covid-19 in children and young adolescents in Al Ain, United Arab Emirates-a retrospective cross-sectional study. Frontiers in Pediatrics 2021, 8:603741.	Elghoudi A	2021	Hydroxychloroquine	17	288	Treatment part
63	Elghoudi A, Aldhanhani H, Ghatasheh G, Sharif E, Narchi H: Covid-19 in children and young adolescents in Al Ain, United Arab Emirates-a retrospective cross-sectional study. Frontiers in Pediatrics 2021, 8:603741.	Elghoudi A	2021	Non-invasive ventilation	4	288	Treatment part
63	Elghoudi A, Aldhanhani H, Ghatasheh G, Sharif E, Narchi H: Covid-19 in children and young adolescents in Al Ain, United Arab Emirates-a retrospective cross-sectional study. Frontiers in Pediatrics 2021, 8:603741.	Elghoudi A	2021	Hospitalization	193	288	Outcomes part
63	Elghoudi A, Aldhanhani H, Ghatasheh G, Sharif E, Narchi H: Covid-19 in children and young adolescents in Al Ain, United Arab Emirates-a retrospective cross-sectional study. Frontiers in Pediatrics 2021, 8:603741.	Elghoudi A	2021	Recovered	288	288	Outcomes part
63	Elghoudi A, Aldhanhani H, Ghatasheh G, Sharif E, Narchi H: Covid-19 in children and young adolescents in Al Ain, United Arab Emirates-a retrospective cross-sectional study. Frontiers in Pediatrics 2021, 8:603741.	Elghoudi A	2021	Death	0	288	Outcomes part
63	Elghoudi A, Aldhanhani H, Ghatasheh G, Sharif E, Narchi H: Covid-19 in children and young adolescents in Al Ain, United Arab Emirates-a retrospective cross-sectional study. Frontiers in Pediatrics 2021, 8:603741.	Elghoudi A	2021	Nausea/vomiting	2	288	Clinical manifestations part
64	Erat T, Güler Ş: Use of radiological tests in COVID-19 positive child cases: Is chest computed tomography necessary? Int J Clin Pract 2021, 75(8):e14259.	Erat T	2021	Fever	28	69	Clinical manifestations part
64	Erat T, Güler Ş: Use of radiological tests in COVID-19 positive child cases: Is chest computed tomography necessary? Int J Clin Pract 2021, 75(8):e14259.	Erat T	2021	Cough	23	69	Clinical manifestations part
64	Erat T, Güler Ş: Use of radiological tests in COVID-19 positive child cases: Is chest computed tomography necessary? Int J Clin Pract 2021, 75(8):e14259.	Erat T	2021	Sore throat	6	69	Clinical manifestations part
64	Erat T, Güler Ş: Use of radiological tests in COVID-19 positive child cases: Is chest computed tomography necessary? Int J Clin Pract 2021, 75(8):e14259.	Erat T	2021	Abdominal pain	4	69	Clinical manifestations part
64	Erat T, Güler Ş: Use of radiological tests in COVID-19 positive child cases: Is chest computed tomography necessary? Int J Clin Pract 2021, 75(8):e14259.	Erat T	2021	Myalgia	2	69	Clinical manifestations part
64	Erat T, Güler Ş: Use of radiological tests in COVID-19 positive child cases: Is chest computed tomography necessary? Int J Clin Pract 2021, 75(8):e14259.	Erat T	2021	Shortness of breath	1	69	Clinical manifestations part
64	Erat T, Güler Ş: Use of radiological tests in COVID-19 positive child cases: Is chest computed tomography necessary? Int J Clin Pract 2021, 75(8):e14259.	Erat T	2021	Lymphcytopenia	7	69	Clinical manifestations part
64	Erat T, Güler Ş: Use of radiological tests in COVID-19 positive child cases: Is chest computed tomography necessary? Int J Clin Pract 2021, 75(8):e14259.	Erat T	2021	Increased LDH	18	69	Laboratory findings part
64	Erat T, Güler Ş: Use of radiological tests in COVID-19 positive child cases: Is chest computed tomography necessary? Int J Clin Pract 2021, 75(8):e14259.	Erat T	2021	Increased CK-MB	12	69	Laboratory findings part
64	Erat T, Güler Ş: Use of radiological tests in COVID-19 positive child cases: Is chest computed tomography necessary? Int J Clin Pract 2021, 75(8):e14259.	Erat T	2021	Increased CRP	10	69	Laboratory findings part
64	Erat T, Güler Ş: Use of radiological tests in COVID-19 positive child cases: Is chest computed tomography necessary? Int J Clin Pract 2021, 75(8):e14259.	Erat T	2021	Normal CT/X-ray	31	69	Radiological findings part
64	Erat T, Güler Ş: Use of radiological tests in COVID-19 positive child cases: Is chest computed tomography necessary? Int J Clin Pract 2021, 75(8):e14259.	Erat T	2021	Ground glass opacity	6	31	Radiological findings part
64	Erat T, Güler Ş: Use of radiological tests in COVID-19 positive child cases: Is chest computed tomography necessary? Int J Clin Pract 2021, 75(8):e14259.	Erat T	2021	Consolidation	5	31	Radiological findings part
64	Erat T, Güler Ş: Use of radiological tests in COVID-19 positive child cases: Is chest computed tomography necessary? Int J Clin Pract 2021, 75(8):e14259.	Erat T	2021	Interstitial abnormalities	2	31	Radiological findings part
64	Erat T, Güler Ş: Use of radiological tests in COVID-19 positive child cases: Is chest computed tomography necessary? Int J Clin Pract 2021, 75(8):e14259.	Erat T	2021	Multiple lung lobes lesions	4	31	Radiological findings part
64	Erat T, Güler Ş: Use of radiological tests in COVID-19 positive child cases: Is chest computed tomography necessary? Int J Clin Pract 2021, 75(8):e14259.	Erat T	2021	Hydroxychloroquine	9	69	Treatment part
64	Erat T, Güler Ş: Use of radiological tests in COVID-19 positive child cases: Is chest computed tomography necessary? Int J Clin Pract 2021, 75(8):e14259.	Erat T	2021	Hospitalization	69	69	Outcomes part
64	Erat T, Güler Ş: Use of radiological tests in COVID-19 positive child cases: Is chest computed tomography necessary? Int J Clin Pract 2021, 75(8):e14259.	Erat T	2021	Recovered	68	69	Outcomes part
64	Erat T, Güler Ş: Use of radiological tests in COVID-19 positive child cases: Is chest computed tomography necessary? Int J Clin Pract 2021, 75(8):e14259.	Erat T	2021	ICU admission	1	69	Outcomes part
65	Fakiri KE, Nassih H, Sab IA, Draiss G, Bouskraoui M: Epidemiology and Clinical Features of Coronavirus Disease 2019 in Moroccan Children. Indian Pediatr 2020, 57(9):808-810.	Fakiri KE	2020	Asymptomatic	54	74	Severity of Illness part
65	Fakiri KE, Nassih H, Sab IA, Draiss G, Bouskraoui M: Epidemiology and Clinical Features of Coronavirus Disease 2019 in Moroccan Children. Indian Pediatr 2020, 57(9):808-810.	Fakiri KE	2020	Fever	8	74	Clinical manifestations part
65	Fakiri KE, Nassih H, Sab IA, Draiss G, Bouskraoui M: Epidemiology and Clinical Features of Coronavirus Disease 2019 in Moroccan Children. Indian Pediatr 2020, 57(9):808-810.	Fakiri KE	2020	Cough	5	74	Clinical manifestations part
65	Fakiri KE, Nassih H, Sab IA, Draiss G, Bouskraoui M: Epidemiology and Clinical Features of Coronavirus Disease 2019 in Moroccan Children. Indian Pediatr 2020, 57(9):808-810.	Fakiri KE	2020	Recovered	74	74	Outcomes part
66	Foster CE, Marquez L, Davis AL, Tocco E, Koy TH, Dunn J, Revell PA, Arrington AS, Campbell JR: A surge in pediatric coronavirus disease 2019 cases: the experience of Texas Children’s Hospital from March to June 2020. Journal of the Pediatric Infectious Diseases Society 2021, 10(5):593-598.	Foster CE	2021	Asymptomatic	193	1215	Severity of Illness part
66	Foster CE, Marquez L, Davis AL, Tocco E, Koy TH, Dunn J, Revell PA, Arrington AS, Campbell JR: A surge in pediatric coronavirus disease 2019 cases: the experience of Texas Children’s Hospital from March to June 2020. Journal of the Pediatric Infectious Diseases Society 2021, 10(5):593-598.	Foster CE	2021	Fever	677	1215	Clinical manifestations part
66	Foster CE, Marquez L, Davis AL, Tocco E, Koy TH, Dunn J, Revell PA, Arrington AS, Campbell JR: A surge in pediatric coronavirus disease 2019 cases: the experience of Texas Children’s Hospital from March to June 2020. Journal of the Pediatric Infectious Diseases Society 2021, 10(5):593-598.	Foster CE	2021	Cough	497	1215	Clinical manifestations part
66	Foster CE, Marquez L, Davis AL, Tocco E, Koy TH, Dunn J, Revell PA, Arrington AS, Campbell JR: A surge in pediatric coronavirus disease 2019 cases: the experience of Texas Children’s Hospital from March to June 2020. Journal of the Pediatric Infectious Diseases Society 2021, 10(5):593-598.	Foster CE	2021	Rhinorrhea	485	1215	Clinical manifestations part
66	Foster CE, Marquez L, Davis AL, Tocco E, Koy TH, Dunn J, Revell PA, Arrington AS, Campbell JR: A surge in pediatric coronavirus disease 2019 cases: the experience of Texas Children’s Hospital from March to June 2020. Journal of the Pediatric Infectious Diseases Society 2021, 10(5):593-598.	Foster CE	2021	Gastrointestinal symptoms	266	1215	Clinical manifestations part
66	Foster CE, Marquez L, Davis AL, Tocco E, Koy TH, Dunn J, Revell PA, Arrington AS, Campbell JR: A surge in pediatric coronavirus disease 2019 cases: the experience of Texas Children’s Hospital from March to June 2020. Journal of the Pediatric Infectious Diseases Society 2021, 10(5):593-598.	Foster CE	2021	Hospitalization	97	1215	Outcomes part
66	Foster CE, Marquez L, Davis AL, Tocco E, Koy TH, Dunn J, Revell PA, Arrington AS, Campbell JR: A surge in pediatric coronavirus disease 2019 cases: the experience of Texas Children’s Hospital from March to June 2020. Journal of the Pediatric Infectious Diseases Society 2021, 10(5):593-598.	Foster CE	2021	Oxygen therapy	31	1215	Treatment part
66	Foster CE, Marquez L, Davis AL, Tocco E, Koy TH, Dunn J, Revell PA, Arrington AS, Campbell JR: A surge in pediatric coronavirus disease 2019 cases: the experience of Texas Children’s Hospital from March to June 2020. Journal of the Pediatric Infectious Diseases Society 2021, 10(5):593-598.	Foster CE	2021	ICU admission	34	1215	Outcomes part
66	Foster CE, Marquez L, Davis AL, Tocco E, Koy TH, Dunn J, Revell PA, Arrington AS, Campbell JR: A surge in pediatric coronavirus disease 2019 cases: the experience of Texas Children’s Hospital from March to June 2020. Journal of the Pediatric Infectious Diseases Society 2021, 10(5):593-598.	Foster CE	2021	Death	2	1215	Outcomes part
66	Foster CE, Marquez L, Davis AL, Tocco E, Koy TH, Dunn J, Revell PA, Arrington AS, Campbell JR: A surge in pediatric coronavirus disease 2019 cases: the experience of Texas Children’s Hospital from March to June 2020. Journal of the Pediatric Infectious Diseases Society 2021, 10(5):593-598.	Foster CE	2021	Headache	235	1215	Clinical manifestations part
66	Foster CE, Marquez L, Davis AL, Tocco E, Koy TH, Dunn J, Revell PA, Arrington AS, Campbell JR: A surge in pediatric coronavirus disease 2019 cases: the experience of Texas Children’s Hospital from March to June 2020. Journal of the Pediatric Infectious Diseases Society 2021, 10(5):593-598.	Foster CE	2021	Sore throat	213	1215	Clinical manifestations part
66	Foster CE, Marquez L, Davis AL, Tocco E, Koy TH, Dunn J, Revell PA, Arrington AS, Campbell JR: A surge in pediatric coronavirus disease 2019 cases: the experience of Texas Children’s Hospital from March to June 2020. Journal of the Pediatric Infectious Diseases Society 2021, 10(5):593-598.	Foster CE	2021	Taste disturbances	77	1215	Clinical manifestations part
66	Foster CE, Marquez L, Davis AL, Tocco E, Koy TH, Dunn J, Revell PA, Arrington AS, Campbell JR: A surge in pediatric coronavirus disease 2019 cases: the experience of Texas Children’s Hospital from March to June 2020. Journal of the Pediatric Infectious Diseases Society 2021, 10(5):593-598.	Foster CE	2021	Normal CT/X-ray	1103	1215	Radiological findings part
66	Foster CE, Marquez L, Davis AL, Tocco E, Koy TH, Dunn J, Revell PA, Arrington AS, Campbell JR: A surge in pediatric coronavirus disease 2019 cases: the experience of Texas Children’s Hospital from March to June 2020. Journal of the Pediatric Infectious Diseases Society 2021, 10(5):593-598.	Foster CE	2021	Mechanical ventilation	3	97	Treatment part
66	Foster CE, Marquez L, Davis AL, Tocco E, Koy TH, Dunn J, Revell PA, Arrington AS, Campbell JR: A surge in pediatric coronavirus disease 2019 cases: the experience of Texas Children’s Hospital from March to June 2020. Journal of the Pediatric Infectious Diseases Society 2021, 10(5):593-598.	Foster CE	2021	ICU admission	30	1315	Outcomes part
67	Gaborieau L, Delestrain C, Bensaid P, Vizeneux A, Blanc P, Garraffo A, Georget E, Chalvon A, Garrec N, Laoudi Y: Epidemiology and clinical presentation of children hospitalized with SARS-CoV-2 infection in suburbs of Paris. Journal of clinical medicine 2020, 9(7):2227.	Gaborieau L	2020	Rhinorrhea	66	192	Clinical manifestations part
67	Gaborieau L, Delestrain C, Bensaid P, Vizeneux A, Blanc P, Garraffo A, Georget E, Chalvon A, Garrec N, Laoudi Y: Epidemiology and clinical presentation of children hospitalized with SARS-CoV-2 infection in suburbs of Paris. Journal of clinical medicine 2020, 9(7):2227.	Gaborieau L	2020	Fever	147	192	Clinical manifestations part
67	Gaborieau L, Delestrain C, Bensaid P, Vizeneux A, Blanc P, Garraffo A, Georget E, Chalvon A, Garrec N, Laoudi Y: Epidemiology and clinical presentation of children hospitalized with SARS-CoV-2 infection in suburbs of Paris. Journal of clinical medicine 2020, 9(7):2227.	Gaborieau L	2020	Fatigue	13	35	Clinical manifestations part
67	Gaborieau L, Delestrain C, Bensaid P, Vizeneux A, Blanc P, Garraffo A, Georget E, Chalvon A, Garrec N, Laoudi Y: Epidemiology and clinical presentation of children hospitalized with SARS-CoV-2 infection in suburbs of Paris. Journal of clinical medicine 2020, 9(7):2227.	Gaborieau L	2020	Smell disturbances	10	35	Clinical manifestations part
67	Gaborieau L, Delestrain C, Bensaid P, Vizeneux A, Blanc P, Garraffo A, Georget E, Chalvon A, Garrec N, Laoudi Y: Epidemiology and clinical presentation of children hospitalized with SARS-CoV-2 infection in suburbs of Paris. Journal of clinical medicine 2020, 9(7):2227.	Gaborieau L	2020	Taste disturbances	9	35	Clinical manifestations part
67	Gaborieau L, Delestrain C, Bensaid P, Vizeneux A, Blanc P, Garraffo A, Georget E, Chalvon A, Garrec N, Laoudi Y: Epidemiology and clinical presentation of children hospitalized with SARS-CoV-2 infection in suburbs of Paris. Journal of clinical medicine 2020, 9(7):2227.	Gaborieau L	2020	Cough	27	35	Clinical manifestations part
67	Gaborieau L, Delestrain C, Bensaid P, Vizeneux A, Blanc P, Garraffo A, Georget E, Chalvon A, Garrec N, Laoudi Y: Epidemiology and clinical presentation of children hospitalized with SARS-CoV-2 infection in suburbs of Paris. Journal of clinical medicine 2020, 9(7):2227.	Gaborieau L	2020	Expectoration/Sputum	5	35	Clinical manifestations part
67	Gaborieau L, Delestrain C, Bensaid P, Vizeneux A, Blanc P, Garraffo A, Georget E, Chalvon A, Garrec N, Laoudi Y: Epidemiology and clinical presentation of children hospitalized with SARS-CoV-2 infection in suburbs of Paris. Journal of clinical medicine 2020, 9(7):2227.	Gaborieau L	2020	Dyspnea	4	35	Clinical manifestations part
67	Gaborieau L, Delestrain C, Bensaid P, Vizeneux A, Blanc P, Garraffo A, Georget E, Chalvon A, Garrec N, Laoudi Y: Epidemiology and clinical presentation of children hospitalized with SARS-CoV-2 infection in suburbs of Paris. Journal of clinical medicine 2020, 9(7):2227.	Gaborieau L	2020	Shortness of breath	4	35	Clinical manifestations part
67	Gaborieau L, Delestrain C, Bensaid P, Vizeneux A, Blanc P, Garraffo A, Georget E, Chalvon A, Garrec N, Laoudi Y: Epidemiology and clinical presentation of children hospitalized with SARS-CoV-2 infection in suburbs of Paris. Journal of clinical medicine 2020, 9(7):2227.	Gaborieau L	2020	Nausea/vomiting	3	35	Clinical manifestations part
67	Gaborieau L, Delestrain C, Bensaid P, Vizeneux A, Blanc P, Garraffo A, Georget E, Chalvon A, Garrec N, Laoudi Y: Epidemiology and clinical presentation of children hospitalized with SARS-CoV-2 infection in suburbs of Paris. Journal of clinical medicine 2020, 9(7):2227.	Gaborieau L	2020	Gastrointestinal symptoms	3	35	Clinical manifestations part
67	Gaborieau L, Delestrain C, Bensaid P, Vizeneux A, Blanc P, Garraffo A, Georget E, Chalvon A, Garrec N, Laoudi Y: Epidemiology and clinical presentation of children hospitalized with SARS-CoV-2 infection in suburbs of Paris. Journal of clinical medicine 2020, 9(7):2227.	Gaborieau L	2020	Abdominal pain	2	35	Clinical manifestations part
67	Gaborieau L, Delestrain C, Bensaid P, Vizeneux A, Blanc P, Garraffo A, Georget E, Chalvon A, Garrec N, Laoudi Y: Epidemiology and clinical presentation of children hospitalized with SARS-CoV-2 infection in suburbs of Paris. Journal of clinical medicine 2020, 9(7):2227.	Gaborieau L	2020	Diarrhea	2	35	Clinical manifestations part
67	Gaborieau L, Delestrain C, Bensaid P, Vizeneux A, Blanc P, Garraffo A, Georget E, Chalvon A, Garrec N, Laoudi Y: Epidemiology and clinical presentation of children hospitalized with SARS-CoV-2 infection in suburbs of Paris. Journal of clinical medicine 2020, 9(7):2227.	Gaborieau L	2020	Nausea/vomiting	2	35	Clinical manifestations part
67	Gaborieau L, Delestrain C, Bensaid P, Vizeneux A, Blanc P, Garraffo A, Georget E, Chalvon A, Garrec N, Laoudi Y: Epidemiology and clinical presentation of children hospitalized with SARS-CoV-2 infection in suburbs of Paris. Journal of clinical medicine 2020, 9(7):2227.	Gaborieau L	2020	Chest pain	5	192	Clinical manifestations part
67	Gaborieau L, Delestrain C, Bensaid P, Vizeneux A, Blanc P, Garraffo A, Georget E, Chalvon A, Garrec N, Laoudi Y: Epidemiology and clinical presentation of children hospitalized with SARS-CoV-2 infection in suburbs of Paris. Journal of clinical medicine 2020, 9(7):2227.	Gaborieau L	2020	Hospitalization	39	39	Outcomes part
67	Gaborieau L, Delestrain C, Bensaid P, Vizeneux A, Blanc P, Garraffo A, Georget E, Chalvon A, Garrec N, Laoudi Y: Epidemiology and clinical presentation of children hospitalized with SARS-CoV-2 infection in suburbs of Paris. Journal of clinical medicine 2020, 9(7):2227.	Gaborieau L	2020	Death	3	192	Outcomes part
67	Gaborieau L, Delestrain C, Bensaid P, Vizeneux A, Blanc P, Garraffo A, Georget E, Chalvon A, Garrec N, Laoudi Y: Epidemiology and clinical presentation of children hospitalized with SARS-CoV-2 infection in suburbs of Paris. Journal of clinical medicine 2020, 9(7):2227.	Gaborieau L	2020	ICU admission	24	192	Outcomes part
67	Gaborieau L, Delestrain C, Bensaid P, Vizeneux A, Blanc P, Garraffo A, Georget E, Chalvon A, Garrec N, Laoudi Y: Epidemiology and clinical presentation of children hospitalized with SARS-CoV-2 infection in suburbs of Paris. Journal of clinical medicine 2020, 9(7):2227.	Gaborieau L	2020	Mechanical ventilation	16	192	Treatment part
67	Gaborieau L, Delestrain C, Bensaid P, Vizeneux A, Blanc P, Garraffo A, Georget E, Chalvon A, Garrec N, Laoudi Y: Epidemiology and clinical presentation of children hospitalized with SARS-CoV-2 infection in suburbs of Paris. Journal of clinical medicine 2020, 9(7):2227.	Gaborieau L	2020	Diarrhea	32	192	Clinical manifestations part
67	Gaborieau L, Delestrain C, Bensaid P, Vizeneux A, Blanc P, Garraffo A, Georget E, Chalvon A, Garrec N, Laoudi Y: Epidemiology and clinical presentation of children hospitalized with SARS-CoV-2 infection in suburbs of Paris. Journal of clinical medicine 2020, 9(7):2227.	Gaborieau L	2020	Nausea/vomiting	19	192	Clinical manifestations part
68	Garazzino S, Lo Vecchio A, Pierantoni L, Calò Carducci FI, Marchetti F, Meini A, Castagnola E, Vergine G, Donà D, Bosis S et al: Epidemiology, Clinical Features and Prognostic Factors of Pediatric SARS-CoV-2 Infection: Results From an Italian Multicenter Study. Front Pediatr 2021, 9:649358.	Garazzino S	2021	Asymptomatic	91	759	Severity of Illness part
68	Garazzino S, Lo Vecchio A, Pierantoni L, Calò Carducci FI, Marchetti F, Meini A, Castagnola E, Vergine G, Donà D, Bosis S et al: Epidemiology, Clinical Features and Prognostic Factors of Pediatric SARS-CoV-2 Infection: Results From an Italian Multicenter Study. Front Pediatr 2021, 9:649358.	Garazzino S	2021	Mild	371	759	Severity of Illness part
68	Garazzino S, Lo Vecchio A, Pierantoni L, Calò Carducci FI, Marchetti F, Meini A, Castagnola E, Vergine G, Donà D, Bosis S et al: Epidemiology, Clinical Features and Prognostic Factors of Pediatric SARS-CoV-2 Infection: Results From an Italian Multicenter Study. Front Pediatr 2021, 9:649358.	Garazzino S	2021	Moderate	221	759	Severity of Illness part
68	Garazzino S, Lo Vecchio A, Pierantoni L, Calò Carducci FI, Marchetti F, Meini A, Castagnola E, Vergine G, Donà D, Bosis S et al: Epidemiology, Clinical Features and Prognostic Factors of Pediatric SARS-CoV-2 Infection: Results From an Italian Multicenter Study. Front Pediatr 2021, 9:649358.	Garazzino S	2021	Severe	30	759	Severity of Illness part
68	Garazzino S, Lo Vecchio A, Pierantoni L, Calò Carducci FI, Marchetti F, Meini A, Castagnola E, Vergine G, Donà D, Bosis S et al: Epidemiology, Clinical Features and Prognostic Factors of Pediatric SARS-CoV-2 Infection: Results From an Italian Multicenter Study. Front Pediatr 2021, 9:649358.	Garazzino S	2021	Critical	3	759	Severity of Illness part
68	Garazzino S, Lo Vecchio A, Pierantoni L, Calò Carducci FI, Marchetti F, Meini A, Castagnola E, Vergine G, Donà D, Bosis S et al: Epidemiology, Clinical Features and Prognostic Factors of Pediatric SARS-CoV-2 Infection: Results From an Italian Multicenter Study. Front Pediatr 2021, 9:649358.	Garazzino S	2021	Fever	547	668	Clinical manifestations part
68	Garazzino S, Lo Vecchio A, Pierantoni L, Calò Carducci FI, Marchetti F, Meini A, Castagnola E, Vergine G, Donà D, Bosis S et al: Epidemiology, Clinical Features and Prognostic Factors of Pediatric SARS-CoV-2 Infection: Results From an Italian Multicenter Study. Front Pediatr 2021, 9:649358.	Garazzino S	2021	Cough	254	668	Clinical manifestations part
68	Garazzino S, Lo Vecchio A, Pierantoni L, Calò Carducci FI, Marchetti F, Meini A, Castagnola E, Vergine G, Donà D, Bosis S et al: Epidemiology, Clinical Features and Prognostic Factors of Pediatric SARS-CoV-2 Infection: Results From an Italian Multicenter Study. Front Pediatr 2021, 9:649358.	Garazzino S	2021	Rhinorrhea	139	668	Clinical manifestations part
68	Garazzino S, Lo Vecchio A, Pierantoni L, Calò Carducci FI, Marchetti F, Meini A, Castagnola E, Vergine G, Donà D, Bosis S et al: Epidemiology, Clinical Features and Prognostic Factors of Pediatric SARS-CoV-2 Infection: Results From an Italian Multicenter Study. Front Pediatr 2021, 9:649358.	Garazzino S	2021	Diarrhea	107	668	Clinical manifestations part
68	Garazzino S, Lo Vecchio A, Pierantoni L, Calò Carducci FI, Marchetti F, Meini A, Castagnola E, Vergine G, Donà D, Bosis S et al: Epidemiology, Clinical Features and Prognostic Factors of Pediatric SARS-CoV-2 Infection: Results From an Italian Multicenter Study. Front Pediatr 2021, 9:649358.	Garazzino S	2021	Pharyngalgia/Sore throat	86	668	Clinical manifestations part
68	Garazzino S, Lo Vecchio A, Pierantoni L, Calò Carducci FI, Marchetti F, Meini A, Castagnola E, Vergine G, Donà D, Bosis S et al: Epidemiology, Clinical Features and Prognostic Factors of Pediatric SARS-CoV-2 Infection: Results From an Italian Multicenter Study. Front Pediatr 2021, 9:649358.	Garazzino S	2021	Nausea/vomiting	67	668	Clinical manifestations part
68	Garazzino S, Lo Vecchio A, Pierantoni L, Calò Carducci FI, Marchetti F, Meini A, Castagnola E, Vergine G, Donà D, Bosis S et al: Epidemiology, Clinical Features and Prognostic Factors of Pediatric SARS-CoV-2 Infection: Results From an Italian Multicenter Study. Front Pediatr 2021, 9:649358.	Garazzino S	2021	Headache	67	668	Clinical manifestations part
68	Garazzino S, Lo Vecchio A, Pierantoni L, Calò Carducci FI, Marchetti F, Meini A, Castagnola E, Vergine G, Donà D, Bosis S et al: Epidemiology, Clinical Features and Prognostic Factors of Pediatric SARS-CoV-2 Infection: Results From an Italian Multicenter Study. Front Pediatr 2021, 9:649358.	Garazzino S	2021	Dyspnea	62	668	Clinical manifestations part
68	Garazzino S, Lo Vecchio A, Pierantoni L, Calò Carducci FI, Marchetti F, Meini A, Castagnola E, Vergine G, Donà D, Bosis S et al: Epidemiology, Clinical Features and Prognostic Factors of Pediatric SARS-CoV-2 Infection: Results From an Italian Multicenter Study. Front Pediatr 2021, 9:649358.	Garazzino S	2021	Hyporexia	60	668	Clinical manifestations part
68	Garazzino S, Lo Vecchio A, Pierantoni L, Calò Carducci FI, Marchetti F, Meini A, Castagnola E, Vergine G, Donà D, Bosis S et al: Epidemiology, Clinical Features and Prognostic Factors of Pediatric SARS-CoV-2 Infection: Results From an Italian Multicenter Study. Front Pediatr 2021, 9:649358.	Garazzino S	2021	Conjunctivitis	56	668	Clinical manifestations part
68	Garazzino S, Lo Vecchio A, Pierantoni L, Calò Carducci FI, Marchetti F, Meini A, Castagnola E, Vergine G, Donà D, Bosis S et al: Epidemiology, Clinical Features and Prognostic Factors of Pediatric SARS-CoV-2 Infection: Results From an Italian Multicenter Study. Front Pediatr 2021, 9:649358.	Garazzino S	2021	Fatigue	55	668	Clinical manifestations part
68	Garazzino S, Lo Vecchio A, Pierantoni L, Calò Carducci FI, Marchetti F, Meini A, Castagnola E, Vergine G, Donà D, Bosis S et al: Epidemiology, Clinical Features and Prognostic Factors of Pediatric SARS-CoV-2 Infection: Results From an Italian Multicenter Study. Front Pediatr 2021, 9:649358.	Garazzino S	2021	Abdominal pain	52	668	Clinical manifestations part
68	Garazzino S, Lo Vecchio A, Pierantoni L, Calò Carducci FI, Marchetti F, Meini A, Castagnola E, Vergine G, Donà D, Bosis S et al: Epidemiology, Clinical Features and Prognostic Factors of Pediatric SARS-CoV-2 Infection: Results From an Italian Multicenter Study. Front Pediatr 2021, 9:649358.	Garazzino S	2021	Rash	38	668	Clinical manifestations part
68	Garazzino S, Lo Vecchio A, Pierantoni L, Calò Carducci FI, Marchetti F, Meini A, Castagnola E, Vergine G, Donà D, Bosis S et al: Epidemiology, Clinical Features and Prognostic Factors of Pediatric SARS-CoV-2 Infection: Results From an Italian Multicenter Study. Front Pediatr 2021, 9:649358.	Garazzino S	2021	Smell disturbances	27	668	Clinical manifestations part
68	Garazzino S, Lo Vecchio A, Pierantoni L, Calò Carducci FI, Marchetti F, Meini A, Castagnola E, Vergine G, Donà D, Bosis S et al: Epidemiology, Clinical Features and Prognostic Factors of Pediatric SARS-CoV-2 Infection: Results From an Italian Multicenter Study. Front Pediatr 2021, 9:649358.	Garazzino S	2021	Myalgia	23	668	Clinical manifestations part
68	Garazzino S, Lo Vecchio A, Pierantoni L, Calò Carducci FI, Marchetti F, Meini A, Castagnola E, Vergine G, Donà D, Bosis S et al: Epidemiology, Clinical Features and Prognostic Factors of Pediatric SARS-CoV-2 Infection: Results From an Italian Multicenter Study. Front Pediatr 2021, 9:649358.	Garazzino S	2021	Chest pain	16	668	Clinical manifestations part
68	Garazzino S, Lo Vecchio A, Pierantoni L, Calò Carducci FI, Marchetti F, Meini A, Castagnola E, Vergine G, Donà D, Bosis S et al: Epidemiology, Clinical Features and Prognostic Factors of Pediatric SARS-CoV-2 Infection: Results From an Italian Multicenter Study. Front Pediatr 2021, 9:649358.	Garazzino S	2021	Nodular shadow	3	668	Radiological findings part
68	Garazzino S, Lo Vecchio A, Pierantoni L, Calò Carducci FI, Marchetti F, Meini A, Castagnola E, Vergine G, Donà D, Bosis S et al: Epidemiology, Clinical Features and Prognostic Factors of Pediatric SARS-CoV-2 Infection: Results From an Italian Multicenter Study. Front Pediatr 2021, 9:649358.	Garazzino S	2021	Ground glass opacity	109	759	Radiological findings part
68	Garazzino S, Lo Vecchio A, Pierantoni L, Calò Carducci FI, Marchetti F, Meini A, Castagnola E, Vergine G, Donà D, Bosis S et al: Epidemiology, Clinical Features and Prognostic Factors of Pediatric SARS-CoV-2 Infection: Results From an Italian Multicenter Study. Front Pediatr 2021, 9:649358.	Garazzino S	2021	Severe	50	759	Severity of Illness part
68	Garazzino S, Lo Vecchio A, Pierantoni L, Calò Carducci FI, Marchetti F, Meini A, Castagnola E, Vergine G, Donà D, Bosis S et al: Epidemiology, Clinical Features and Prognostic Factors of Pediatric SARS-CoV-2 Infection: Results From an Italian Multicenter Study. Front Pediatr 2021, 9:649358.	Garazzino S	2021	Neurologic symptoms	5	759	Clinical manifestations part
68	Garazzino S, Lo Vecchio A, Pierantoni L, Calò Carducci FI, Marchetti F, Meini A, Castagnola E, Vergine G, Donà D, Bosis S et al: Epidemiology, Clinical Features and Prognostic Factors of Pediatric SARS-CoV-2 Infection: Results From an Italian Multicenter Study. Front Pediatr 2021, 9:649358.	Garazzino S	2021	ICU admission	30	759	Outcomes part
68	Garazzino S, Lo Vecchio A, Pierantoni L, Calò Carducci FI, Marchetti F, Meini A, Castagnola E, Vergine G, Donà D, Bosis S et al: Epidemiology, Clinical Features and Prognostic Factors of Pediatric SARS-CoV-2 Infection: Results From an Italian Multicenter Study. Front Pediatr 2021, 9:649358.	Garazzino S	2021	Mechanical ventilation	45	759	Treatment part
68	Garazzino S, Lo Vecchio A, Pierantoni L, Calò Carducci FI, Marchetti F, Meini A, Castagnola E, Vergine G, Donà D, Bosis S et al: Epidemiology, Clinical Features and Prognostic Factors of Pediatric SARS-CoV-2 Infection: Results From an Italian Multicenter Study. Front Pediatr 2021, 9:649358.	Garazzino S	2021	Antibiotic therapy	236	759	Treatment part
68	Garazzino S, Lo Vecchio A, Pierantoni L, Calò Carducci FI, Marchetti F, Meini A, Castagnola E, Vergine G, Donà D, Bosis S et al: Epidemiology, Clinical Features and Prognostic Factors of Pediatric SARS-CoV-2 Infection: Results From an Italian Multicenter Study. Front Pediatr 2021, 9:649358.	Garazzino S	2021	Hydroxychloroquine	115	759	Treatment part
68	Garazzino S, Lo Vecchio A, Pierantoni L, Calò Carducci FI, Marchetti F, Meini A, Castagnola E, Vergine G, Donà D, Bosis S et al: Epidemiology, Clinical Features and Prognostic Factors of Pediatric SARS-CoV-2 Infection: Results From an Italian Multicenter Study. Front Pediatr 2021, 9:649358.	Garazzino S	2021	Antiviral therapy	43	759	Treatment part
68	Garazzino S, Lo Vecchio A, Pierantoni L, Calò Carducci FI, Marchetti F, Meini A, Castagnola E, Vergine G, Donà D, Bosis S et al: Epidemiology, Clinical Features and Prognostic Factors of Pediatric SARS-CoV-2 Infection: Results From an Italian Multicenter Study. Front Pediatr 2021, 9:649358.	Garazzino S	2021	Antiviral therapy	11	759	Treatment part
68	Garazzino S, Lo Vecchio A, Pierantoni L, Calò Carducci FI, Marchetti F, Meini A, Castagnola E, Vergine G, Donà D, Bosis S et al: Epidemiology, Clinical Features and Prognostic Factors of Pediatric SARS-CoV-2 Infection: Results From an Italian Multicenter Study. Front Pediatr 2021, 9:649358.	Garazzino S	2021	Glucocorticoid therapy	28	759	Treatment part
68	Garazzino S, Lo Vecchio A, Pierantoni L, Calò Carducci FI, Marchetti F, Meini A, Castagnola E, Vergine G, Donà D, Bosis S et al: Epidemiology, Clinical Features and Prognostic Factors of Pediatric SARS-CoV-2 Infection: Results From an Italian Multicenter Study. Front Pediatr 2021, 9:649358.	Garazzino S	2021	Anticoagulation therapy	24	759	Treatment part
68	Garazzino S, Lo Vecchio A, Pierantoni L, Calò Carducci FI, Marchetti F, Meini A, Castagnola E, Vergine G, Donà D, Bosis S et al: Epidemiology, Clinical Features and Prognostic Factors of Pediatric SARS-CoV-2 Infection: Results From an Italian Multicenter Study. Front Pediatr 2021, 9:649358.	Garazzino S	2021	Recovered	756	759	Outcomes part
68	Garazzino S, Lo Vecchio A, Pierantoni L, Calò Carducci FI, Marchetti F, Meini A, Castagnola E, Vergine G, Donà D, Bosis S et al: Epidemiology, Clinical Features and Prognostic Factors of Pediatric SARS-CoV-2 Infection: Results From an Italian Multicenter Study. Front Pediatr 2021, 9:649358.	Garazzino S	2021	Discharged	753	759	Outcomes part
68	Garazzino S, Lo Vecchio A, Pierantoni L, Calò Carducci FI, Marchetti F, Meini A, Castagnola E, Vergine G, Donà D, Bosis S et al: Epidemiology, Clinical Features and Prognostic Factors of Pediatric SARS-CoV-2 Infection: Results From an Italian Multicenter Study. Front Pediatr 2021, 9:649358.	Garazzino S	2021	Death	2	759	Outcomes part
68	Garazzino S, Lo Vecchio A, Pierantoni L, Calò Carducci FI, Marchetti F, Meini A, Castagnola E, Vergine G, Donà D, Bosis S et al: Epidemiology, Clinical Features and Prognostic Factors of Pediatric SARS-CoV-2 Infection: Results From an Italian Multicenter Study. Front Pediatr 2021, 9:649358.	Garazzino S	2021	Leukocytosis	307	759	Clinical manifestations part
68	Garazzino S, Lo Vecchio A, Pierantoni L, Calò Carducci FI, Marchetti F, Meini A, Castagnola E, Vergine G, Donà D, Bosis S et al: Epidemiology, Clinical Features and Prognostic Factors of Pediatric SARS-CoV-2 Infection: Results From an Italian Multicenter Study. Front Pediatr 2021, 9:649358.	Garazzino S	2021	Lymphcytopenia	327	759	Clinical manifestations part
69	Geis T, Brandstetter S, Toncheva AA, Laub O, Leipold G, Wagner R, Kabesch M, Kasser S, Kuhle J, Wellmann S: Serum neurofilament light chain (sNfL) values in a large cross-sectional population of children with asymptomatic to moderate COVID-19. Journal of neurology 2021, 268(11):3969-3974.	Geis T	2021	Asymptomatic	101	148	Severity of Illness part
69	Geis T, Brandstetter S, Toncheva AA, Laub O, Leipold G, Wagner R, Kabesch M, Kasser S, Kuhle J, Wellmann S: Serum neurofilament light chain (sNfL) values in a large cross-sectional population of children with asymptomatic to moderate COVID-19. Journal of neurology 2021, 268(11):3969-3974.	Geis T	2021	Mild	47	148	Severity of Illness part
69	Geis T, Brandstetter S, Toncheva AA, Laub O, Leipold G, Wagner R, Kabesch M, Kasser S, Kuhle J, Wellmann S: Serum neurofilament light chain (sNfL) values in a large cross-sectional population of children with asymptomatic to moderate COVID-19. Journal of neurology 2021, 268(11):3969-3974.	Geis T	2021	Moderate	0	148	Severity of Illness part
69	Geis T, Brandstetter S, Toncheva AA, Laub O, Leipold G, Wagner R, Kabesch M, Kasser S, Kuhle J, Wellmann S: Serum neurofilament light chain (sNfL) values in a large cross-sectional population of children with asymptomatic to moderate COVID-19. Journal of neurology 2021, 268(11):3969-3974.	Geis T	2021	Severe	0	148	Severity of Illness part
69	Geis T, Brandstetter S, Toncheva AA, Laub O, Leipold G, Wagner R, Kabesch M, Kasser S, Kuhle J, Wellmann S: Serum neurofilament light chain (sNfL) values in a large cross-sectional population of children with asymptomatic to moderate COVID-19. Journal of neurology 2021, 268(11):3969-3974.	Geis T	2021	Critical	0	148	Severity of Illness part
69	Geis T, Brandstetter S, Toncheva AA, Laub O, Leipold G, Wagner R, Kabesch M, Kasser S, Kuhle J, Wellmann S: Serum neurofilament light chain (sNfL) values in a large cross-sectional population of children with asymptomatic to moderate COVID-19. Journal of neurology 2021, 268(11):3969-3974.	Geis T	2021	Headache	33	148	Clinical manifestations part
69	Geis T, Brandstetter S, Toncheva AA, Laub O, Leipold G, Wagner R, Kabesch M, Kasser S, Kuhle J, Wellmann S: Serum neurofilament light chain (sNfL) values in a large cross-sectional population of children with asymptomatic to moderate COVID-19. Journal of neurology 2021, 268(11):3969-3974.	Geis T	2021	Myalgia	24	148	Clinical manifestations part
69	Geis T, Brandstetter S, Toncheva AA, Laub O, Leipold G, Wagner R, Kabesch M, Kasser S, Kuhle J, Wellmann S: Serum neurofilament light chain (sNfL) values in a large cross-sectional population of children with asymptomatic to moderate COVID-19. Journal of neurology 2021, 268(11):3969-3974.	Geis T	2021	Smell disturbances	6	148	Clinical manifestations part
69	Geis T, Brandstetter S, Toncheva AA, Laub O, Leipold G, Wagner R, Kabesch M, Kasser S, Kuhle J, Wellmann S: Serum neurofilament light chain (sNfL) values in a large cross-sectional population of children with asymptomatic to moderate COVID-19. Journal of neurology 2021, 268(11):3969-3974.	Geis T	2021	Taste disturbances	7	148	Clinical manifestations part
70	Goss MB, Galván NTN, Ruan W, Munoz FM, Brewer ED, O'Mahony CA, Melicoff-Portillo E, Dreyer WJ, Miloh TA, Cigarroa FG et al: The pediatric solid organ transplant experience with COVID-19: An initial multi-center, multi-organ case series. Pediatr Transplant 2021, 25(3):e13868.	Goss MB	2020	Asymptomatic	6	26	Severity of Illness part
70	Goss MB, Galván NTN, Ruan W, Munoz FM, Brewer ED, O'Mahony CA, Melicoff-Portillo E, Dreyer WJ, Miloh TA, Cigarroa FG et al: The pediatric solid organ transplant experience with COVID-19: An initial multi-center, multi-organ case series. Pediatr Transplant 2021, 25(3):e13868.	Goss MB	2020	Cough	12	26	Clinical manifestations part
70	Goss MB, Galván NTN, Ruan W, Munoz FM, Brewer ED, O'Mahony CA, Melicoff-Portillo E, Dreyer WJ, Miloh TA, Cigarroa FG et al: The pediatric solid organ transplant experience with COVID-19: An initial multi-center, multi-organ case series. Pediatr Transplant 2021, 25(3):e13868.	Goss MB	2020	Fever	9	26	Clinical manifestations part
70	Goss MB, Galván NTN, Ruan W, Munoz FM, Brewer ED, O'Mahony CA, Melicoff-Portillo E, Dreyer WJ, Miloh TA, Cigarroa FG et al: The pediatric solid organ transplant experience with COVID-19: An initial multi-center, multi-organ case series. Pediatr Transplant 2021, 25(3):e13868.	Goss MB	2020	Sore throat	3	26	Clinical manifestations part
70	Goss MB, Galván NTN, Ruan W, Munoz FM, Brewer ED, O'Mahony CA, Melicoff-Portillo E, Dreyer WJ, Miloh TA, Cigarroa FG et al: The pediatric solid organ transplant experience with COVID-19: An initial multi-center, multi-organ case series. Pediatr Transplant 2021, 25(3):e13868.	Goss MB	2020	Rhinorrhea	3	26	Clinical manifestations part
70	Goss MB, Galván NTN, Ruan W, Munoz FM, Brewer ED, O'Mahony CA, Melicoff-Portillo E, Dreyer WJ, Miloh TA, Cigarroa FG et al: The pediatric solid organ transplant experience with COVID-19: An initial multi-center, multi-organ case series. Pediatr Transplant 2021, 25(3):e13868.	Goss MB	2020	Smell disturbances	2	26	Clinical manifestations part
70	Goss MB, Galván NTN, Ruan W, Munoz FM, Brewer ED, O'Mahony CA, Melicoff-Portillo E, Dreyer WJ, Miloh TA, Cigarroa FG et al: The pediatric solid organ transplant experience with COVID-19: An initial multi-center, multi-organ case series. Pediatr Transplant 2021, 25(3):e13868.	Goss MB	2020	Chest pain	2	26	Clinical manifestations part
70	Goss MB, Galván NTN, Ruan W, Munoz FM, Brewer ED, O'Mahony CA, Melicoff-Portillo E, Dreyer WJ, Miloh TA, Cigarroa FG et al: The pediatric solid organ transplant experience with COVID-19: An initial multi-center, multi-organ case series. Pediatr Transplant 2021, 25(3):e13868.	Goss MB	2020	Diarrhea	2	26	Clinical manifestations part
70	Goss MB, Galván NTN, Ruan W, Munoz FM, Brewer ED, O'Mahony CA, Melicoff-Portillo E, Dreyer WJ, Miloh TA, Cigarroa FG et al: The pediatric solid organ transplant experience with COVID-19: An initial multi-center, multi-organ case series. Pediatr Transplant 2021, 25(3):e13868.	Goss MB	2020	Dyspnea	1	26	Clinical manifestations part
70	Goss MB, Galván NTN, Ruan W, Munoz FM, Brewer ED, O'Mahony CA, Melicoff-Portillo E, Dreyer WJ, Miloh TA, Cigarroa FG et al: The pediatric solid organ transplant experience with COVID-19: An initial multi-center, multi-organ case series. Pediatr Transplant 2021, 25(3):e13868.	Goss MB	2020	Headache	1	26	Clinical manifestations part
70	Goss MB, Galván NTN, Ruan W, Munoz FM, Brewer ED, O'Mahony CA, Melicoff-Portillo E, Dreyer WJ, Miloh TA, Cigarroa FG et al: The pediatric solid organ transplant experience with COVID-19: An initial multi-center, multi-organ case series. Pediatr Transplant 2021, 25(3):e13868.	Goss MB	2020	Hospitalization	8	26	Outcomes part
70	Goss MB, Galván NTN, Ruan W, Munoz FM, Brewer ED, O'Mahony CA, Melicoff-Portillo E, Dreyer WJ, Miloh TA, Cigarroa FG et al: The pediatric solid organ transplant experience with COVID-19: An initial multi-center, multi-organ case series. Pediatr Transplant 2021, 25(3):e13868.	Goss MB	2020	Multiple lung lobes lesions	2	8	Radiological findings part
70	Goss MB, Galván NTN, Ruan W, Munoz FM, Brewer ED, O'Mahony CA, Melicoff-Portillo E, Dreyer WJ, Miloh TA, Cigarroa FG et al: The pediatric solid organ transplant experience with COVID-19: An initial multi-center, multi-organ case series. Pediatr Transplant 2021, 25(3):e13868.	Goss MB	2020	Leukopenia	6	26	Clinical manifestations part
70	Goss MB, Galván NTN, Ruan W, Munoz FM, Brewer ED, O'Mahony CA, Melicoff-Portillo E, Dreyer WJ, Miloh TA, Cigarroa FG et al: The pediatric solid organ transplant experience with COVID-19: An initial multi-center, multi-organ case series. Pediatr Transplant 2021, 25(3):e13868.	Goss MB	2020	Low albumin	4	26	Laboratory findings part
70	Goss MB, Galván NTN, Ruan W, Munoz FM, Brewer ED, O'Mahony CA, Melicoff-Portillo E, Dreyer WJ, Miloh TA, Cigarroa FG et al: The pediatric solid organ transplant experience with COVID-19: An initial multi-center, multi-organ case series. Pediatr Transplant 2021, 25(3):e13868.	Goss MB	2020	Increased CRP	7	12	Laboratory findings part
70	Goss MB, Galván NTN, Ruan W, Munoz FM, Brewer ED, O'Mahony CA, Melicoff-Portillo E, Dreyer WJ, Miloh TA, Cigarroa FG et al: The pediatric solid organ transplant experience with COVID-19: An initial multi-center, multi-organ case series. Pediatr Transplant 2021, 25(3):e13868.	Goss MB	2020	Increased ferritin	4	12	Laboratory findings part
70	Goss MB, Galván NTN, Ruan W, Munoz FM, Brewer ED, O'Mahony CA, Melicoff-Portillo E, Dreyer WJ, Miloh TA, Cigarroa FG et al: The pediatric solid organ transplant experience with COVID-19: An initial multi-center, multi-organ case series. Pediatr Transplant 2021, 25(3):e13868.	Goss MB	2020	Increased fibrinogen	5	12	Laboratory findings part
70	Goss MB, Galván NTN, Ruan W, Munoz FM, Brewer ED, O'Mahony CA, Melicoff-Portillo E, Dreyer WJ, Miloh TA, Cigarroa FG et al: The pediatric solid organ transplant experience with COVID-19: An initial multi-center, multi-organ case series. Pediatr Transplant 2021, 25(3):e13868.	Goss MB	2020	Increased D-dimer	5	12	Laboratory findings part
70	Goss MB, Galván NTN, Ruan W, Munoz FM, Brewer ED, O'Mahony CA, Melicoff-Portillo E, Dreyer WJ, Miloh TA, Cigarroa FG et al: The pediatric solid organ transplant experience with COVID-19: An initial multi-center, multi-organ case series. Pediatr Transplant 2021, 25(3):e13868.	Goss MB	2020	Normal troponin	4	4	Laboratory findings part
70	Goss MB, Galván NTN, Ruan W, Munoz FM, Brewer ED, O'Mahony CA, Melicoff-Portillo E, Dreyer WJ, Miloh TA, Cigarroa FG et al: The pediatric solid organ transplant experience with COVID-19: An initial multi-center, multi-organ case series. Pediatr Transplant 2021, 25(3):e13868.	Goss MB	2020	Immune modulators	2	26	Treatment part
70	Goss MB, Galván NTN, Ruan W, Munoz FM, Brewer ED, O'Mahony CA, Melicoff-Portillo E, Dreyer WJ, Miloh TA, Cigarroa FG et al: The pediatric solid organ transplant experience with COVID-19: An initial multi-center, multi-organ case series. Pediatr Transplant 2021, 25(3):e13868.	Goss MB	2020	Antibiotic therapy	7	26	Treatment part
70	Goss MB, Galván NTN, Ruan W, Munoz FM, Brewer ED, O'Mahony CA, Melicoff-Portillo E, Dreyer WJ, Miloh TA, Cigarroa FG et al: The pediatric solid organ transplant experience with COVID-19: An initial multi-center, multi-organ case series. Pediatr Transplant 2021, 25(3):e13868.	Goss MB	2020	Hydroxychloroquine	1	26	Treatment part
70	Goss MB, Galván NTN, Ruan W, Munoz FM, Brewer ED, O'Mahony CA, Melicoff-Portillo E, Dreyer WJ, Miloh TA, Cigarroa FG et al: The pediatric solid organ transplant experience with COVID-19: An initial multi-center, multi-organ case series. Pediatr Transplant 2021, 25(3):e13868.	Goss MB	2020	Recovered	26	26	Outcomes part
70	Goss MB, Galván NTN, Ruan W, Munoz FM, Brewer ED, O'Mahony CA, Melicoff-Portillo E, Dreyer WJ, Miloh TA, Cigarroa FG et al: The pediatric solid organ transplant experience with COVID-19: An initial multi-center, multi-organ case series. Pediatr Transplant 2021, 25(3):e13868.	Goss MB	2020	Discharged	26	26	Outcomes part
71	Guo CX, He L, Yin JY, Meng XG, Tan W, Yang GP, Bo T, Liu JP, Lin XJ, Chen X: Epidemiological and clinical features of pediatric COVID-19. BMC Med 2020, 18(1):250.	Guo CX	2020	Asymptomatic	20	341	Severity of Illness part
71	Guo CX, He L, Yin JY, Meng XG, Tan W, Yang GP, Bo T, Liu JP, Lin XJ, Chen X: Epidemiological and clinical features of pediatric COVID-19. BMC Med 2020, 18(1):250.	Guo CX	2020	Mild	118	341	Severity of Illness part
71	Guo CX, He L, Yin JY, Meng XG, Tan W, Yang GP, Bo T, Liu JP, Lin XJ, Chen X: Epidemiological and clinical features of pediatric COVID-19. BMC Med 2020, 18(1):250.	Guo CX	2020	Moderate	200	341	Severity of Illness part
71	Guo CX, He L, Yin JY, Meng XG, Tan W, Yang GP, Bo T, Liu JP, Lin XJ, Chen X: Epidemiological and clinical features of pediatric COVID-19. BMC Med 2020, 18(1):250.	Guo CX	2020	Severe	2	341	Severity of Illness part
71	Guo CX, He L, Yin JY, Meng XG, Tan W, Yang GP, Bo T, Liu JP, Lin XJ, Chen X: Epidemiological and clinical features of pediatric COVID-19. BMC Med 2020, 18(1):250.	Guo CX	2020	Critical	1	341	Severity of Illness part
71	Guo CX, He L, Yin JY, Meng XG, Tan W, Yang GP, Bo T, Liu JP, Lin XJ, Chen X: Epidemiological and clinical features of pediatric COVID-19. BMC Med 2020, 18(1):250.	Guo CX	2020	Fever	106	136	Clinical manifestations part
71	Guo CX, He L, Yin JY, Meng XG, Tan W, Yang GP, Bo T, Liu JP, Lin XJ, Chen X: Epidemiological and clinical features of pediatric COVID-19. BMC Med 2020, 18(1):250.	Guo CX	2020	Cough	44	136	Clinical manifestations part
71	Guo CX, He L, Yin JY, Meng XG, Tan W, Yang GP, Bo T, Liu JP, Lin XJ, Chen X: Epidemiological and clinical features of pediatric COVID-19. BMC Med 2020, 18(1):250.	Guo CX	2020	Cough	44	136	Clinical manifestations part
71	Guo CX, He L, Yin JY, Meng XG, Tan W, Yang GP, Bo T, Liu JP, Lin XJ, Chen X: Epidemiological and clinical features of pediatric COVID-19. BMC Med 2020, 18(1):250.	Guo CX	2020	Nausea/vomiting	3	136	Clinical manifestations part
[truncated: 4,774 more rows]
