# Supplementary material for: Evidence linking COVID-19 and the health/well-being of children and adolescents: an umbrella review
Source: BMC Med. 2024 Mar 13;22:116. doi: 10.1186/s12916-024-03334-x (PMC10938697; doi:10.1186/s12916-024-03334-x)
Supplement: Supplementary file 12 — Additional file 12. Effect sizes and forest plots on events caused by the COVID-19 vaccine. [file 12916_2024_3334_MOESM12_ESM.xlsx]

## Sheet: Data extracted
Ref	Year	Author	Country origin	Population	Health condition	Group of condition	Guideline (Risk of Bias tool(s))	Direct or Indirect impact(s)	COVID19 condition	Measure/condition	ES (Effect size)	ES (95% CI)	Meta-analytical Evidence	the reason for Evidence	Number of studies	Number of patients
1	2021	Zou et al.	England, France and Switzerland	Children	pediatric multisystem inflammation syndrome (PMIS)	Physical	Not Reported (NOS)	Direct	COVID-19 associated pediatric multi-system inflammatory syndrome (PMIS)	CRP (mg/l)	Pooled estimate	210.80 (183; 238.59)
1	2021	Zou et al.	England, France and Switzerland	Children	pediatric multisystem inflammation syndrome (PMIS)	Physical	Not Reported (NOS)	Direct	COVID-19 associated pediatric multi-system inflammatory syndrome (PMIS)	D-dimer (ng/ml)	Pooled estimate	3588.13(1968.50; 5207.77)
1	2021	Zou et al.	England, France and Switzerland	Children	pediatric multisystem inflammation syndrome (PMIS)	Physical	Not Reported (NOS)	Direct	COVID-19 associated pediatric multi-system inflammatory syndrome (PMIS)	the rate of respiratory symptom	Pooled prevalence	0.09 (0; 0.29)
1	2021	Zou et al.	England, France and Switzerland	Children	pediatric multisystem inflammation syndrome (PMIS)	Physical	Not Reported (NOS)	Direct	COVID-19 associated pediatric multi-system inflammatory syndrome (PMIS)	the rate of left ventricular dysfunction	Pooled prevalence	0.7 (0.44; 0.91)
1	2021	Zou et al.	England, France and Switzerland	Children	pediatric multisystem inflammation syndrome (PMIS)	Physical	Not Reported (NOS)	Direct	COVID-19 associated pediatric multi-system inflammatory syndrome (PMIS)	the rate of fever	Pooled prevalence	0.8 (0.44; 1)
1	2021	Zou et al.	England, France and Switzerland	Children	pediatric multisystem inflammation syndrome (PMIS)	Physical	Not Reported (NOS)	Direct	COVID-19 associated pediatric multi-system inflammatory syndrome (PMIS)	the rate of Gastrointestinal symptoms	Pooled prevalence	0.9 (0.71; 1)
3	2021	Zang et al.	China	Children	the chest imaging characteristics	Physical	Not Reported (Study Quality Assessment Tools )	Direct	laboratory-confirmed COVID-19	the incidence of abnormal computed tomography (CT)	Pooled prevalence	70% ( 60%; 79%)
6	2022	Yang et al.	China, America, Israel	Children	posttraumatic stress disorder (PTSD)	Psychological	PRISMA (not reported)	Indirect	during the COVID-19 pandemic	prevalence of child PTSD after the outbreak	Pooled prevalence	28.15% ( 19.46%; 36.84%)
7	2022	Xu et al.	China, America, Italy	Children	Safety and efficacy of the COVID-19 vaccine	Psychological /health system	Not Reported (not reported)	Indirect	laboratory-confirmed COVID-19	adverse reaction	Pooled prevalence	0.59 ( 0.45; 0.73 )
7	2022	Xu et al.	China, America, Italy	Children	Safety and efficacy of the COVID-19 vaccine	Psychological /health system	Not Reported (not reported)	Indirect	laboratory-confirmed COVID-19	pain at the injection site	Pooled prevalence	0.58 ( 0.43; 0.72)
7	2022	Xu et al.	China, America, Italy	Children	Safety and efficacy of the COVID-19 vaccine	Psychological /health system	Not Reported (not reported)	Indirect	laboratory-confirmed COVID-19	overall effectiveness of the COVID-19 vaccine	Pooled prevalence	96.09% (93.35%; 98.90%)
8	2022	Xiao et al.	not reported	infants aged from birth to 1 year	Respiration symptoms	Physical	PRISMA (ethodological quality and synthesis of case series and case reports, NOS)	Direct	laboratory-confirmed COVID-19	the Proportion of Respiration symptoms	Pooled prevalence	0.23 (0.18; 0.29)
8	2022	Xiao et al.	not reported	infants aged from birth to 1 year	Nasal symptoms	Physical	PRISMA (ethodological quality and synthesis of case series and case reports, NOS)	Direct	laboratory-confirmed COVID-19	the Proportion of Nasal symptoms	Pooled prevalence	0.31 (0.21; 0.4)
8	2022	Xiao et al.	not reported	infants aged from birth to 1 year	Fever	Physical	PRISMA (ethodological quality and synthesis of case series and case reports, NOS)	Direct	laboratory-confirmed COVID-19	the Proportion of fever	Pooled prevalence	0.64(0.57; 0.71)
8	2022	Xiao et al.	not reported	infants aged from birth to 1 year	Cough	Physical	PRISMA (ethodological quality and synthesis of case series and case reports, NOS)	Direct	laboratory-confirmed COVID-19	the Proportion of cough	Pooled prevalence	0.34 (0.26; 0.42)
8	2022	Xiao et al.	not reported	infants aged from birth to 1 year	Diarrhea	Physical	PRISMA (ethodological quality and synthesis of case series and case reports, NOS)	Direct	laboratory-confirmed COVID-19	the Proportion of vomit	Pooled prevalence	0.13 (0.09; 0.16)
8	2022	Xiao et al.	not reported	infants aged from birth to 1 year	Vomit	Physical	PRISMA (ethodological quality and synthesis of case series and case reports, NOS)	Direct	laboratory-confirmed COVID-19	the Proportion of diarrhea	Pooled prevalence	0.13 (0.11; 0.15)
11	2020	Rodriguez-Gonzalez et al.	United, States, Italy, United Kingdom	Children	cardiovascular involvement (cardiogenic shock, cardiac biomarkers, ECG, echocardiography)	Physical	Not Reported (not reported)	Direct	COVID-19 associated pediatric multi-system inflammatory syndrome (PMIS)	the Proportion of cardiogenic shock	Pooled prevalence	53.2% (48.7%; 57.8%)
11	2020	Rodriguez-Gonzalez et al.	United, States, Italy, United Kingdom	Children	cardiovascular involvement (cardiogenic shock, cardiac biomarkers, ECG, echocardiography)	Physical	Not Reported (not reported)	Direct	COVID-19 associated pediatric multi-system inflammatory syndrome (PMIS)	the Proportion of ECG alterations	Pooled prevalence	27.6% (23.9%; 31.6%)
11	2020	Rodriguez-Gonzalez et al.	United, States, Italy, United Kingdom	Children	cardiovascular involvement (cardiogenic shock, cardiac biomarkers, ECG, echocardiography)	Physical	Not Reported (not reported)	Direct	COVID-19 associated pediatric multi-system inflammatory syndrome (PMIS)	the Proportion of Increased cTn	Pooled prevalence	73.6% (69.8%; 77.1%)
11	2020	Rodriguez-Gonzalez et al.	United, States, Italy, United Kingdom	Children	cardiovascular involvement (cardiogenic shock, cardiac biomarkers, ECG, echocardiography)	Physical	Not Reported (not reported)	Direct	COVID-19 associated pediatric multi-system inflammatory syndrome (PMIS)	the Proportion of Increased pro-BNP	Pooled prevalence	86.8% (83.6%; 89.4%)
11	2020	Rodriguez-Gonzalez et al.	United States, Italy, United Kingdom	Children	cardiovascular involvement (cardiogenic shock, cardiac biomarkers, ECG, echocardiography)	Physical	Not Reported (not reported)	Direct	COVID-19 associated pediatric multi-system inflammatory syndrome (PMIS)	the Proportion of Myocardial Dysfunction	Pooled prevalence	52.2% (48.4%; 56.01%)
11	2020	Rodriguez-Gonzalez et al.	United, States, Italy, United Kingdom	Children	cardiovascular involvement (cardiogenic shock, cardiac biomarkers, ECG, echocardiography)	Physical	Not Reported (not reported)	Direct	COVID-19 associated pediatric multi-system inflammatory syndrome (PMIS)	the Proportion of CA dilation or aneurysm	Pooled prevalence	15.00% (12.4%; 17.8%)
12	2022	Williams et al.	United States, United Kingdom, France, Italy and Switzerland	patients <21 years with PIMS-TS or MIS-C	pediatric multisystem inflammation syndrome (PMIS)	Physical	MOOSE (National Institutes of Health Study Quality Assessment Tools for case series and observational cohort and cross-sectional studies )	Direct	COVID-19 associated pediatric multi-system inflammatory syndrome (PMIS)	the percentage of fever	Pooled prevalence	96% (89%, 100%)
12	2022	Williams et al.	United States, United Kingdom, France, Italy and Switzerland	patients <21 years with PIMS-TS or MIS-C	pediatric multisystem inflammation syndrome (PMIS)	Physical	MOOSE (National Institutes of Health Study Quality Assessment Tools for case series and observational cohort and cross-sectional studies )	Direct	COVID-19 associated pediatric multi-system inflammatory syndrome (PMIS)	the percentage of gastrointestinal symptoms	Pooled prevalence	86% (82%, 90%)
12	2022	Williams et al.	United States, United Kingdom, France, Italy and Switzerland	patients <21 years with PIMS-TS or MIS-C	pediatric multisystem inflammation syndrome (PMIS)	Physical	MOOSE (National Institutes of Health Study Quality Assessment Tools for case series and observational cohort and cross-sectional studies )	Direct	COVID-19 associated pediatric multi-system inflammatory syndrome (PMIS)	the percentage of respiratory symptoms	Pooled prevalence	43% (27%, 59%)
12	2022	Williams et al.	United States, United Kingdom, France, Italy and Switzerland	patients <21 years with PIMS-TS or MIS-C	pediatric multisystem inflammation syndrome (PMIS)	Physical	MOOSE (National Institutes of Health Study Quality Assessment Tools for case series and observational cohort and cross-sectional studies )	Direct	COVID-19 associated pediatric multi-system inflammatory syndrome (PMIS)	the percentage of rash	Pooled prevalence	58% (52%, 65%)
12	2022	Williams et al.	United States, United Kingdom, France, Italy and Switzerland	patients <21 years with PIMS-TS or MIS-C	pediatric multisystem inflammation syndrome (PMIS)	Physical	MOOSE (National Institutes of Health Study Quality Assessment Tools for case series and observational cohort and cross-sectional studies )	Direct	COVID-19 associated pediatric multi-system inflammatory syndrome (PMIS)	the percentage of C-reactive protein (CRP)	Pooled prevalence	98% (79%, 100%)
12	2022	Williams et al.	United States, United Kingdom, France, Italy and Switzerland	patients <21 years with PIMS-TS or MIS-C	pediatric multisystem inflammation syndrome (PMIS)	Physical	MOOSE (National Institutes of Health Study Quality Assessment Tools for case series and observational cohort and cross-sectional studies )	Direct	COVID-19 associated pediatric multi-system inflammatory syndrome (PMIS)	the percentage of Ddimer	Pooled prevalence	92% (82%, 100%)
12	2022	Williams et al.	United States, United Kingdom, France, Italy and Switzerland	patients <21 years with PIMS-TS or MIS-C	pediatric multisystem inflammation syndrome (PMIS)	Physical	MOOSE (National Institutes of Health Study Quality Assessment Tools for case series and observational cohort and cross-sectional studies )	Direct	COVID-19 associated pediatric multi-system inflammatory syndrome (PMIS)	the percentage of procalcitonin	Pooled prevalence	90% (76%, 100%)
12	2022	Williams et al.	United States, United Kingdom, France, Italy and Switzerland	patients <21 years with PIMS-TS or MIS-C	pediatric multisystem inflammation syndrome (PMIS)	Physical	MOOSE (National Institutes of Health Study Quality Assessment Tools for case series and observational cohort and cross-sectional studies )	Direct	COVID-19 associated pediatric multi-system inflammatory syndrome (PMIS)	the percentage of myocardial dysfunction	Pooled prevalence	61% (50%, 72%)
12	2022	Williams et al.	United States, United Kingdom, France, Italy and Switzerland	patients <21 years with PIMS-TS or MIS-C	pediatric multisystem inflammation syndrome (PMIS)	Physical	MOOSE (National Institutes of Health Study Quality Assessment Tools for case series and observational cohort and cross-sectional studies )	Direct	COVID-19 associated pediatric multi-system inflammatory syndrome (PMIS)	the percentage of Lymphopenia	Pooled prevalence	85% (76%, 93%)
12	2022	Williams et al.	United States, United Kingdom, France, Italy and Switzerland	patients <21 years with PIMS-TS or MIS-C	pediatric multisystem inflammation syndrome (PMIS)	Physical	MOOSE (National Institutes of Health Study Quality Assessment Tools for case series and observational cohort and cross-sectional studies )	Direct	COVID-19 associated pediatric multi-system inflammatory syndrome (PMIS)	the percentage of myocarditis	Pooled prevalence	65% (49%, 80%)
14	2021	Williams et al.	UK, USA, France, India, Iran	Children	coronavirus disease 2019-related multisystem inflammatory syndrome (MIS-C)	Physical	PRISMA (the National Institute for Clinical excellence guidelines for quality evaluation )	Direct	COVID-19 associated multisystem inflammatory syndrome (MIS-C)	the Proportion of fever	Pooled prevalence	99.94% (99.74%; 100%)
14	2021	Williams et al.	UK, USA, France, India, Iran	Children	coronavirus disease 2019-related multisystem inflammatory syndrome (MIS-C)	Physical	PRISMA (the National Institute for Clinical excellence guidelines for quality evaluation )	Direct	COVID-19 associated multisystem inflammatory syndrome (MIS-C)	the Proportion of Rash	Pooled prevalence	59.34% (54.73%; 63.87%)
14	2021	Williams et al.	UK, USA, France, India, Iran	Children	coronavirus disease 2019-related multisystem inflammatory syndrome (MIS-C)	Physical	PRISMA (the National Institute for Clinical excellence guidelines for quality evaluation )	Direct	COVID-19 associated multisystem inflammatory syndrome (MIS-C)	the Proportion of Gastrointestinal symptoms	Pooled prevalence	82.72% (78.19%; 86.81%)
14	2021	Williams et al.	UK, USA, France, India, Iran	Children	coronavirus disease 2019-related multisystem inflammatory syndrome (MIS-C)	Physical	PRISMA (the National Institute for Clinical excellence guidelines for quality evaluation )	Direct	COVID-19 associated multisystem inflammatory syndrome (MIS-C)	the Proportion of Respiratory symptoms	Pooled prevalence	53.02% (45.28%; 60.68%)
14	2021	Williams et al.	UK, USA, France, India, Iran	Children	coronavirus disease 2019-related multisystem inflammatory syndrome (MIS-C)	Physical	PRISMA (the National Institute for Clinical excellence guidelines for quality evaluation )	Direct	COVID-19 associated multisystem inflammatory syndrome (MIS-C)	the Proportion of Myocarditis	Pooled prevalence	35.97% (32.92%; 39.08)
14	2021	Williams et al.	UK, USA, France, India, Iran	Children	coronavirus disease 2019-related multisystem inflammatory syndrome (MIS-C)	Physical	PRISMA (the National Institute for Clinical excellence guidelines for quality evaluation )	Direct	COVID-19 associated multisystem inflammatory syndrome (MIS-C)	the Proportion of cardiac systolic function affects	Pooled prevalence	56.32% (47.65%; 64.80%)
14	2021	Williams et al.	UK, USA, France, India, Iran	Children	coronavirus disease 2019-related multisystem inflammatory syndrome (MIS-C)	Physical	PRISMA (the National Institute for Clinical excellence guidelines for quality evaluation )	Direct	COVID-19 associated multisystem inflammatory syndrome (MIS-C)	the Proportion of CRP rise	Pooled prevalence	98.5% (95.04%; 99.65%)
14	2021	Williams et al.	UK, USA, France, India, Iran	Children	coronavirus disease 2019-related multisystem inflammatory syndrome (MIS-C)	Physical	PRISMA (the National Institute for Clinical excellence guidelines for quality evaluation )	Direct	COVID-19 associated multisystem inflammatory syndrome (MIS-C)	the Proportion of Reduced lymphocytes	Pooled prevalence	61.51% (50.73%; 71.74%)
14	2021	Williams et al.	UK, USA, France, India, Iran	Children	coronavirus disease 2019-related multisystem inflammatory syndrome (MIS-C)	Physical	PRISMA (the National Institute for Clinical excellence guidelines for quality evaluation )	Direct	COVID-19 associated multisystem inflammatory syndrome (MIS-C)	the Proportion of myocardial dysfunction	Pooled prevalence	56.32% (47.65%; 64.80%)
15	2020	Wang et al.	China, the United States, and Europe	Children	gastrointestinal symptoms	Physical	PRISMA (NICE)	Direct	laboratory-confirmed COVID-19	incidence of gastrointestinal symptoms	Pooled prevalence	17.7%（13.9%, 21.5%)
16	2020	Wang et al.	China, Singapore, Korea, Vietnam, Iran	Children	Clinical characteristics of children with COVID-19	Physical	PRISMA (ROBINS-I tool, NOS, AHRQ, NICE)	Direct	laboratory-confirmed COVID-19	the Proportion of abnormal imaging	Pooled prevalence	66%（55%, 77%)
16	2020	Wang et al.	China, Singapore, Korea, Vietnam, Iran	Children	Clinical characteristics of children with COVID-19	Physical	PRISMA (ROBINS-I tool, NOS, AHRQ, NICE)	Direct	laboratory-confirmed COVID-19	the Proportion of fever	Pooled prevalence	48% (39%, 56%)
16	2020	Wang et al.	China, Singapore, Korea, Vietnam, Iran	Children	Clinical characteristics of children with COVID-19	Physical	PRISMA (ROBINS-I tool, NOS, AHRQ, NICE)	Direct	laboratory-confirmed COVID-19	the Proportion of cough	Pooled prevalence	39% (30%, 48%)
16	2020	Wang et al.	China, Singapore, Korea, Vietnam, Iran	Children	Clinical characteristics of children with COVID-19	Physical	PRISMA (ROBINS-I tool, NOS, AHRQ, NICE)	Direct	laboratory-confirmed COVID-19	the Proportion of lymphocyte count below normal level	Pooled prevalence	15% ( 8%, 22%)
17	2022	Vosoughi et al.	not reported	Children	epidemiological characteristics of COVID‑19 in children	Physical	PRISMA (NOS)	Direct	laboratory-confirmed COVID-19	the prevalence of cough	Pooled prevalence	25% (16%; 36%)
17	2022	Vosoughi et al.	not reported	Children	epidemiological characteristics of COVID‑19 in children	Physical	PRISMA (NOS)	Direct	laboratory-confirmed COVID-19	the prevalence of fatigue	Pooled prevalence	9% (3%; 18%)
17	2022	Vosoughi et al.	not reported	Children	epidemiological characteristics of COVID‑19 in children	Physical	PRISMA (NOS)	Direct	laboratory-confirmed COVID-19	the prevalence of fever	Pooled prevalence	33% (21%; 47%)
17	2022	Vosoughi et al.	not reported	Children	epidemiological characteristics of COVID‑19 in children	Physical	PRISMA (NOS)	Direct	laboratory-confirmed COVID-19	the prevalence of dyspnea	Pooled prevalence	9% ( 4%; 15%)
17	2022	Vosoughi et al.	not reported	Children	epidemiological characteristics of COVID‑19 in children	Physical	PRISMA (NOS)	Direct	laboratory-confirmed COVID-19	the prevalence of diarrhea	Pooled prevalence	6%（3%; 10%）
18	2022	Zheng et al.	Spain, China	Children	fever	Physical	PRISMA (not reported)	Direct	laboratory-confirmed COVID-19	the proportion of fever	Pooled prevalence	35.09% (23.62; 46.57)
18	2022	Zheng et al.	Spain, China	Children	dry cough	Physical	PRISMA (not reported)	Direct	laboratory-confirmed COVID-19	the proportion of dry cough	Pooled prevalence	48.70% (36.77; 60.64)
18	2022	Zheng et al.	Spain, China	Children	sore throat	Physical	PRISMA (not reported)	Direct	laboratory-confirmed COVID-19	the proportion of sore throat	Pooled prevalence	12.24% (4.02; 20.45)
18	2022	Zheng et al.	Spain, China	Children	diarrhea or/and vomiting	Physical	PRISMA (not reported)	Direct	laboratory-confirmed COVID-19	the proportion of diarrhea or/and vomiting	Pooled prevalence	10.14% (3.97; 16.30)
18	2022	Zheng et al.	Spain, China	Children	Coinfection	Physical	PRISMA (not reported)	Direct	laboratory-confirmed COVID-19	the proportion of diarrhea or/and vomiting	Pooled prevalence	11.3% (4.82; 17.80)
19	2021	MMed et al.	USA, India, Chile	children and adolescents	The inflammatory markers of MIS-C compared to non‐severe COVID‐19 patients	Physical	PRISMA (NOS)	Direct	severe/non‐severe COVID‐19	D‐dimer (μg/ml)	WMD	1.61 (1.19, 2.04)	Weak	n<1000, p<.001, I2=2%, p/chi/z not reported
19	2021	MMed et al.	USA, India, Chile	children and adolescents	The inflammatory markers of MIS-C compared to non‐severe COVID‐19 patients	Physical	PRISMA (NOS)	Direct	severe/non‐severe COVID‐19	C‐reactive protein (CRP)	WMD	1.09 (0.70, 1.48)	Weak	n<1000, p<.001, I2=67.9%, p/chi/z not reported
19	2021	MMed et al.	USA, India, Chile	children and adolescents	The inflammatory markers of MIS-C compared to severe COVID‐19 patients	Physical	PRISMA (NOS)	Direct	severe/non‐severe COVID‐19	platelet count (×10^9/L) levels	SMD	-95.16 (-112.15, -78.17)	Weak	n<1000, p<.001, I2=17.1%, p/chi/z not reported
19	2021	MMed et al.	USA, India, Chile	children and adolescents	The inflammatory markers of MIS-C compared to severe COVID‐19 patients	Physical	PRISMA (NOS)	Direct	severe/non‐severe COVID‐19	lactate dehydrogenase (LDH)	SMD	-0.91 (-1.39, -0.43)	Weak	n<1000, p<.001, I2=32.9%, p/chi/z not reported
20	2021	Zhao et al.	USA, India, UK, Italy, Sweden, Brazil	children and adolescents	laboratory cardiac markers for MIS-C compared with non‐severe COVID‐19	Physical	PRISMA (NOS)	Direct	laboratory-confirmed COVID-19	B-type natriuretic peptide (BNP)	SMD	1.13 (0.48, 1.77)	Weak	n<1000, p=0.001, I2=0%
20	2021	Zhao et al.	USA, India, UK, Italy, Sweden, Brazil	children and adolescents	laboratory cardiac markers for MIS-C compared with non‐severe COVID‐19	Physical	PRISMA (NOS)	Direct	laboratory-confirmed COVID-19	Troponin	SMD	0.13 (−0.07, 0.32)	Not significant
20	2020	Zhao et al.	USA, India, UK, Italy, Sweden, Brazil	children and adolescents	laboratory cardiac markers for MIS-C compared with non‐severe COVID‐19	Physical	PRISMA (NOS)	Direct	laboratory-confirmed COVID-19	aspartate aminotransferase (AST)	SMD	0.10 (-0.11, 0.31)	Not significant
21	2022	Zhang et al.	China, Malaysia, Italy, Korea, Iran, Singapore, Spain, USA, Vietnam	Children	common symptoms and signs	Physical	PRISMA(National Institutes of Health Study Quality Assessment Tools )	Direct	laboratory-confirmed COVID-19	the prevalence of fever	Pooled prevalence	53% (45%‐61%)
21	2022	Zhang et al.	China, Malaysia, Italy, Korea, Iran, Singapore, Spain, USA, Vietnam	Children	common symptoms and signs	Physical	PRISMA(National Institutes of Health Study Quality Assessment Tools )	Direct	laboratory-confirmed COVID-19	the prevalence of cough	Pooled prevalence	39% (30%‐47%)
21	2022	Zhang et al.	China, Malaysia, Italy, Korea, Iran, Singapore, Spain, USA, Vietnam	Children	common symptoms and signs	Physical	PRISMA(National Institutes of Health Study Quality Assessment Tools )	Direct	laboratory-confirmed COVID-19	the prevalence of sore throat/pharyngeal erythema	Pooled prevalence	14% (4%‐28%)
21	2022	Zhang et al.	China, Malaysia, Italy, Korea, Iran, Singapore, Spain, USA, Vietnam	Children	common symptoms and signs	Physical	PRISMA(National Institutes of Health Study Quality Assessment Tools )	Direct	laboratory-confirmed COVID-19	the prevalence of asymptomatic	Pooled prevalence	18% (11%‐27%)
21	2022	Zhang et al.	China, Malaysia, Italy, Korea, Iran, Singapore, Spain, USA, Vietnam	Children	radiographic and computed tomography (CT) findings	Physical	PRISMA(National Institutes of Health Study Quality Assessment Tools )	Direct	laboratory-confirmed COVID-19	the prevalence of patchy consolidations	Pooled prevalence	33%( 23%‐43%)
21	2022	Zhang et al.	China, Malaysia, Italy, Korea, Iran, Singapore, Spain, USA, Vietnam	Children	radiographic and computed tomography (CT) findings	Physical	PRISMA(National Institutes of Health Study Quality Assessment Tools )	Direct	laboratory-confirmed COVID-19	the prevalence of ground glass opacities	Pooled prevalence	28% (18%‐39%)
22	2020	Yasuhara et al.	US, UK, France, Italy and Spain	Children	MIS‐C associated with coronavirus disease 2019	Physical	PRISMA (RoBANS )	Direct	laboratory-confirmed COVID-19	Troponin, ng/L	Pooled estimate	100.8 (55.2–146.3)
22	2020	Yasuhara et al.	US, UK, France, Italy and Spain	Children	MIS‐C associated with coronavirus disease 2019	Physical	PRISMA (RoBANS )	Direct	laboratory-confirmed COVID-19	BNP, pg/ml	Pooled estimate	2191.5 (1334.2–3048.7)
22	2020	Yasuhara et al.	US, UK, France, Italy and Spain	Children	MIS‐C associated with coronavirus disease 2019	Physical	PRISMA (RoBANS )	Direct	laboratory-confirmed COVID-19	NT‐proBNP, pg/ml	Pooled estimate	14072.0 (7975.1–20168.9)
22	2020	Yasuhara et al.	US, UK, France, Italy and Spain	Children	MIS‐C associated with coronavirus disease 2019	Physical	PRISMA (RoBANS )	Direct	laboratory-confirmed COVID-19	d ‐Dimer, μg/ml	Pooled estimate	3.5 (2.9–4.1)
22	2020	Yasuhara et al.	US, UK, France, Italy and Spain	Children	MIS‐C associated with coronavirus disease 2019	Physical	PRISMA (RoBANS )	Direct	laboratory-confirmed COVID-19	Fibrinogen, mg/dl	Pooled estimate	643.0 (598.6–687.5)
22	2020	Yasuhara et al.	US, UK, France, Italy and Spain	Children	MIS‐C associated with coronavirus disease 2019	Physical	PRISMA (RoBANS )	Direct	laboratory-confirmed COVID-19	C‐reactive protein, mg/L	Pooled estimate	235.5 (215.8–255.5)
22	2020	Yasuhara et al.	US, UK, France, Italy and Spain	Children	MIS‐C associated with coronavirus disease 2019	Physical	PRISMA (RoBANS )	Direct	laboratory-confirmed COVID-19	Procalcitonin, ng/ml	Pooled estimate	8.5 (5.3–11.7)
22	2020	Yasuhara et al.	US, UK, France, Italy and Spain	Children	MIS‐C associated with coronavirus disease 2019	Physical	PRISMA (RoBANS )	Direct	laboratory-confirmed COVID-19	Ferritin, ng/ml	Pooled estimate	711.0 (599.5–822.4)
22	2020	Yasuhara et al.	US, UK, France, Italy and Spain	Children	MIS‐C associated with coronavirus disease 2019	Physical	PRISMA (RoBANS )	Direct	laboratory-confirmed COVID-19	ESR, mm/h	Pooled estimate	62.8 (58.9–66.6)
22	2020	Yasuhara et al.	US, UK, France, Italy and Spain	Children	MIS‐C associated with coronavirus disease 2019	Physical	PRISMA (RoBANS )	Direct	laboratory-confirmed COVID-19	Interleukin‐6, pg/ml	Pooled estimate	172.2 (137.9–206.5)
22	2020	Yasuhara et al.	US, UK, France, Italy and Spain	Children	MIS‐C associated with coronavirus disease 2019	Physical	PRISMA (RoBANS )	Direct	laboratory-confirmed COVID-19	Fever, %	pooled prevalence	99.3 (98.8–99.9)
22	2020	Yasuhara et al.	US, UK, France, Italy and Spain	Children	MIS‐C associated with coronavirus disease 2019	Physical	PRISMA (RoBANS )	Direct	laboratory-confirmed COVID-19	Any respiratory symptoms, %	pooled prevalence	40.7 (23.1–58.4)
22	2020	Yasuhara et al.	US, UK, France, Italy and Spain	Children	MIS‐C associated with coronavirus disease 2019	Physical	PRISMA (RoBANS )	Direct	laboratory-confirmed COVID-19	Cough, %	pooled prevalence	35.2 (22.2–48.1)
22	2020	Yasuhara et al.	US, UK, France, Italy and Spain	Children	MIS‐C associated with coronavirus disease 2019	Physical	PRISMA (RoBANS )	Direct	laboratory-confirmed COVID-19	Dyspnea, %	pooled prevalence	37.6 (22.2–53.0)
22	2020	Yasuhara et al.	US, UK, France, Italy and Spain	Children	MIS‐C associated with coronavirus disease 2019	Physical	PRISMA (RoBANS )	Direct	laboratory-confirmed COVID-19	Sore throat, %	pooled prevalence	18.5 (10.6–26.3)
22	2020	Yasuhara et al.	US, UK, France, Italy and Spain	Children	MIS‐C associated with coronavirus disease 2019	Physical	PRISMA (RoBANS )	Direct	laboratory-confirmed COVID-19	Any neurologic symptoms, %	pooled prevalence	36.0 (22.8–49.2)
22	2020	Yasuhara et al.	US, UK, France, Italy and Spain	Children	MIS‐C associated with coronavirus disease 2019	Physical	PRISMA (RoBANS )	Direct	laboratory-confirmed COVID-19	Headache, %	pooled prevalence	25.3 (19.6–31.0)
22	2020	Yasuhara et al.	US, UK, France, Italy and Spain	Children	MIS‐C associated with coronavirus disease 2019	Physical	PRISMA (RoBANS )	Direct	laboratory-confirmed COVID-19	Meningeal signs, %	pooled prevalence	14.8 (5.8–23.8)
22	2020	Yasuhara et al.	US, UK, France, Italy and Spain	Children	MIS‐C associated with coronavirus disease 2019	Physical	PRISMA (RoBANS )	Direct	laboratory-confirmed COVID-19	Any gastrointestinal symptoms, %	pooled prevalence	87.3 (82.9–91.6)
22	2020	Yasuhara et al.	US, UK, France, Italy and Spain	Children	MIS‐C associated with coronavirus disease 2019	Physical	PRISMA (RoBANS )	Direct	laboratory-confirmed COVID-19	Diarrhea, %	pooled prevalence	57.0 (49.3–64.7)
22	2020	Yasuhara et al.	US, UK, France, Italy and Spain	Children	MIS‐C associated with coronavirus disease 2019	Physical	PRISMA (RoBANS )	Direct	laboratory-confirmed COVID-19	Vomiting, %	pooled prevalence	60.0 (52.6–67.4)
22	2020	Yasuhara et al.	US, UK, France, Italy and Spain	Children	MIS‐C associated with coronavirus disease 2019	Physical	PRISMA (RoBANS )	Direct	laboratory-confirmed COVID-19	Abdominal pain, %	pooled prevalence	70.1 (58.4–81.7)
22	2020	Yasuhara et al.	US, UK, France, Italy and Spain	Children	MIS‐C associated with coronavirus disease 2019	Physical	PRISMA (RoBANS )	Direct	laboratory-confirmed COVID-19	Conjunctivitis, %	pooled prevalence	57.0 (47.3–66.6)
22	2020	Yasuhara et al.	US, UK, France, Italy and Spain	Children	MIS‐C associated with coronavirus disease 2019	Physical	PRISMA (RoBANS )	Direct	laboratory-confirmed COVID-19	Rash, %	pooled prevalence	59.0 (52.8–65.2)
22	2020	Yasuhara et al.	US, UK, France, Italy and Spain	Children	MIS‐C associated with coronavirus disease 2019	Physical	PRISMA (RoBANS )	Direct	laboratory-confirmed COVID-19	Peripheral extremity changes, %	pooled prevalence	32.9 (20.6–45.1)
22	2020	Yasuhara et al.	US, UK, France, Italy and Spain	Children	MIS‐C associated with coronavirus disease 2019	Physical	PRISMA (RoBANS )	Direct	laboratory-confirmed COVID-19	Cervical lymphadenopathy, %	pooled prevalence	25.2 (15.0–35.3)
22	2020	Yasuhara et al.	US, UK, France, Italy and Spain	Children	MIS‐C associated with coronavirus disease 2019	Physical	PRISMA (RoBANS )	Direct	laboratory-confirmed COVID-19	Oral mucosal changes, %	pooled prevalence	42.3 (31.7–53.0)
22	2020	Yasuhara et al.	US, UK, France, Italy and Spain	Children	MIS‐C associated with coronavirus disease 2019	Physical	PRISMA (RoBANS )	Direct	laboratory-confirmed COVID-19	Myalgia, %	pooled prevalence	14.2 (8.3–20.0)
22	2020	Yasuhara et al.	US, UK, France, Italy and Spain	Children	MIS‐C associated with coronavirus disease 2019	Physical	PRISMA (RoBANS )	Direct	laboratory-confirmed COVID-19	infiltrates or Opacities, %	pooled prevalence	38.3 (29.7–46.9)
22	2020	Yasuhara et al.	US, UK, France, Italy and Spain	Children	MIS‐C associated with coronavirus disease 2019	Physical	PRISMA (RoBANS )	Direct	laboratory-confirmed COVID-19	ICU admission, %	pooled prevalence	79.1 (71.6–86.7)
22	2020	Yasuhara et al.	US, UK, France, Italy and Spain	Children	MIS‐C associated with coronavirus disease 2019	Physical	PRISMA (RoBANS )	Direct	laboratory-confirmed COVID-19	Kawasaki Disease, %	pooled prevalence	44.3 (34.7–53.9)
22	2020	Yasuhara et al.	US, UK, France, Italy and Spain	Children	MIS‐C associated with coronavirus disease 2019	Physical	PRISMA (RoBANS )	Direct	laboratory-confirmed COVID-19	Shock, %	pooled prevalence	65.8 (51.1–80.4)
22	2020	Yasuhara et al.	US, UK, France, Italy and Spain	Children	MIS‐C associated with coronavirus disease 2019	Physical	PRISMA (RoBANS )	Direct	laboratory-confirmed COVID-19	Recovery of LV systolic dysfunction at discharge, %	pooled prevalence	55.1 (33.4–76.8)
22	2020	Yasuhara et al.	US, UK, France, Italy and Spain	Children	MIS‐C associated with coronavirus disease 2019	Physical	PRISMA (RoBANS )	Direct	laboratory-confirmed COVID-19	Death, %	pooled prevalence	1.9 (1.0–2.8)
23	2022	Yasuhara et al.	US, Israel, South Korea, Denmark, Europe, Poland, Italy, Germany, Iraq, China	aged 12-20 years	Myopericarditis After COVID-19 mRNAVaccination	Physical /health system	PRISMA, MOOSE(The risk of bias in the observational studies, Joanna Briggs Institute guidance )	Indirect	after COVID-19 vaccination	chest pain	pooled prevalence	83.7% ( 72.7%-94.6%)
23	2022	Yasuhara et al.	US, Israel, South Korea, Denmark, Europe, Poland, Italy, Germany, Iraq, China	aged 12-20 years	Myopericarditis After COVID-19 mRNAVaccination	Physical /health system	PRISMA, MOOSE(The risk of bias in the observational studies, Joanna Briggs Institute guidance )	Indirect	after COVID-19 vaccination	fever	pooled prevalence	44.5%(16.9%-72.0%)
23	2022	Yasuhara et al.	US, Israel, South Korea, Denmark, Europe, Poland, Italy, Germany, Iraq, China	aged 12-20 years	Myopericarditis After COVID-19 mRNAVaccination	Physical /health system	PRISMA, MOOSE(The risk of bias in the observational studies, Joanna Briggs Institute guidance )	Indirect	after COVID-19 vaccination	headache	pooled prevalence	33.3% ( 8.6%-58.0%)
23	2022	Yasuhara et al.	US, Israel, South Korea, Denmark, Europe, Poland, Italy, Germany, Iraq, China	aged 12-20 years	Myopericarditis After COVID-19 mRNAVaccination	Physical /health system	PRISMA, MOOSE(The risk of bias in the observational studies, Joanna Briggs Institute guidance )	Indirect	after COVID-19 vaccination	dyspnea or respiratory distress	pooled prevalence	25.2%(17.2%-33.1%)
23	2022	Yasuhara et al.	US, Israel, South Korea, Denmark, Europe, Poland, Italy, Germany, Iraq, China	aged 12-20 years	Myopericarditis After COVID-19 mRNAVaccination	Physical /health system	PRISMA, MOOSE(The risk of bias in the observational studies, Joanna Briggs Institute guidance )	Indirect	after COVID-19 vaccination	Troponin level elevated	pooled prevalence	84.5% ( 75.1%-94.5%)
23	2022	Yasuhara et al.	US, Israel, South Korea, Denmark, Europe, Poland, Italy, Germany, Iraq, China	aged 12-20 years	Myopericarditis After COVID-19 mRNAVaccination	Physical /health system	PRISMA, MOOSE(The risk of bias in the observational studies, Joanna Briggs Institute guidance )	Indirect	after COVID-19 vaccination	ST-segment elevation or depression	pooled prevalence	53.0% ( 34.6%-71.3%)
23	2022	Yasuhara et al.	US, Israel, South Korea, Denmark, Europe, Poland, Italy, Germany, Iraq, China	aged 12-20 years	Myopericarditis After COVID-19 mRNAVaccination	Physical /health system	PRISMA, MOOSE(The risk of bias in the observational studies, Joanna Briggs Institute guidance )	Indirect	after COVID-19 vaccination	T-wave changes	pooled prevalence	14.5% ( 5.1%-24.0%)
23	2022	Yasuhara et al.	US, Israel, South Korea, Denmark, Europe, Poland, Italy, Germany, Iraq, China	aged 12-20 years	Myopericarditis After COVID-19 mRNAVaccination	Physical /health system	PRISMA, MOOSE(The risk of bias in the observational studies, Joanna Briggs Institute guidance )	Indirect	after COVID-19 vaccination	mean LVEF(LV systolic dysfunction )	pooled prevalence	62.1% ( 59.1%-65.1%)
23	2022	Yasuhara et al.	US, Israel, South Korea, Denmark, Europe, Poland, Italy, Germany, Iraq, China	aged 12-20 years	Myopericarditis After COVID-19 mRNAVaccination	Physical /health system	PRISMA, MOOSE(The risk of bias in the observational studies, Joanna Briggs Institute guidance )	Indirect	after COVID-19 vaccination	late gadolinium enhancement (LGE)	pooled prevalence	87.2% ( 79.8%-94.7%)			800
24	2022	Yang et al.	Spain, Turkey, China, Korea	children and adolescents aged < 19 years old.	myopia progression during the COVID-19 pandemic home quarantinecompared with the time before it	Physical	PRISMA(AHRQ)	Indirect	COVID-19-related lockdown	axial length	SMD	0.06(-0.31, 0.44)	Not significant
24	2022	Yang et al.	Spain, Turkey, China, Korea	children and adolescents aged < 19 years old.	myopia progression during the COVID-19 pandemic home quarantinecompared with the time before it	Physical	PRISMA(AHRQ)	Indirect	COVID-19-related lockdown	spherical equivalent refraction	SMD	-0.27(-0.33, -0.21)	Highly significant	Z = 8.42(0.0000000000000003764843); P < 0.00001,n>1000, I2=100%
25	2022	Yang et al.	Ecuador, USA, China, Italy, Israel, Turkey	children and adolescents aged < 19 years	asthma	Physical	PRISMA(AHRQ)	Indirect	during the COVID‐19 pandemic	asthma exacerbation	Odds ratio	0.26(0.14–0.48)	Weak	Z = 4.32(0.00001560292), p < 0.0001, n=261
25	2022	Yang et al.	Ecuador, USA, China, Italy, Israel, Turkey	children and adolescents aged < 19 years	asthma	Physical	PRISMA(AHRQ)	Indirect	during the COVID‐19 pandemic	the odds of emergency room visit	Odds ratio	0.11 (0.04–0.26)	Weak	Z= 4.98(0.0000006358427), P＜0.00001, n=899
25	2022	Yang et al.	Ecuador, USA, China, Italy, Israel, Turkey	children and adolescents aged < 19 years	asthma	Physical	PRISMA(AHRQ)	Indirect	during the COVID‐19 pandemic	The outcome of asthma admission	Odds ratio	0.84 (0.32–2.20)	Not significant	Z = 0.36, p = 0.72
26	2023	Yan et al.	Russia, India, Canada, France, Germany, Spain, South Korea and the United States	Children	smell or taste dysfunctions	Physical	PRISMA, MOOSE (the Loney criteria )	Direct	laboratory-confirmed COVID-19	the Proportion of smell dysfunction	Pooled prevalence	15.97% (8.18%, 23.77%)
26	2023	Yan et al.	Russia, India, Canada, France, Germany, Spain, South Korea and the United States	Children	smell or taste dysfunctions	Physical	PRISMA, MOOSE (the Loney criteria )	Direct	laboratory-confirmed COVID-19	the Proportion of taste dysfunction	Pooled prevalence	9.20% (4.25%, 14.16%)
26	2023	Yan et al.	Russia, India, Canada, France, Germany, Spain, South Korea and the United States	Children	smell or taste dysfunctions	Physical	PRISMA, MOOSE (the Loney criteria )	Direct	laboratory-confirmed COVID-19	the Proportion of smell or taste dysfunction	Pooled prevalence	15.50% (10.30%, 20.70%)
26	2023	Yan et al.	Russia, India, Canada, France, Germany, Spain, South Korea and the United States	Children	smell or taste dysfunctions	Physical	PRISMA, MOOSE (the Loney criteria )	Direct	laboratory-confirmed COVID-19	the Proportion of smell and taste dysfunction	Pooled prevalence	20.21% (14.14%, 26.28%)
27	2022	Yadav et al.	China, Turkey, the USA, Kazakhstan, Brazil, India, Mexico	Children	otorhinolaryngological manifestations	Physical	PRISMA, MOOSE (Assessing risk of bias in prevalence studies: modification of an existing tool and evidence of interrater agreement)	Direct	laboratory-confirmed COVID-19	cough, %	Pooled prevalence	38 (33, 42)
27	2022	Yadav et al.	China, Turkey, the USA, Kazakhstan, Brazil, India, Mexico	Children	otorhinolaryngological manifestations	Physical	PRISMA, MOOSE (Assessing risk of bias in prevalence studies: modification of an existing tool and evidence of interrater agreement)	Direct	laboratory-confirmed COVID-19	sore throat, %	Pooled prevalence	12 (10, 14)
27	2022	Yadav et al.	China, Turkey, the USA, Kazakhstan, Brazil, India, Mexico	Children	otorhinolaryngological manifestations	Physical	PRISMA, MOOSE (Assessing risk of bias in prevalence studies: modification of an existing tool and evidence of interrater agreement)	Direct	laboratory-confirmed COVID-19	nasal discharge, %	Pooled prevalence	15 (12, 19)
27	2022	Yadav et al.	China, Turkey, the USA, Kazakhstan, Brazil, India, Mexico	Children	otorhinolaryngological manifestations	Physical	PRISMA, MOOSE (Assessing risk of bias in prevalence studies: modification of an existing tool and evidence of interrater agreement)	Direct	laboratory-confirmed COVID-19	smell disturbances, %	Pooled prevalence	8 (6, 10)
27	2022	Yadav et al.	China, Turkey, the USA, Kazakhstan, Brazil, India, Mexico	Children	otorhinolaryngological manifestations	Physical	PRISMA, MOOSE (Assessing risk of bias in prevalence studies: modification of an existing tool and evidence of interrater agreement)	Direct	laboratory-confirmed COVID-19	taste disturbances, %	Pooled prevalence	8 (5, 10)
27	2022	Yadav et al.	China, Turkey, the USA, Kazakhstan, Brazil, India, Mexico	Children	otorhinolaryngological manifestations	Physical	PRISMA, MOOSE (Assessing risk of bias in prevalence studies: modification of an existing tool and evidence of interrater agreement)	Direct	laboratory-confirmed COVID-19	Asymptomatic, %	Pooled prevalence	27(23, 32)
27	2022	Yadav et al.	China, Turkey, the USA, Kazakhstan, Brazil, India, Mexico	Children	otorhinolaryngological manifestations	Physical	PRISMA, MOOSE (Assessing risk of bias in prevalence studies: modification of an existing tool and evidence of interrater agreement)	Direct	laboratory-confirmed COVID-19	Nasal block, %	Pooled prevalence	8(5, 12)
29	2020	Assaker et al.	China, Malaysia, Spain, Italy, and the USA	Children	COVID-19 symptoms	Physical	Cochrane Handbook for Sys- tematic Reviews of Interventions(Risk of Bias in Longitudinal Symptom Research studies tool edited by The Joanna Briggs Institute Critical Appraisal )	Direct	laboratory-confirmed COVID-19	Asymptomatic, %	Pooled prevalence	16 (10; 23)
29	2020	Assaker et al.	China, Malaysia, Spain, Italy, and the USA	Children	COVID-19 symptoms	Physical	Cochrane Handbook for Sys- tematic Reviews of Interventions(Risk of Bias in Longitudinal Symptom Research studies tool edited by The Joanna Briggs Institute Critical Appraisal )	Direct	laboratory-confirmed COVID-19	Fever, %	Pooled prevalence	48 (42; 54)
29	2020	Assaker et al.	China, Malaysia, Spain, Italy, and the USA	Children	COVID-19 symptoms	Physical	Cochrane Handbook for Sys- tematic Reviews of Interventions(Risk of Bias in Longitudinal Symptom Research studies tool edited by The Joanna Briggs Institute Critical Appraisal )	Direct	laboratory-confirmed COVID-19	Headache, %	Pooled prevalence	13 (4; 25)
29	2020	Assaker et al.	China, Malaysia, Spain, Italy, and the USA	Children	COVID-19 symptoms	Physical	Cochrane Handbook for Sys- tematic Reviews of Interventions(Risk of Bias in Longitudinal Symptom Research studies tool edited by The Joanna Briggs Institute Critical Appraisal )	Direct	laboratory-confirmed COVID-19	Myalgia, %	Pooled prevalence	14 (4; 29)
29	2020	Assaker et al.	China, Malaysia, Spain, Italy, and the USA	Children	COVID-19 symptoms	Physical	Cochrane Handbook for Sys- tematic Reviews of Interventions(Risk of Bias in Longitudinal Symptom Research studies tool edited by The Joanna Briggs Institute Critical Appraisal )	Direct	laboratory-confirmed COVID-19	Fatigue, %	Pooled prevalence	8 (5; 11)
29	2020	Assaker et al.	China, Malaysia, Spain, Italy, and the USA	Children	COVID-19 symptoms	Physical	Cochrane Handbook for Sys- tematic Reviews of Interventions(Risk of Bias in Longitudinal Symptom Research studies tool edited by The Joanna Briggs Institute Critical Appraisal )	Direct	laboratory-confirmed COVID-19	Sneezing, %	Pooled prevalence	23 (8; 44)
29	2020	Assaker et al.	China, Malaysia, Spain, Italy, and the USA	Children	COVID-19 symptoms	Physical	Cochrane Handbook for Sys- tematic Reviews of Interventions(Risk of Bias in Longitudinal Symptom Research studies tool edited by The Joanna Briggs Institute Critical Appraisal )	Direct	laboratory-confirmed COVID-19	Rhinorrhoea, %	Pooled prevalence	16 (11; 22)
29	2020	Assaker et al.	China, Malaysia, Spain, Italy, and the USA	Children	COVID-19 symptoms	Physical	Cochrane Handbook for Sys- tematic Reviews of Interventions(Risk of Bias in Longitudinal Symptom Research studies tool edited by The Joanna Briggs Institute Critical Appraisal )	Direct	laboratory-confirmed COVID-19	Sore throat, %	Pooled prevalence	14 (7; 22)
29	2020	Assaker et al.	China, Malaysia, Spain, Italy, and the USA	Children	COVID-19 symptoms	Physical	Cochrane Handbook for Sys- tematic Reviews of Interventions(Risk of Bias in Longitudinal Symptom Research studies tool edited by The Joanna Briggs Institute Critical Appraisal )	Direct	laboratory-confirmed COVID-19	Cough, %	Pooled prevalence	40 (33; 47)
29	2020	Assaker et al.	China, Malaysia, Spain, Italy, and the USA	Children	COVID-19 symptoms	Physical	Cochrane Handbook for Sys- tematic Reviews of Interventions(Risk of Bias in Longitudinal Symptom Research studies tool edited by The Joanna Briggs Institute Critical Appraisal )	Direct	laboratory-confirmed COVID-19	Nausea or vomiting, %	Pooled prevalence	9 (6; 13)
29	2020	Assaker et al.	China, Malaysia, Spain, Italy, and the USA	Children	COVID-19 symptoms	Physical	Cochrane Handbook for Sys- tematic Reviews of Interventions(Risk of Bias in Longitudinal Symptom Research studies tool edited by The Joanna Briggs Institute Critical Appraisal )	Direct	laboratory-confirmed COVID-19	Diarrhoea or constipation, %	Pooled prevalence	10 (7; 14)
29	2020	Assaker et al.	China, Malaysia, Spain, Italy, and the USA	Children	COVID-19 symptoms	Physical	Cochrane Handbook for Sys- tematic Reviews of Interventions(Risk of Bias in Longitudinal Symptom Research studies tool edited by The Joanna Briggs Institute Critical Appraisal )	Direct	laboratory-confirmed COVID-19	Abdominal pain, %	Pooled prevalence	6 (4; 8)
29	2020	Assaker et al.	China, Malaysia, Spain, Italy, and the USA	Children	COVID-19 symptoms	Physical	Cochrane Handbook for Sys- tematic Reviews of Interventions(Risk of Bias in Longitudinal Symptom Research studies tool edited by The Joanna Briggs Institute Critical Appraisal )	Direct	laboratory-confirmed COVID-19	Mild infection, %	Pooled prevalence	37 (26–48)
29	2020	Assaker et al.	China, Malaysia, Spain, Italy, and the USA	Children	COVID-19 symptoms	Physical	Cochrane Handbook for Sys- tematic Reviews of Interventions(Risk of Bias in Longitudinal Symptom Research studies tool edited by The Joanna Briggs Institute Critical Appraisal )	Direct	laboratory-confirmed COVID-19	Moderate infection, %	Pooled prevalence	45 (35–54)
29	2020	Assaker et al.	China, Malaysia, Spain, Italy, and the USA	Children	COVID-19 symptoms	Physical	Cochrane Handbook for Sys- tematic Reviews of Interventions(Risk of Bias in Longitudinal Symptom Research studies tool edited by The Joanna Briggs Institute Critical Appraisal )	Direct	laboratory-confirmed COVID-19	Severe infection, %	Pooled prevalence	3 (1–5)
29	2020	Assaker et al.	China, Malaysia, Spain, Italy, and the USA	Children	COVID-19 symptoms	Physical	Cochrane Handbook for Sys- tematic Reviews of Interventions(Risk of Bias in Longitudinal Symptom Research studies tool edited by The Joanna Briggs Institute Critical Appraisal )	Direct	laboratory-confirmed COVID-19	Critical infection, %	Pooled prevalence	0.6 (0.3–1)
29	2020	Assaker et al.	China, Malaysia, Spain, Italy, and the USA	Children	COVID-19 symptoms	Physical	Cochrane Handbook for Sys- tematic Reviews of Interventions(Risk of Bias in Longitudinal Symptom Research studies tool edited by The Joanna Briggs Institute Critical Appraisal )	Direct	laboratory-confirmed COVID-19	CT scan, %	Pooled prevalence	55 (45; 64)
30	2022	Watcharapalakorn et al.	China, Turkey, Argentina	participants younger than 18 years	annual myopia progression	Physical	PRISMA(NOS)	Indirect	before and during the COVID-19 pandemic	dioptres (D)	MD	0.41 (0.35; 0.48)	Highly suggestive	Z=11.88( 0.0000000000000000000000000000001503674), I2=99%, n>1000
31	2023	Watanabe et al.	China, Israel, Spain, Italy, the USA, Singapore, Finland, Poland	children aged 5 to 11 years	efficacy and safety of mRNACOVID-19 vaccines	Physical/health system	PRISMA, MOOSE(Cochrane Collaboration risk of bias 2.1 tool, ROBINS)	Indirect	after COVID-19 vaccination	SARS-CoV-2 infections compared with no vaccination	Odds ratio	0.47(0.35-0.64)	Suggestive	z = 4.84 (0.000001298391), I2=99%, n>1000
31	2023	Watanabe et al.	China, Israel, Spain, Italy, the USA, Singapore, Finland, Poland	children aged 5 to 11 years	efficacy and safety of mRNACOVID-19 vaccines	Physical/health system	PRISMA, MOOSE(Cochrane Collaboration risk of bias 2.1 tool, ROBINS)	Indirect	after COVID-19 vaccination	symptomatic SARS-CoV-2 infections compared with no vaccination	Odds ratio	0.53(0.41-0.70)	Suggestive	z = 4.52 (0.000006183963), I2=90%, n>1000
31	2023	Watanabe et al.	China, Israel, Spain, Italy, the USA, Singapore, Finland, Poland	children aged 5 to 11 years	efficacy and safety of mRNACOVID-19 vaccines	Physical/health system	PRISMA, MOOSE(Cochrane Collaboration risk of bias 2.1 tool, ROBINS)	Indirect	after COVID-19 vaccination	hospitalizations due to COVID-19–related illnesses compared with no vaccination	Odds ratio	0.32(0.15-0.68)	Weak	z = 3.00 (P = .003), I2=89%
31	2023	Watanabe et al.	China, Israel, Spain, Italy, the USA, Singapore, Finland, Poland	children aged 5 to 11 years	efficacy and safety of mRNACOVID-19 vaccines	Physical/health system	PRISMA, MOOSE(Cochrane Collaboration risk of bias 2.1 tool, ROBINS)	Indirect	after COVID-19 vaccination	MIS-C	Odds ratio	0.05( 0.02-0.10)	highly Suggestive/Strong	z = 8.17 (p=0.0000000000000003083895), I2=0%, n>1000	没有算PI
31	2023	Watanabe et al.	China, Israel, Spain, Italy, the USA, Singapore, Finland, Poland	children aged 5 to 11 years	efficacy and safety of mRNACOVID-19 vaccines	Physical/health system	PRISMA, MOOSE(Cochrane Collaboration risk of bias 2.1 tool, ROBINS)	Indirect	after COVID-19 vaccination	higher risks of any adverse events (AEs) compared with placebo	Odds ratio	1.92(1.26-2.91)	Weak	z = 3.05 (P = .002)， I2=44%
31	2023	Watanabe et al.	China, Israel, Spain, Italy, the USA, Singapore, Finland, Poland	children aged 5 to 11 years	efficacy and safety of mRNACOVID-19 vaccines	Physical/health system	PRISMA, MOOSE(Cochrane Collaboration risk of bias 2.1 tool, ROBINS)	Indirect	after COVID-19 vaccination	AEs that prevented normaldaily activities	Odds ratio	1.86(0.39-8.94)	Not significant
31	2023	Watanabe et al.	China, Israel, Spain, Italy, the USA, Singapore, Finland, Poland	children aged 5 to 11 years	efficacy and safety of mRNACOVID-19 vaccines	Physical/health system	PRISMA, MOOSE(Cochrane Collaboration risk of bias 2.1 tool, ROBINS)	Indirect	after COVID-19 vaccination	local AE(s) following the first injection	Pooled prevalence	86.3% (74.1%, 93.3%)
31	2023	Watanabe et al.	China, Israel, Spain, Italy, the USA, Singapore, Finland, Poland	children aged 5 to 11 years	efficacy and safety of mRNACOVID-19 vaccines	Physical/health system	PRISMA, MOOSE(Cochrane Collaboration risk of bias 2.1 tool, ROBINS)	Indirect	after COVID-19 vaccination	local AE(s) following second injection	Pooled prevalence	86.3% (73.8%, 93.4%)
31	2023	Watanabe et al.	China, Israel, Spain, Italy, the USA, Singapore, Finland, Poland	children aged 5 to 11 years	efficacy and safety of mRNACOVID-19 vaccines	Physical/health system	PRISMA, MOOSE(Cochrane Collaboration risk of bias 2.1 tool, ROBINS)	Indirect	after COVID-19 vaccination	systemic AE(s) following the first injection	Pooled prevalence	45.1%(34.3%, 56.5%)
31	2023	Watanabe et al.	China, Israel, Spain, Italy, the USA, Singapore, Finland, Poland	children aged 5 to 11 years	efficacy and safety of mRNACOVID-19 vaccines	Physical/health system	PRISMA, MOOSE(Cochrane Collaboration risk of bias 2.1 tool, ROBINS)	Indirect	after COVID-19 vaccination Pfizer-BioNTech (mRNA BNT162b2)	systemic AE(s) following second injection	Pooled prevalence	56.4% (38.8%, 72.5%)
32	2022	Wang et al.	the US, Canada, Greece, Norway, Australia	children and adolescents	Depression and anxiety	Psychological	PRISMA(NOS)	Indirect	before and during the COVID-19 pandemic	post COVID-19 anxiety score measured by GAD-7	SMD	0.12 (0.08, 0.17)	Suggestive	n>1000, p=0.000， I2=95.5%
32	2022	Wang et al.	the US, Canada, Greece, Norway, Australia	children and adolescents	Depression and anxiety	Psychological	PRISMA(NOS)	Indirect	before and during the COVID-19 pandemic	post COVID-19 depression scores measured by PHQ-9	SMD	0.17 (0.10, 0.24)	Suggestive	n>1000, p=0.000， I2=95.2%
32	2022	Wang et al.	the US, Canada, Greece, Norway, Australia	children and adolescents	Depression and anxiety	Psychological	PRISMA(NOS)	Indirect	before and during the COVID-19 pandemic	post COVID-19 depression scores measured by PHQ-8	SMD	0.23 (0.08, 0.38)	Weak	n<1000, p=0.000， I2=0%
32	2022	Wang et al.	the US, Canada, Greece, Norway, Australia	children and adolescents	Depression and anxiety	Psychological	PRISMA(NOS)	Indirect	before and during the COVID-19 pandemic	post COVID-19 depression scores measured by MFQ	SMD	0.11 (0.06, 0.17)	Suggestive	n>1000, p=0.000， I2=89.1%
32	2022	Wang et al.	the US, Canada, Greece, Norway, Australia	children and adolescents	Depression and anxiety	Psychological	PRISMA(NOS)	Indirect	before and during the COVID-19 pandemic	prevalence ratio for depression compared with pre-pandemic	Risk ratio	2.54 (2.48, 2.60)	Suggestive	I2= 99.1%，p＜0.001， n=43732
33	2021	Wang et al.	Iran, China, Isran, Europen	Children	characteristics/prevalence of the clinical manifestations	Physical	PRISMA( National Institute for Clinical excellence guidelines for quality evaluation)	Direct	laboratory-confirmed COVID-19	fever	Pooled prevalence	55.8% (50.3%-61.3%)
33	2021	Wang et al.	Iran, China, Isran, Europen	Children	characteristics/prevalence of the clinical manifestations	Physical	PRISMA( National Institute for Clinical excellence guidelines for quality evaluation)	Direct	laboratory-confirmed COVID-19	respiratory symptoms	Pooled prevalence	56.8% (95%CI: 0.9%-62.5%)
33	2021	Wang et al.	Iran, China, Isran, Europen	Children	characteristics/prevalence of the clinical manifestations	Physical	PRISMA( National Institute for Clinical excellence guidelines for quality evaluation)	Direct	laboratory-confirmed COVID-19	gastrointestinal symptoms	Pooled prevalence	14.4% (11.8%-17.2%)
33	2021	Wang et al.	Iran, China, Isran, Europen	Children	characteristics/prevalence of the clinical manifestations	Physical	PRISMA( National Institute for Clinical excellence guidelines for quality evaluation)	Direct	laboratory-confirmed COVID-19	asymptomatic patients	Pooled prevalence	21.1% (16.9%-25.8%)
33	2021	Wang et al.	Iran, China, Isran, Europen	Children	characteristics/prevalence of the clinical manifestations	Physical	PRISMA( National Institute for Clinical excellence guidelines for quality evaluation)	Direct	laboratory-confirmed COVID-19	nervous system symptoms	Pooled prevalence	6.7% (4.6%-9.2%)
33	2021	Wang et al.	Iran, China, Isran, Europen	Children	characteristics/prevalence of the clinical manifestations	Physical	PRISMA( National Institute for Clinical excellence guidelines for quality evaluation)	Direct	laboratory-confirmed COVID-19	chest tightness	Pooled prevalence	6.1% (3.9%-8.6%)
33	2021	Wang et al.	Iran, China, Isran, Europen	Children	characteristics/prevalence of the clinical manifestations	Physical	PRISMA( National Institute for Clinical excellence guidelines for quality evaluation)	Direct	laboratory-confirmed COVID-19	MIS-C	Pooled prevalence	6.2% (2.8%-10.7%).
33	2021	Wang et al.	Iran, China, Isran, Europen	Children	characteristics/prevalence of the clinical manifestations	Physical	PRISMA( National Institute for Clinical excellence guidelines for quality evaluation)	Direct	laboratory-confirmed COVID-19	Lymphocyte count decreased	Pooled prevalence	12% (7.4%17.5%)
33	2021	Wang et al.	Iran, China, Isran, Europen	Children	characteristics/prevalence of the clinical manifestations	Physical	PRISMA( National Institute for Clinical excellence guidelines for quality evaluation)	Direct	laboratory-confirmed COVID-19	leukocyte count decreased	Pooled prevalence	8.8% (5.4%-13.0%)
33	2021	Wang et al.	Iran, China, Isran, Europen	Children	characteristics/prevalence of the clinical manifestations	Physical	PRISMA( National Institute for Clinical excellence guidelines for quality evaluation)	Direct	laboratory-confirmed COVID-19	Imaging abnormality rate	Pooled prevalence	66.5% (60.5%72.2%)
33	2021	Wang et al.	Iran, China, Isran, Europen	Children	characteristics/prevalence of the clinical manifestations	Physical	PRISMA( National Institute for Clinical excellence guidelines for quality evaluation)	Direct	laboratory-confirmed COVID-19	ground-glass appearance	Pooled prevalence	36.9% (30.6%-43.4%)
34	2021	Wang et al.	21 European countries, Chiina, the USA	Children	chest CT imaging features	Physical	PRISMA( National Institute for Clinical excellence guidelines for quality evaluation)	Direct	laboratory-confirmed COVID-19	the overall rate of abnormal lung CT findings	Pooled prevalence	63.2% (55.8%–70.6%)
34	2021	Wang et al.	21 European countries, Chiina, the USA	Children	chest CT imaging features	Physical	PRISMA( National Institute for Clinical excellence guidelines for quality evaluation)	Direct	laboratory-confirmed COVID-19	the incidence of groundglass opacities	Pooled prevalence	39.5% (30.7%–48.3%)
34	2021	Wang et al.	21 European countries, Chiina, the USA	Children	chest CT imaging features	Physical	PRISMA( National Institute for Clinical excellence guidelines for quality evaluation)	Direct	laboratory-confirmed COVID-19	the overall rate of multiple lung lobe lesions	Pooled prevalence	65.1% (55.1%–67.9%)
34	2021	Wang et al.	21 European countries, Chiina, the USA	Children	chest CT imaging features	Physical	PRISMA( National Institute for Clinical excellence guidelines for quality evaluation)	Direct	laboratory-confirmed COVID-19	the overall rate of bilateral lung lesions	Pooled prevalence	61.5% (58.8%–72.2%)
35	2021	Wang et al.	the United States, Italy, China	Children	Digestive system symptoms	Physical	PRISMA( National Institutes of Health (NIH) Quality Assessment Tool for Case Series Studies.)	Direct	laboratory-confirmed COVID-19	The prevalence of diarrhea	Pooled prevalence	10% (7–14)
35	2021	Wang et al.	the United States, Italy, China	Children	Digestive system symptoms	Physical	PRISMA( National Institutes of Health (NIH) Quality Assessment Tool for Case Series Studies.)	Direct	laboratory-confirmed COVID-19	that of nausea or vomiting	Pooled prevalence	7% (5–11)
35	2021	Wang et al.	the United States, Italy, China	Children	Digestive system symptoms	Physical	PRISMA( National Institutes of Health (NIH) Quality Assessment Tool for Case Series Studies.)	Direct	laboratory-confirmed COVID-19	that of abdominal pain	Pooled prevalence	4% (2–9)
35	2021	Wang et al.	the United States, Italy, China	Children	Digestive system symptoms	Physical	PRISMA( National Institutes of Health (NIH) Quality Assessment Tool for Case Series Studies.)	Direct	laboratory-confirmed COVID-19	the incidence of increased alanine aminotransferase(ALT)	Pooled prevalence	8% (5–15)
35	2021	Wang et al.	the United States, Italy, China	Children	Digestive system symptoms	Physical	PRISMA( National Institutes of Health (NIH) Quality Assessment Tool for Case Series Studies.)	Direct	laboratory-confirmed COVID-19	the incidence of increased aspartate aminotransferase (AST)	Pooled prevalence	15% (9–26)
35	2021	Wang et al.	the United States, Italy, China	Children	Digestive system symptoms	Physical	PRISMA( National Institutes of Health (NIH) Quality Assessment Tool for Case Series Studies.)	Direct	laboratory-confirmed COVID-19	the rate of recovery	Pooled prevalence	97% (94–100)
35	2021	Wang et al.	the United States, Italy, China	Children	Digestive system symptoms	Physical	PRISMA( National Institutes of Health (NIH) Quality Assessment Tool for Case Series Studies.)	Direct	laboratory-confirmed COVID-19	the rate of death	Pooled prevalence	1% (1–4)
36	2022	Vitaliti et al.	Iran, USA, India, Italy	Children	inflammatory complications	Physical	PRISMA(AHRQ)	Direct	laboratory-confirmed COVID-19	MIS-C	Pooled prevalence	0.4051
36	2022	Vitaliti et al.	Iran, USA, India, Italy	Children	inflammatory complications	Physical	PRISMA(AHRQ)	Direct	laboratory-confirmed COVID-19	Kawasaki-Disease Shock Syndrome (KDSS)	Pooled prevalence	0.0815
36	2022	Vitaliti et al.	Iran, USA, India, Italy	Children	inflammatory complications	Physical	PRISMA(AHRQ)	Direct	laboratory-confirmed COVID-19	Macrophage Activation Syndrome (MAS)	Pooled prevalence	0.0044
36	2022	Vitaliti et al.	Iran, USA, India, Italy	Children	Thrombotic events	Physical	PRISMA(AHRQ)	Direct	laboratory-confirmed COVID-19	percentage thrombotic events of patients who developed inflammatory disease	Pooled prevalence	0.0735
36	2022	Vitaliti et al.	Iran, USA, India, Italy	Children	Thrombotic events	Physical	PRISMA(AHRQ)	Direct	laboratory-confirmed COVID-19	percentage thrombotic events of patients	Pooled prevalence	0.0354
37	2020	M. Viner et al.	China, the US, Japan, South Korea, Israel, the Netherlands, Brunei, India, Australia, Ireland, Singapore	children and adolescents	the susceptibility to and transmission of SARS-CoV-2	Physical/Social	PRISMA(critical appraisal checklist for prevalence studie)	Direct	laboratory-confirmed COVID-19	being an infected contact in children compared with adults	Odds ratio	0.56 (0.37-0.85)	Weak	p/z/chi not reported
38	2021	Viner et al.	Germany, the UK, South Kore, the USA, China, France, Switzerland, Denmark, Italy and Norway, the Nether lands and Belgium, Netherlands, Austria, Israel, India, Spain, and Australia	0 to 19 year olds	the susceptibility to and transmission of SARS-CoV-2	Physical/Social	PRISMA(Methodological guidance for systematic reviews of observational epidemiological studies reporting prevalence and cumulative incidence data、Critical Appraisal of the Health Research Literature: Prevalence or Incidence of a Health Problem)	Direct	laboratory-confirmed COVID-19	Secondary attack rate for household studies	Pooled prevalence	7.6% (3.6, 15.9)
38	2021	Viner et al.	Germany, the UK, South Kore, the USA, China, France, Switzerland, Denmark, Italy and Norway, the Nether lands and Belgium, Netherlands, Austria, Israel, India, Spain, and Australia	0 to 19 year olds	the susceptibility to and transmission of SARS-CoV-2	Physical/Social	PRISMA(Methodological guidance for systematic reviews of observational epidemiological studies reporting prevalence and cumulative incidence data、Critical Appraisal of the Health Research Literature: Prevalence or Incidence of a Health Problem)	Direct	laboratory-confirmed COVID-19	Secondary attack rate for school studies	Pooled prevalence	0.7% (0.2, 2.7)
38	2021	Viner et al.	Germany, the UK, South Kore, the USA, China, France, Switzerland, Denmark, Italy and Norway, the Nether lands and Belgium, Netherlands, Austria, Israel, India, Spain, and Australia	0 to 19 year olds	the susceptibility to and transmission of SARS-CoV-2	Physical/Social	PRISMA(Methodological guidance for systematic reviews of observational epidemiological studies reporting prevalence and cumulative incidence data、Critical Appraisal of the Health Research Literature: Prevalence or Incidence of a Health Problem)	Direct	during the COVID-19 pandemic	risk of transmission compared with adults	Odds ratio	0.49 (0.25, 0.98)	Suggestive	Q(5)=178.58(p=0), I2=99.98%, n>1000
38	2021	Viner et al.	Germany, the UK, South Kore, the USA, China, France, Switzerland, Denmark, Italy and Norway, the Nether lands and Belgium, Netherlands, Austria, Israel, India, Spain, and Australia	0 to 19 year olds	the susceptibility to and transmission of SARS-CoV-2	Physical/Social	PRISMA(Methodological guidance for systematic reviews of observational epidemiological studies reporting prevalence and cumulative incidence data、Critical Appraisal of the Health Research Literature: Prevalence or Incidence of a Health Problem)	Direct	laboratory-confirmed COVID-19	School infection prevalence associated with contemporary community 14-day incidence	Odds ratio	1.003 (1.001, 1.004)	Weak	P< 0.001 only reported
38	2021	Viner et al.	Germany, the UK, South Kore, the USA, China, France, Switzerland, Denmark, Italy and Norway, the Nether lands and Belgium, Netherlands, Austria, Israel, India, Spain, and Australia	0 to 19 year olds	the susceptibility to and transmission of SARS-CoV-2	Physical/Social	PRISMA(Methodological guidance for systematic reviews of observational epidemiological studies reporting prevalence and cumulative incidence data、Critical Appraisal of the Health Research Literature: Prevalence or Incidence of a Health Problem)	Direct	laboratory-confirmed COVID-19	relative transmissibility compared with adults	Pooled prevalence	0.92 (0.68, 1.26)	Strong
40	2020	K. Tsankov et al.	the USA, China, Italy, and Spain, France, the United Kingdom, Iran, Austria, Brazil, India, Turkey, and Uruguay	Children and Adolescents	the effects of pediatric comorbidities on COVID-19 severity	Physical	PRISMA(the National Institutes of Health (NIH) Quality Assessment Tool)	Direct	laboratory-confirmed COVID-19	a higher risk of severe COVID-19 among children with comorbidities	Risk ratio	1.79 (1.27, 2.51)	highly suggestive	x2(36)=602.31, p<0.00001, I2=94%, n = 9353, leeb et al. sig.
40	2020	K. Tsankov et al.	the USA, China, Italy, and Spain, France, the United Kingdom, Iran, Austria, Brazil, India, Turkey, and Uruguay	Children and Adolescents	the effects of pediatric comorbidities on COVID-19 severity	Physical	PRISMA(the National Institutes of Health (NIH) Quality Assessment Tool)	Direct	laboratory-confirmed COVID-19	Children with underlying conditions of COVID-19-associated mortality	Risk ratio	2.81 (1.31, 6.02)	Highly suggestive	x2(18)=97.85(p=0.00000000000022226664952995633939), p<0.001, I2=82%, N > 1000, leeb et al. sig.
40	2020	K. Tsankov et al.	the USA, China, Italy, and Spain, France, the United Kingdom, Iran, Austria, Brazil, India, Turkey, and Uruguay	Children and Adolescents	the effects of pediatric comorbidities on COVID-19 severity	Physical	PRISMA(the National Institutes of Health (NIH) Quality Assessment Tool)	Direct	laboratory-confirmed COVID-19	a higher risk of severe COVID-19 among children with obesity	Risk ratio	2.87 (1.16, 7.07)	Weak	x 2 = 7.81 (P = 0.17); I2 = 36%,n=567
41	2022	Tripathi et al.	the USA, the UK, Spain, Columbia, Brazil, and Pakistan, India, Turkey	Children	Acute kidney injury (AKI)	Physical	PRISMA(NHLBI)	Direct	laboratory-confirmed COVID-19	MIS-C developing AKI, %	Pooled prevalence	20% (14–28%)
41	2022	Tripathi et al.	the USA, the UK, Spain, Columbia, Brazil, and Pakistan, India, Turkey	Children	Acute kidney injury	Physical	PRISMA(NHLBI)	Direct	laboratory-confirmed COVID-19	death in children with MIS-C, %	Pooled prevalence	4% (1–14%)
41	2022	Tripathi et al.	the USA, the UK, Spain, Columbia, Brazil, and Pakistan, India, Turkey	Children	Acute kidney injury	Physical	PRISMA(NHLBI)	Direct	laboratory-confirmed COVID-19	death in MIS-C patients with and without AKI	Odds ratio	4.68 (1.06–20.7)	Weak	Z=2.03, P=0.04, n=204, I2=17%
41	2022	Tripathi et al.	the USA, the UK, Spain, Columbia, Brazil, and Pakistan, India, Turkey	Children	Acute kidney injury	Physical	PRISMA(NHLBI)	Direct	laboratory-confirmed COVID-19	MIS-C-induced AKI patients requiring kidney replacement therapy, %	Pooled prevalence	15% (4–42%)
42	2021	A. Toraih et al.	France, the USA, Pennsylvania, UK, Italy	patients < 21 years	Multisystem inflammatory syndrome in pediatrics	Physical	PRISMA(not reported)	Direct	laboratory-confirmed COVID-19	Gastrointestinal, %	Pooled prevalence	79.4(68.1, 90.7)
42	2021	A. Toraih et al.	France, the USA, Pennsylvania, UK, Italy	patients < 21 years	Multisystem inflammatory syndrome in pediatrics	Physical	PRISMA(not reported)	Direct	laboratory-confirmed COVID-19	Neurocognitive, %	Pooled prevalence	31.8(21.9, 41.8)
42	2021	A. Toraih et al.	France, the USA, Pennsylvania, UK, Italy	patients < 21 years	Multisystem inflammatory syndrome in pediatrics	Physical	PRISMA(not reported)	Direct	laboratory-confirmed COVID-19	Respiratory, %	Pooled prevalence	29.6(19.6, 39.6)
42	2021	A. Toraih et al.	France, the USA, Pennsylvania, UK, Italy	patients < 21 years	Multisystem inflammatory syndrome in pediatrics	Physical	PRISMA(not reported)	Direct	laboratory-confirmed COVID-19	Asthma, %	Pooled prevalence	14.6(6.9, 22.2)		I2 low
42	2021	A. Toraih et al.	France, the USA, Pennsylvania, UK, Italy	patients < 21 years	Multisystem inflammatory syndrome in pediatrics	Physical	PRISMA(not reported)	Direct	laboratory-confirmed COVID-19	Obesity, %	Pooled prevalence	26(7.1, 44.9)
42	2021	A. Toraih et al.	France, the USA, Pennsylvania, UK, Italy	patients < 21 years	Multisystem inflammatory syndrome in pediatrics	Physical	PRISMA(not reported)	Direct	laboratory-confirmed COVID-19	Abnormal ECG, %	Pooled prevalence	55.3(45.1, 65.6)
42	2021	A. Toraih et al.	France, the USA, Pennsylvania, UK, Italy	patients < 21 years	Multisystem inflammatory syndrome in pediatrics	Physical	PRISMA(not reported)	Direct	laboratory-confirmed COVID-19	Abnormal Chest X-ray, %	Pooled prevalence	45.5(24.9, 66.0)
42	2021	A. Toraih et al.	France, the USA, Pennsylvania, UK, Italy	patients < 21 years	Multisystem inflammatory syndrome in pediatrics	Physical	PRISMA(not reported)	Direct	laboratory-confirmed COVID-19	Shock, %	Pooled prevalence	68.1(51.9, 84.3)
42	2021	A. Toraih et al.	France, the USA, Pennsylvania, UK, Italy	patients < 21 years	Multisystem inflammatory syndrome in pediatrics	Physical	PRISMA(not reported)	Direct	laboratory-confirmed COVID-19	Hypotension, %	Pooled prevalence	77(56.9, 97.0)
42	2021	A. Toraih et al.	France, the USA, Pennsylvania, UK, Italy	patients < 21 years	Multisystem inflammatory syndrome in pediatrics	Physical	PRISMA(not reported)	Direct	laboratory-confirmed COVID-19	Acute kidney injury, %	Pooled prevalence	41.1(15.0, 67.1)
42	2021	A. Toraih et al.	France, the USA, Pennsylvania, UK, Italy	patients < 21 years	Multisystem inflammatory syndrome in pediatrics	Physical	PRISMA(not reported)	Direct	laboratory-confirmed COVID-19	PICU admission, %	Pooled prevalence	73.7(60.3, 87.1)
42	2021	A. Toraih et al.	France, the USA, Pennsylvania, UK, Italy	patients < 21 years	Multisystem inflammatory syndrome in pediatrics	Physical	PRISMA(not reported)	Direct	laboratory-confirmed COVID-19	Mechanical ventilation, %	Pooled prevalence	37.9(28.3, 47.6)
42	2021	A. Toraih et al.	France, the USA, Pennsylvania, UK, Italy	patients < 21 years	Multisystem inflammatory syndrome in pediatrics	Physical	PRISMA(not reported)	Direct	laboratory-confirmed COVID-19	Intubation, %	Pooled prevalence	13.2(0.5, 82.1)
42	2021	A. Toraih et al.	France, the USA, Pennsylvania, UK, Italy	patients < 21 years	Multisystem inflammatory syndrome in pediatrics	Physical	PRISMA(not reported)	Direct	laboratory-confirmed COVID-19	Length of stay, days	MD	6.77(4.93, 8.60)	Weak	P< 0.001, n=112, I2=86.81%
43	2021	Toba et al.	China, USA ,the UK, Italy, France, Iran, Spain, and Turkey.	Children	clinical characteristics	Physical	PRISMA (The Joanna–Briggs Institute (JBI) checklists)	Direct	COVID-19 associated multisystem inflammatory syndrome (MIS-C)	Asymptomatic, %	Pooled prevalence	19.2(13.6–26.4)
43	2021	Toba et al.	China, USA ,the UK, Italy, France, Iran, Spain, and Turkey.	Children	clinical characteristics	Physical	PRISMA (The Joanna–Briggs Institute (JBI) checklists)	Direct	COVID-19 associated multisystem inflammatory syndrome (MIS-C)	Fever, %	Pooled prevalence	57(49.7–64)
43	2021	Toba et al.	China, USA ,the UK, Italy, France, Iran, Spain, and Turkey.	Children	clinical characteristics	Physical	PRISMA (The Joanna–Briggs Institute (JBI) checklists)	Direct	COVID-19 associated multisystem inflammatory syndrome (MIS-C)	Cough, %	Pooled prevalence	44.1(38.3–50.2)
43	2021	Toba et al.	China, USA ,the UK, Italy, France, Iran, Spain, and Turkey.	Children	clinical characteristics	Physical	PRISMA (The Joanna–Briggs Institute (JBI) checklists)	Direct	COVID-19 associated multisystem inflammatory syndrome (MIS-C)	Dyspnea, %	Pooled prevalence	15.2(10.2–21.9)
43	2021	Toba et al.	China, USA ,the UK, Italy, France, Iran, Spain, and Turkey.	Children	clinical characteristics	Physical	PRISMA (The Joanna–Briggs Institute (JBI) checklists)	Direct	COVID-19 associated multisystem inflammatory syndrome (MIS-C)	Expectoration, %	Pooled prevalence	15(9.2–23.6)
43	2021	Toba et al.	China, USA ,the UK, Italy, France, Iran, Spain, and Turkey.	Children	clinical characteristics	Physical	PRISMA (The Joanna–Briggs Institute (JBI) checklists)	Direct	COVID-19 associated multisystem inflammatory syndrome (MIS-C)	Rhinorrhea, %	Pooled prevalence	12.9(9–18.1)
43	2021	Toba et al.	China, USA ,the UK, Italy, France, Iran, Spain, and Turkey.	Children	clinical characteristics	Physical	PRISMA (The Joanna–Briggs Institute (JBI) checklists)	Direct	COVID-19 associated multisystem inflammatory syndrome (MIS-C)	CNS, %	Pooled prevalence	12.8(6.1–25)
43	2021	Toba et al.	China, USA ,the UK, Italy, France, Iran, Spain, and Turkey.	Children	clinical characteristics	Physical	PRISMA (The Joanna–Briggs Institute (JBI) checklists)	Direct	COVID-19 associated multisystem inflammatory syndrome (MIS-C)	Diarrhea, %	Pooled prevalence	11.1(5.9–19.8)
43	2021	Toba et al.	China, USA ,the UK, Italy, France, Iran, Spain, and Turkey.	Children	clinical characteristics	Physical	PRISMA (The Joanna–Briggs Institute (JBI) checklists)	Direct	COVID-19 associated multisystem inflammatory syndrome (MIS-C)	Nausea/vomiting, %	Pooled prevalence	10.5(4.9–21.1)
43	2021	Toba et al.	China, USA ,the UK, Italy, France, Iran, Spain, and Turkey.	Children	clinical characteristics	Physical	PRISMA (The Joanna–Briggs Institute (JBI) checklists)	Direct	COVID-19 associated multisystem inflammatory syndrome (MIS-C)	Headache, %	Pooled prevalence	10.3(5–19.7)
43	2021	Toba et al.	China, USA ,the UK, Italy, France, Iran, Spain, and Turkey.	Children	clinical characteristics	Physical	PRISMA (The Joanna–Briggs Institute (JBI) checklists)	Direct	COVID-19 associated multisystem inflammatory syndrome (MIS-C)	Sore throat, %	Pooled prevalence	9.7(4.8–18.6)
43	2021	Toba et al.	China, USA ,the UK, Italy, France, Iran, Spain, and Turkey.	Children	clinical characteristics	Physical	PRISMA (The Joanna–Briggs Institute (JBI) checklists)	Direct	COVID-19 associated multisystem inflammatory syndrome (MIS-C)	Nasal congestion, %	Pooled prevalence	9.3(4.5–18)
43	2021	Toba et al.	China, USA ,the UK, Italy, France, Iran, Spain, and Turkey.	Children	clinical characteristics	Physical	PRISMA (The Joanna–Briggs Institute (JBI) checklists)	Direct	COVID-19 associated multisystem inflammatory syndrome (MIS-C)	Abdominal pain, %	Pooled prevalence	8.1(2.8–21)
43	2021	Toba et al.	China, USA ,the UK, Italy, France, Iran, Spain, and Turkey.	Children	clinical characteristics	Physical	PRISMA (The Joanna–Briggs Institute (JBI) checklists)	Direct	COVID-19 associated multisystem inflammatory syndrome (MIS-C)	Fatigue, %	Pooled prevalence	5.8(3.3–10.1)
43	2021	Toba et al.	China, USA ,the UK, Italy, France, Iran, Spain, and Turkey.	Children	clinical characteristics	Physical	PRISMA (The Joanna–Briggs Institute (JBI) checklists)	Direct	COVID-19 associated multisystem inflammatory syndrome (MIS-C)	Myalgia, %	Pooled prevalence	4.7(1.3–15.4)
43	2021	Toba et al.	China, USA ,the UK, Italy, France, Iran, Spain, and Turkey.	Children	clinical characteristics	Physical	PRISMA (The Joanna–Briggs Institute (JBI) checklists)	Direct	COVID-19 associated multisystem inflammatory syndrome (MIS-C)	Anosmia, %	Pooled prevalence	3.5(1.4–8.1)
43	2021	Toba et al.	China, USA ,the UK, Italy, France, Iran, Spain, and Turkey.	Children	clinical characteristics	Physical	PRISMA (The Joanna–Briggs Institute (JBI) checklists)	Direct	COVID-19 associated multisystem inflammatory syndrome (MIS-C)	Rash, %	Pooled prevalence	46.9(29.4–65.2)
43	2021	Toba et al.	China, USA ,the UK, Italy, France, Iran, Spain, and Turkey.	Children	clinical characteristics	Physical	PRISMA (The Joanna–Briggs Institute (JBI) checklists)	Direct	COVID-19 associated multisystem inflammatory syndrome (MIS-C)	lymphopenia , %	Pooled prevalence	13.5% (8.2%–21.4%)
43	2021	Toba et al.	China, USA ,the UK, Italy, France, Iran, Spain, and Turkey.	Children	clinical characteristics	Physical	PRISMA (The Joanna–Briggs Institute (JBI) checklists)	Direct	COVID-19 associated multisystem inflammatory syndrome (MIS-C)	leukopenia , %	Pooled prevalence	12.6% (8.5%–18.3%)
43	2021	Toba et al.	China, USA ,the UK, Italy, France, Iran, Spain, and Turkey.	Children	clinical characteristics	Physical	PRISMA (The Joanna–Briggs Institute (JBI) checklists)	Direct	COVID-19 associated multisystem inflammatory syndrome (MIS-C)	Ground glass opacities, %	Pooled prevalence	35.5%, 28.9%–42.7%)
43	2021	Toba et al.	China, USA ,the UK, Italy, France, Iran, Spain, and Turkey.	Children	clinical characteristics	Physical	PRISMA (The Joanna–Briggs Institute (JBI) checklists)	Direct	COVID-19 associated multisystem inflammatory syndrome (MIS-C)	Hospitalization rate, %	Pooled prevalence	96.3% (92.4%–98.2%)
43	2021	Toba et al.	China, USA ,the UK, Italy, France, Iran, Spain, and Turkey.	Children	clinical characteristics	Physical	PRISMA (The Joanna–Briggs Institute (JBI) checklists)	Direct	COVID-19 associated multisystem inflammatory syndrome (MIS-C)	ICU admissions, %	Pooled prevalence	10.8% (4.2%–25.3%)
43	2021	Toba et al.	China, USA ,the UK, Italy, France, Iran, Spain, and Turkey.	Children	clinical characteristics	Physical	PRISMA (The Joanna–Briggs Institute (JBI) checklists)	Direct	COVID-19 associated multisystem inflammatory syndrome (MIS-C)	Death, %	Pooled prevalence	2.4% (1.7%–3.4%)
44	2022	Tian et al.	Spain, Finland, Poland, India, China, Mexicothe, USA, Canada	Children	Safety, Efficacy, and Immunogenicity of COVID-19 Vaccines	Physical/health system	PRISMA (Cochrane collaboration tool for assessing the risk of bias)	Indirect	after COVID-19 vaccination	Lower risk in the subunit vaccine group after the initial	Risk ratio	1.66(1.26–2.17)	Weak	p = 0.0003, n<1000	比较了4种疫苗，证据质量高，数据很多，只提了摘要里出现的
44	2022	Tian et al.	Spain, Finland, Poland, India, China, Mexicothe, USA, Canada	Children	Safety, Efficacy, and Immunogenicity of COVID-19 Vaccines	Physical/health system	PRISMA (Cochrane collaboration tool for assessing the risk of bias)	Indirect	after COVID-19 vaccination Pfizer-BioNTech (mRNA BNT162b2)	Lower risk in the subunit booster vaccination	Risk ratio	1.40(1.02–1.92)	Weak	p = 0.04, n<1000
45	2022	Dang et al.	Turkey, China, Italy, Austria, Iran, Japan, New Zealand,Russian Federation	Children	the global prevalence of respiratory pathogens in children with acute respiratory tract infections (ARTIs)	Physical	PRISMA (Joanna Briggs Institute Prevalence Critical Appraisal Tool)	Indirect	before and during the COVID-19 pandemic	RSV, %	Pooled prevalence	5·3 (3·5–7·4)			statistically significant decreases in RSV, IFV, IFV-A, HAdV, and PIV, while HRV and HCoV were not statistically significant
45	2022	Dang et al.	Turkey, China, Italy, Austria, Iran, Japan, New Zealand,Russian Federation	Children	the global prevalence of respiratory pathogens in children with acute respiratory tract infections (ARTIs)	Physical	PRISMA (Joanna Briggs Institute Prevalence Critical Appraisal Tool)	Indirect	before and during the COVID-19 pandemic	IFV , %	Pooled prevalence	2·4 (1·0–4·2)
45	2022	Dang et al.	Turkey, China, Italy, Austria, Iran, Japan, New Zealand,Russian Federation	Children	the global prevalence of respiratory pathogens in children with acute respiratory tract infections (ARTIs)	Physical	PRISMA (Joanna Briggs Institute Prevalence Critical Appraisal Tool)	Indirect	before and during the COVID-19 pandemic	IFV-A, %	Pooled prevalence	1·5 (0·5–2·9)
45	2022	Dang et al.	Turkey, China, Italy, Austria, Iran, Japan, New Zealand,Russian Federation	Children	the global prevalence of respiratory pathogens in children with acute respiratory tract infections (ARTIs)	Physical	PRISMA (Joanna Briggs Institute Prevalence Critical Appraisal Tool)	Indirect	before and during the COVID-19 pandemic	HCoV, %	Pooled prevalence	4·6 (2·9–6·7)
45	2022	Dang et al.	Turkey, China, Italy, Austria, Iran, Japan, New Zealand,Russian Federation	Children	the global prevalence of respiratory pathogens in children with acute respiratory tract infections (ARTIs)	Physical	PRISMA (Joanna Briggs Institute Prevalence Critical Appraisal Tool)	Indirect	before and during the COVID-19 pandemic	HRV, %	Pooled prevalence	23·4 (17·8–29·6)
45	2022	Dang et al.	Turkey, China, Italy, Austria, Iran, Japan, New Zealand,Russian Federation	Children	the global prevalence of respiratory pathogens in children with acute respiratory tract infections (ARTIs)	Physical	PRISMA (Joanna Briggs Institute Prevalence Critical Appraisal Tool)	Indirect	before and during the COVID-19 pandemic	HAdV, %	Pooled prevalence	1·9 (1·3–2·7)
45	2022	Dang et al.	Turkey, China, Italy, Austria, Iran, Japan, New Zealand,Russian Federation	Children	the global prevalence of respiratory pathogens in children with acute respiratory tract infections (ARTIs)	Physical	PRISMA (Joanna Briggs Institute Prevalence Critical Appraisal Tool)	Indirect	before and during the COVID-19 pandemic	PIV, %	Pooled prevalence	3·3 (2·2–4·6)
46	2021	Taheri et al.	Peru, Italy, China, Lebanese, Iran, Korea, Malaysia	Newborns, Infants, and Children	Clinical Features	Physical	PRISMA (JBI Critical appraisal tools)	Direct	laboratory-confirmed COVID-19	Fever	Pooled prevalence	58% (0.50–.067)
46	2021	Taheri et al.	Peru, Italy, China, Lebanese, Iran, Korea, Malaysia	Newborns, Infants, and Children	Clinical Features	Physical	PRISMA (JBI Critical appraisal tools)	Direct	laboratory-confirmed COVID-19	Cough	Pooled prevalence	48% (0.40–0.57)
46	2021	Taheri et al.	Peru, Italy, China, Lebanese, Iran, Korea, Malaysia	Newborns, Infants, and Children	Clinical Features	Physical	PRISMA (JBI Critical appraisal tools)	Direct	laboratory-confirmed COVID-19	respiratory symptoms	Pooled prevalence	63% (95% CI 0.49–0.76)
46	2021	Taheri et al.	Peru, Italy, China, Lebanese, Iran, Korea, Malaysia	Newborns, Infants, and Children	Clinical Features	Physical	PRISMA (JBI Critical appraisal tools)	Direct	laboratory-confirmed COVID-19	gastrointestinal symptoms	Pooled prevalence	25% (95% CI 0.20–0.31)
46	2021	Taheri et al.	Peru, Italy, China, Lebanese, Iran, Korea, Malaysia	Newborns, Infants, and Children	Clinical Features	Physical	PRISMA (JBI Critical appraisal tools)	Direct	laboratory-confirmed COVID-19	Diarrhea	Pooled prevalence	14% (0.11–0.17)
46	2021	Taheri et al.	Peru, Italy, China, Lebanese, Iran, Korea, Malaysia	Newborns, Infants, and Children	Clinical Features	Physical	PRISMA (JBI Critical appraisal tools)	Direct	laboratory-confirmed COVID-19	nausea/ vomiting	Pooled prevalence	9% (0.05–0.13)
46	2021	Taheri et al.	Peru, Italy, China, Lebanese, Iran, Korea, Malaysia	Newborns, Infants, and Children	Clinical Features	Physical	PRISMA (JBI Critical appraisal tools)	Direct	laboratory-confirmed COVID-19	Asymptomatic	Pooled prevalence	0.24(0.13–0.35)
47	2022	W. Sumner et al.	United States, Italy, Turkey and other 60 countries	children and young adults ＜ 21 years of age	severe outcomes	Physical	PRISMA (NOS)	Direct	laboratory-confirmed COVID-19	hospitalized in Community-based studies	Pooled prevalence	3.3% (2.7–4.0%)
47	2022	W. Sumner et al.	United States, Italy, Turkey and other 60 countries	children and young adults ＜ 21 years of age	severe outcomes	Physical	PRISMA (NOS)	Direct	laboratory-confirmed COVID-19	admitted to the ICU in Community-based studies	Pooled prevalence	0.3% (0.2–0.6%)
47	2022	W. Sumner et al.	United States, Italy, Turkey and other 60 countries	children and young adults ＜ 21 years of age	severe outcomes	Physical	PRISMA (NOS)	Direct	laboratory-confirmed COVID-19	“severe” outcome in Community-based studies	Pooled prevalence	0.1% (0.0–2.2%)
47	2022	W. Sumner et al.	United States, Italy, Turkey and other 60 countries	children and young adults ＜ 21 years of age	severe outcomes	Physical	PRISMA (NOS)	Direct	laboratory-confirmed COVID-19	died. in Community-based studies	Pooled prevalence	0.02% (0.001–0.05%)
47	2022	W. Sumner et al.	United States, Italy, Turkey and other 60 countries	children and young adults ＜ 21 years of age	severe outcomes	Physical	PRISMA (NOS)	Direct	laboratory-confirmed COVID-19	Hospitalized In Hospital-based screening studies	Pooled prevalence	23.9% (19.0–29.2%)
47	2022	W. Sumner et al.	United States, Italy, Turkey and other 60 countries	children and young adults ＜ 21 years of age	severe outcomes	Physical	PRISMA (NOS)	Direct	laboratory-confirmed COVID-19	admitted to the ICU In Hospital-based screening studies	Pooled prevalence	2.9% (2.1–3.8%)
47	2022	W. Sumner et al.	United States, Italy, Turkey and other 60 countries	children and young adults ＜ 21 years of age	severe outcomes	Physical	PRISMA (NOS)	Direct	laboratory-confirmed COVID-19	severe outcome In Hospital-based screening studies	Pooled prevalence	1.3% (0.5–2.3%)
47	2022	W. Sumner et al.	United States, Italy, Turkey and other 60 countries	children and young adults ＜ 21 years of age	severe outcomes	Physical	PRISMA (NOS)	Direct	laboratory-confirmed COVID-19	died In Hospital-based screening studies	Pooled prevalence	0.2% (0.02–0.5%).
47	2022	W. Sumner et al.	United States, Italy, Turkey and other 60 countries	children and young adults ＜ 21 years of age	severe outcomes	Physical	PRISMA (NOS)	Direct	laboratory-confirmed COVID-19	required ICU admission In Studiess of hospitalized children	Pooled prevalence	10.1% (6.1–14.9%)
47	2022	W. Sumner et al.	United States, Italy, Turkey and other 60 countries	children and young adults ＜ 21 years of age	severe outcomes	Physical	PRISMA (NOS)	Direct	laboratory-confirmed COVID-19	severe outcome In Studiess of hospitalized children	Pooled prevalence	4.2% (0.0–13.8%)
47	2022	W. Sumner et al.	United States, Italy, Turkey and other 60 countries	children and young adults ＜ 21 years of age	severe outcomes	Physical	PRISMA (NOS)	Direct	laboratory-confirmed COVID-19	Death In Studiess of hospitalized children	Pooled prevalence	1.1% (0.2–2.3%)
49	2020	Sood et al.	France, the UK, Italy, Spain, Chile and the US	Children	MIS-C	Physical	STROBE(STROBE)	Direct	COVID-19 associated multisystem inflammatory syndrome (MIS-C)	Fever	Pooled prevalence	0.914(0.839-0.989)
49	2020	Sood et al.	France, the UK, Italy, Spain, Chile and the US	Children	MIS-C	Physical	STROBE(STROBE)	Direct	COVID-19 associated multisystem inflammatory syndrome (MIS-C)	Conjunctivitis	Pooled prevalence	0.549(0.432-0.667)
49	2020	Sood et al.	France, the UK, Italy, Spain, Chile and the US	Children	MIS-C	Physical	STROBE(STROBE)	Direct	COVID-19 associated multisystem inflammatory syndrome (MIS-C)	Rash	Pooled prevalence	0.683(0.600-0.766)
49	2020	Sood et al.	France, the UK, Italy, Spain, Chile and the US	Children	MIS-C	Physical	STROBE(STROBE)	Direct	COVID-19 associated multisystem inflammatory syndrome (MIS-C)	Renal System	Pooled prevalence	0.187(0.159-0.214)
49	2020	Sood et al.	France, the UK, Italy, Spain, Chile and the US	Children	MIS-C	Physical	STROBE(STROBE)	Direct	COVID-19 associated multisystem inflammatory syndrome (MIS-C)	Nervous System	Pooled prevalence	0.191(0.102-0.281)
49	2020	Sood et al.	France, the UK, Italy, Spain, Chile and the US	Children	MIS-C	Physical	STROBE(STROBE)	Direct	COVID-19 associated multisystem inflammatory syndrome (MIS-C)	Cardiovascular System	Pooled prevalence	0.533(0.428-0.639)
49	2020	Sood et al.	France, the UK, Italy, Spain, Chile and the US	Children	MIS-C	Physical	STROBE(STROBE)	Direct	COVID-19 associated multisystem inflammatory syndrome (MIS-C)	Gastrointestinal system	Pooled prevalence	0.593(0.480-0.706)
49	2020	Sood et al.	France, the UK, Italy, Spain, Chile and the US	Children	MIS-C	Physical	STROBE(STROBE)	Direct	COVID-19 associated multisystem inflammatory syndrome (MIS-C)	Respiratory System	Pooled prevalence	0.463(0.347-0.579)
49	2020	Sood et al.	France, the UK, Italy, Spain, Chile and the US	Children	MIS-C	Physical	STROBE(STROBE)	Direct	COVID-19 associated multisystem inflammatory syndrome (MIS-C)	ARDS	Pooled prevalence	0.062(0.043-0.081)
49	2020	Sood et al.	France, the UK, Italy, Spain, Chile and the US	Children	MIS-C	Physical	STROBE(STROBE)	Direct	COVID-19 associated multisystem inflammatory syndrome (MIS-C)	CCF	Pooled prevalence	0.279(0.102-0.457)
49	2020	Sood et al.	France, the UK, Italy, Spain, Chile and the US	Children	MIS-C	Physical	STROBE(STROBE)	Direct	COVID-19 associated multisystem inflammatory syndrome (MIS-C)	KLD	Pooled prevalence	0.471(0.334-0.609)
49	2020	Sood et al.	France, the UK, Italy, Spain, Chile and the US	Children	MIS-C	Physical	STROBE(STROBE)	Direct	COVID-19 associated multisystem inflammatory syndrome (MIS-C)	Myocarditis	Pooled prevalence	0.393(0.281-0.505)
49	2020	Sood et al.	France, the UK, Italy, Spain, Chile and the US	Children	MIS-C	Physical	STROBE(STROBE)	Direct	COVID-19 associated multisystem inflammatory syndrome (MIS-C)	Coronary vessel abnormalities	Pooled prevalence	0.231(0.122-0.341)
49	2020	Sood et al.	France, the UK, Italy, Spain, Chile and the US	Children	MIS-C	Physical	STROBE(STROBE)	Direct	COVID-19 associated multisystem inflammatory syndrome (MIS-C)	Pericardial Effusion	Pooled prevalence	0.187(0.0910.284)
49	2020	Sood et al.	France, the UK, Italy, Spain, Chile and the US	Children	MIS-C	Physical	STROBE(STROBE)	Direct	COVID-19 associated multisystem inflammatory syndrome (MIS-C)	Shock	Pooled prevalence	0.490 (0.453- 0.526)
50	2021	R Smith et al.	Ghana, China-­Hong Kong, Italy, Kenya, Nigeria, South Africa, Spain, Sweden, the Democratic Republic of Congo, Turkey, Uganda and the USA	pregnant women	dverse outcomes among Neonates born to women with SARS-­CoV-­2 infection	Physical	PRISMA(adapted Newcastle-­Ottawa Scale)	Direct	neonates born to laboratory-confirmed COVID-19 mothers	neonatal care unit after birth	Risk ratio	1.86(1.12 to 3.08)	Weak	n=7637, I2=73.2%, P/chhi/Z not reported
50	2021	R Smith et al.	Ghana, China-­Hong Kong, Italy, Kenya, Nigeria, South Africa, Spain, Sweden, the Democratic Republic of Congo, Turkey, Uganda and the USA	pregnant women	dverse outcomes among Neonates born to women with SARS-­CoV-­2 infection	Physical	PRISMA(adapted Newcastle-­Ottawa Scale)	Direct	neonates born to laboratory-confirmed COVID-19 mothers	born preterm	Risk ratio	1.71(1.28 to 2.29)	Weak	n=5456, I2=50.31%, P/chhi/Z not reported
50	2021	R Smith et al.	Ghana, China-­Hong Kong, Italy, Kenya, Nigeria, South Africa, Spain, Sweden, the Democratic Republic of Congo, Turkey, Uganda and the USA	pregnant women	dverse outcomes among Neonates born to women with SARS-­CoV-­2 infection	Physical	PRISMA(adapted Newcastle-­Ottawa Scale)	Direct	neonates born to laboratory-confirmed COVID-19 mothers	moderately preterm	Risk ratio	2.92(1.88 to 4.54)	Weak	n=5623, I2=34.74%, P/chhi/Z not reported
50	2021	R Smith et al.	Ghana, China-­Hong Kong, Italy, Kenya, Nigeria, South Africa, Spain, Sweden, the Democratic Republic of Congo, Turkey, Uganda and the USA	pregnant women	dverse outcomes among Neonates born to women with SARS-­CoV-­2 infection	Physical	PRISMA(adapted Newcastle-­Ottawa Scale)	Direct	neonates born to laboratory-confirmed COVID-19 mothers	be born low birth weight	Risk ratio	1.19(1.02 to 1.40)	Weak	n=7637, I2=73.2%, P/chhi/Z not reported
50	2021	R Smith et al.	Ghana, China-­Hong Kong, Italy, Kenya, Nigeria, South Africa, Spain, Sweden, the Democratic Republic of Congo, Turkey, Uganda and the USA	pregnant women	dverse outcomes among Neonates born to women with SARS-­CoV-­2 infection	Physical	PRISMA(adapted Newcastle-­Ottawa Scale)	Direct	neonates born to laboratory-confirmed COVID-19 mothers	Early neonatal death	Risk ratio	1.89 (0.61 to 5.9)	Weak	P/chhi/Z not reported
50	2021	R Smith et al.	Ghana, China-­Hong Kong, Italy, Kenya, Nigeria, South Africa, Spain, Sweden, the Democratic Republic of Congo, Turkey, Uganda and the USA	pregnant women	dverse outcomes among Neonates born to women with SARS-­CoV-­2 infection	Physical	PRISMA(adapted Newcastle-­Ottawa Scale)	Direct	neonates born to laboratory-confirmed COVID-19 mothers	Neonatal death	Risk ratio	1.93 (0.71 to 5.25)	Weak	P/chhi/Z not reported
50	2021	R Smith et al.	Ghana, China-­Hong Kong, Italy, Kenya, Nigeria, South Africa, Spain, Sweden, the Democratic Republic of Congo, Turkey, Uganda and the USA	pregnant women	dverse outcomes among Neonates born to women with SARS-­CoV-­2 infection	Physical	PRISMA(adapted Newcastle-­Ottawa Scale)	Direct	neonates born to laboratory-confirmed COVID-19 mothers	NICU admission at birth	Risk ratio	2.12 (1.31 to 3.43)	Weak	P/chhi/Z not reported
50	2021	R Smith et al.	Ghana, China-­Hong Kong, Italy, Kenya, Nigeria, South Africa, Spain, Sweden, the Democratic Republic of Congo, Turkey, Uganda and the USA	pregnant women	dverse outcomes among Neonates born to women with SARS-­CoV-­2 infection	Physical	PRISMA(adapted Newcastle-­Ottawa Scale)	Direct	neonates born to laboratory-confirmed COVID-19 mothers	Very low birth weight (<1500 g)	Risk ratio	1.67 (1.07 to 2.62)	Weak	P/chhi/Z not reported
50	2021	R Smith et al.	Ghana, China-­Hong Kong, Italy, Kenya, Nigeria, South Africa, Spain, Sweden, the Democratic Republic of Congo, Turkey, Uganda and the USA	pregnant women	dverse outcomes among Neonates born to women with SARS-­CoV-­2 infection	Physical	PRISMA(adapted Newcastle-­Ottawa Scale)	Direct	neonates born to laboratory-confirmed COVID-19 mothers	Low birth weight (<2500 g)	Risk ratio	1.32 (1.09 to 1.59)	Weak	P/chhi/Z not reported
50	2021	R Smith et al.	Ghana, China-­Hong Kong, Italy, Kenya, Nigeria, South Africa, Spain, Sweden, the Democratic Republic of Congo, Turkey, Uganda and the USA	pregnant women	dverse outcomes among Neonates born to women with SARS-­CoV-­2 infection	Physical	PRISMA(adapted Newcastle-­Ottawa Scale)	Direct	neonates born to laboratory-confirmed COVID-19 mothers	Small for gestational age (3rd)	Risk ratio	1.22 (0.86 to 1.71)	Weak	P/chhi/Z not reported
50	2021	R Smith et al.	Ghana, China-­Hong Kong, Italy, Kenya, Nigeria, South Africa, Spain, Sweden, the Democratic Republic of Congo, Turkey, Uganda and the USA	pregnant women	dverse outcomes among Neonates born to women with SARS-­CoV-­2 infection	Physical	PRISMA(adapted Newcastle-­Ottawa Scale)	Direct	neonates born to laboratory-confirmed COVID-19 mothers	Small for gestational age (10th)	Risk ratio	1.05 (0.85 to 1.30)	Weak	P/chhi/Z not reported
50	2021	R Smith et al.	Ghana, China-­Hong Kong, Italy, Kenya, Nigeria, South Africa, Spain, Sweden, the Democratic Republic of Congo, Turkey, Uganda and the USA	pregnant women	dverse outcomes among Neonates born to women with SARS-­CoV-­2 infection	Physical	PRISMA(adapted Newcastle-­Ottawa Scale)	Direct	neonates born to laboratory-confirmed COVID-19 mothers	Moderate preterm birth (<34 weeks)	Risk ratio	1.62 (1.20 to 2.17)	Weak	P/chhi/Z not reported
50	2021	R Smith et al.	Ghana, China-­Hong Kong, Italy, Kenya, Nigeria, South Africa, Spain, Sweden, the Democratic Republic of Congo, Turkey, Uganda and the USA	pregnant women	dverse outcomes among Neonates born to women with SARS-­CoV-­2 infection	Physical	PRISMA(adapted Newcastle-­Ottawa Scale)	Direct	neonates born to laboratory-confirmed COVID-19 mothers	Moderate preterm birth (<34 weeks) (COVID-19 onset <34 weeks)‡	Risk ratio	3.12 (1.94 to 5.02)	Weak	P/chhi/Z not reported
50	2021	R Smith et al.	Ghana, China-­Hong Kong, Italy, Kenya, Nigeria, South Africa, Spain, Sweden, the Democratic Republic of Congo, Turkey, Uganda and the USA	pregnant women	dverse outcomes among Neonates born to women with SARS-­CoV-­2 infection	Physical	PRISMA(adapted Newcastle-­Ottawa Scale)	Direct	neonates born to laboratory-confirmed COVID-19 mothers	Preterm birth (<37 weeks)	Risk ratio	1.41 (1.15 to 1.73)	Weak	P/chhi/Z not reported
50	2021	R Smith et al.	Ghana, China-­Hong Kong, Italy, Kenya, Nigeria, South Africa, Spain, Sweden, the Democratic Republic of Congo, Turkey, Uganda and the USA	pregnant women	dverse outcomes among Neonates born to women with SARS-­CoV-­2 infection	Physical	PRISMA(adapted Newcastle-­Ottawa Scale)	Direct	neonates born to laboratory-confirmed COVID-19 mothers	Preterm birth (<37 weeks) (COVID-19 onset <37 weeks)‡	Risk ratio	1.70 (1.22 to 2.36)	Weak	P/chhi/Z not reported
53	2022	Silverberg et al.	North America, Europe, Asia, and Australia	children	Child transmission of SARS‑CoV‑2	Physical/Social	PRISMA(NIH Quality Assessment Tool )	Direct	laboratory-confirmed COVID-19	a contact of a pediatric index case being infected	Pooled prevalence	0.10 (0.03-0.25)
53	2022	Silverberg et al.	North America, Europe, Asia, and Australia	children	Child transmission of SARS‑CoV‑2	Physical/Social	PRISMA(NIH Quality Assessment Tool )	Direct	confirmed transmission of SARS-CoV-2 from a child	SARs in close contact settings compared with adults	Odds ratio	0.21 (0.05-0.91)	Weak	p/z/chi not reported
53	2022	Silverberg et al.	North America, Europe, Asia, and Australia	children	Child transmission of SARS‑CoV‑2	Physical/Social	PRISMA(NIH Quality Assessment Tool )	Direct	laboratory-confirmed COVID-19	The SAR estimate for household settings	Pooled prevalence	0.18 (0.07-0.42),
53	2022	Silverberg et al.	North America, Europe, Asia, and Australia	children	Child transmission of SARS‑CoV‑2	Physical/Social	PRISMA(NIH Quality Assessment Tool )	Direct	laboratory-confirmed COVID-19	the SAR estimate for school settings	Pooled prevalence	0.04 (0.00-0.28)
54	2021	Shi et al.	Oman, Indonesia, South Korea, Brazil, Saudi Arabia, Pakistan, Kuwait and KSA, China, USA	aged＜18 years	Risk factors for poor prognosis	Physical	PRISMA (the Cochrane Risk-of-Bias assessment tool, the ROBINS-I tool, NOS, IHE checklist)	Direct	laboratory-confirmed COVID-19	Suspected or confirmed ARDS	Odds ratio	28.44 (7.61, 106.25)	Weak	n=607, p/z/chi not reported
54	2021	Shi et al.	Oman, Indonesia, South Korea, Brazil, Saudi Arabia, Pakistan, Kuwait and KSA, China, USA	aged＜18 years	Risk factors for poor prognosis	Physical	PRISMA (the Cochrane Risk-of-Bias assessment tool, the ROBINS-I tool, NOS, IHE checklist)	Direct	laboratory-confirmed COVID-19	Age less than one month	Odds ratio	2.29 (1.48, 3.56)	Weak	n=1621, p/z/chi not reported
54	2021	Shi et al.	Oman, Indonesia, South Korea, Brazil, Saudi Arabia, Pakistan, Kuwait and KSA, China, USA	aged＜18 years	Risk factors for poor prognosis	Physical	PRISMA (the Cochrane Risk-of-Bias assessment tool, the ROBINS-I tool, NOS, IHE checklist)	Direct	laboratory-confirmed COVID-19	Congenital heart disease	Odds ratio	2.76 (1.04, 7.30)	Weak	p/z/chi not reported
54	2021	Shi et al.	Oman, Indonesia, South Korea, Brazil, Saudi Arabia, Pakistan, Kuwait and KSA, China, USA	aged＜18 years	Risk factors for poor prognosis	Physical	PRISMA (the Cochrane Risk-of-Bias assessment tool, the ROBINS-I tool, NOS, IHE checklist)	Direct	laboratory-confirmed COVID-19	Obesity	Odds ratio	2.42 (1.09, 5.40)	Weak	p/z/chi not reported
54	2021	Shi et al.	Oman, Indonesia, South Korea, Brazil, Saudi Arabia, Pakistan, Kuwait and KSA, China, USA	aged＜18 years	Risk factors for poor prognosis	Physical	PRISMA (the Cochrane Risk-of-Bias assessment tool, the ROBINS-I tool, NOS, IHE checklist)	Direct	laboratory-confirmed COVID-19	Gastrointestinal symptoms	Odds ratio	2.01 (1.29, 3.13)	Weak	p/z/chi not reported
54	2021	Shi et al.	Oman, Indonesia, South Korea, Brazil, Saudi Arabia, Pakistan, Kuwait and KSA, China, USA	aged＜18 years	Risk factors for poor prognosis	Physical	PRISMA (the Cochrane Risk-of-Bias assessment tool, the ROBINS-I tool, NOS, IHE checklist)	Direct	laboratory-confirmed COVID-19	Shortness of breath	Odds ratio	6.27 (1.57, 25.05)	Weak	p/z/chi not reported
54	2021	Shi et al.	Oman, Indonesia, South Korea, Brazil, Saudi Arabia, Pakistan, Kuwait and KSA, China, USA	aged＜18 years	Risk factors for poor prognosis	Physical	PRISMA (the Cochrane Risk-of-Bias assessment tool, the ROBINS-I tool, NOS, IHE checklist)	Direct	laboratory-confirmed COVID-19	Male sex	Odds ratio	1.34 (1.01, 1.80)	Weak	p/z/chi not reported
54	2021	Shi et al.	Oman, Indonesia, South Korea, Brazil, Saudi Arabia, Pakistan, Kuwait and KSA, China, USA	aged＜18 years	Risk factors for poor prognosis	Physical	PRISMA (the Cochrane Risk-of-Bias assessment tool, the ROBINS-I tool, NOS, IHE checklist)	Direct	laboratory-confirmed COVID-19	Underlying conditions	Odds ratio	2.83 (1.58, 5.06)	Weak	p/z/chi not reported
54	2021	Shi et al.	Oman, Indonesia, South Korea, Brazil, Saudi Arabia, Pakistan, Kuwait and KSA, China, USA	aged＜18 years	Risk factors for poor prognosis	Physical	PRISMA (the Cochrane Risk-of-Bias assessment tool, the ROBINS-I tool, NOS, IHE checklist)	Direct	laboratory-confirmed COVID-19	Chronic pulmonary disease	Odds ratio	3.17 (1.23, 8.22)	Weak	p/z/chi not reported
54	2021	Shi et al.	Oman, Indonesia, South Korea, Brazil, Saudi Arabia, Pakistan, Kuwait and KSA, China, USA	aged＜18 years	Risk factors for poor prognosis	Physical	PRISMA (the Cochrane Risk-of-Bias assessment tool, the ROBINS-I tool, NOS, IHE checklist)	Direct	laboratory-confirmed COVID-19	MIS-C	Odds ratio	2.35 (1.27, 4.34)	Weak	p/z/chi not reported
54	2021	Shi et al.	Oman, Indonesia, South Korea, Brazil, Saudi Arabia, Pakistan, Kuwait and KSA, China, USA	aged＜18 years	Risk factors for poor prognosis	Physical	PRISMA (the Cochrane Risk-of-Bias assessment tool, the ROBINS-I tool, NOS, IHE checklist)	Direct	laboratory-confirmed COVID-19	CRP/mg/L (at baseline)	WMD	125.80 (37.04, 214.56)	Weak	n=66, I2=100%, p/z/chi not reported
54	2021	Shi et al.	Oman, Indonesia, South Korea, Brazil, Saudi Arabia, Pakistan, Kuwait and KSA, China, USA	aged＜18 years	Risk factors for poor prognosis	Physical	PRISMA (the Cochrane Risk-of-Bias assessment tool, the ROBINS-I tool, NOS, IHE checklist)	Direct	laboratory-confirmed COVID-19	Shortness of breath	Odds ratio	16.96 (7.66, 37.51)	Weak	p/z/chi not reported
54	2021	Shi et al.	Oman, Indonesia, South Korea, Brazil, Saudi Arabia, Pakistan, Kuwait and KSA, China, USA	aged＜18 years	Risk factors for poor prognosis	Physical	PRISMA (the Cochrane Risk-of-Bias assessment tool, the ROBINS-I tool, NOS, IHE checklist)	Direct	laboratory-confirmed COVID-19	Confirmed ARDS	Odds ratio	56.43 (10.27, 310.00)	Weak	p/z/chi not reported
55	2021	Sharma et al.	not reported	children and adolescents	prevalence and pattern of sleep disturbances	Cognitive/quality of life	PRISMA (the JBI Critical Appraisal Checklist)	Indirect	during the COVID-19 pandemic	sleep disturbance in children	pooled prevalence	54% (50-57%)
55	2021	Sharma et al.	not reported	children and adolescents	prevalence and pattern of sleep disturbances	Cognitive/quality of life	PRISMA (the JBI Critical Appraisal Checklist)	Indirect	during the COVID-19 pandemic	the prevalence of sleep disturbances in preschool children compared with pre-pandemic	Odds ratio	0.87 (0.58-1.30)	Not significant
55	2021	Sharma et al.	not reported	children and adolescents	prevalence and pattern of sleep disturbances	Cognitive/quality of life	PRISMA (the JBI Critical Appraisal Checklist)	Indirect	during the COVID-19 pandemic	prevalence of children with worsening of sleep quality	pooled prevalence	27% (12-49%)
55	2021	Sharma et al.	not reported	children and adolescents	prevalence and pattern of sleep disturbances	Cognitive/quality of life	PRISMA (the JBI Critical Appraisal Checklist)	Indirect	during the COVID-19 pandemic	improvement in sleep quality during the pandemic	pooled prevalence	10% ( 5-19%)
55	2021	Sharma et al.	not reported	children and adolescents	prevalence and pattern of sleep disturbances	Cognitive/quality of life	PRISMA (the JBI Critical Appraisal Checklist)	Indirect	during the COVID-19 pandemic	children with reduced sleep duration during the pandemic	pooled prevalence	16% ( 5-40%)
55	2021	Sharma et al.	not reported	children and adolescents	prevalence and pattern of sleep disturbances	Cognitive/quality of life	PRISMA (the JBI Critical Appraisal Checklist)	Indirect	during the COVID-19 pandemic	children not meeting sleep duration recommendation	pooled prevalence	49% ( 39-58%)
56	2021	SHARMA et al.	not reported	children and adolescents	paediatric hyperinflammatory conditions (PHICs)	Physical	PRISMA (modified Jadad scale, scoring test developed by Saunders et al. (2017) )	Direct	laboratory-confirmed COVID-19	prevalence of PHICs	Pooled estimate	0.29( 0.18–0.42)
57	2021	Shah et al.	Europe and America	children and adolescents	vitamin D levels	Physical	PRISMA (not reported)	Direct	laboratory-confirmed COVID-19	vitamin D deficiency	pooled prevalence	45.91% (25.148–67.450).
57	2021	Shah et al.	Europe and America	children and adolescents	vitamin D levels	Physical	PRISMA (not reported)	Direct	laboratory-confirmed COVID-19	risk of severe infected disease compared with low levels of vitamin D	Odds ratio	5.5(1.560–19.515)	Weak	P=0.008,z=2.649,n<1000
58	2021	Shah et al.	China, Malaysia, Spain, Italy, and USA, France, UK, Iran, Austria, Brazil, India, Turkey and Uruguay	children and adolescents	Epidemiological, clinical and biomarker profile	Physical	PRISMA (AMSTAR 2)	Direct	laboratory-confirmed COVID-19	asymptomatic	pooled prevalence	21.17% (17.818–24.729)			纳入的系统评价，提取了作者对观察性研究合并的数据
58	2021	Shah et al.	China, Malaysia, Spain, Italy, and USA, France, UK, Iran, Austria, Brazil, India, Turkey and Uruguay	children and adolescents	Epidemiological, clinical and biomarker profile	Physical	PRISMA (AMSTAR 2)	Direct	laboratory-confirmed COVID-19	mortality rate	pooled prevalence	0.12% (0.0356–0.246)
61	2022	Sabu et al.	the USA, Israel, South Korea and Denmark, Finland, Poland and Spain	Children and Adolescents	Effectiveness of the BNT162b2 (Pfizer-BioNTech) Vaccine	Physical/health system	PRISMA (QATSDD)	Indirect	after COVID-19 vaccination Pfizer-BioNTech (mRNA BNT162b2)	a reduction in COVID infections with BNT123 vaccine	Odds ratio	0.08 (0.04–0.14)	Suggestive	Q(9)=743.45(p=0), I=99.5%, n>1000
61	2022	Sabu et al.	the USA, Israel, South Korea and Denmark, Finland, Poland and Spain	Children and Adolescents	Effectiveness of the BNT162b2 (Pfizer-BioNTech) Vaccine	Physical/health system	PRISMA (QATSDD)	Indirect	after COVID-19 vaccination	Vaccine effectiveness	Pooled estimate	92% (86–96)
61	2022	Sabu et al.	the USA, Israel, South Korea and Denmark, Finland, Poland and Spain	Children and Adolescents	Effectiveness of the BNT162b2 (Pfizer-BioNTech) Vaccine	Physical/health system	PRISMA (QATSDD)	Indirect	after COVID-19 vaccination Pfizer-BioNTech (mRNA BNT162b2)	Vaccine Effectiveness against Documented Hospitalisation	Odds ratio	0.09(0.06, 0.13)	Weak	Q(3)=4.28(p=0.23), I=30.8%, n>1000
61	2022	Sabu et al.	the USA, Israel, South Korea and Denmark, Finland, Poland and Spain	Children and Adolescents	Effectiveness of the BNT162b2 (Pfizer-BioNTech) Vaccine	Physical/health system	PRISMA (QATSDD)	Indirect	after COVID-19 vaccination Pfizer-BioNTech (mRNA BNT162b2)	Vaccine Effectiveness against ICU Admissions	Odds ratio	0.15(0.04–0.5)	Weak	Q(1)=0.13(p=0.72), I=0%, n>1000
62	2022	Ruvinsky et al.	Latin America and the Caribbean	Children	MIS-C	Physical	PRISMA (checklist developed by the United States National Heart, Lung, and Blood Institute)	Direct	COVID-19 associated multisystem inflammatory syndrome (MIS-C)	Obesity	Pooled prevalence	0.11 (0.06–0.20)
62	2022	Ruvinsky et al.	Latin America and the Caribbean	Children	MIS-C	Physical	PRISMA (checklist developed by the United States National Heart, Lung, and Blood Institute)	Direct	COVID-19 associated multisystem inflammatory syndrome (MIS-C)	Close contact	Pooled prevalence	0.59 (0.39–0.76)
62	2022	Ruvinsky et al.	Latin America and the Caribbean	Children	MIS-C	Physical	PRISMA (checklist developed by the United States National Heart, Lung, and Blood Institute)	Direct	COVID-19 associated multisystem inflammatory syndrome (MIS-C)	Positive PCR	Pooled prevalence	0.32 (0.22–0.44)
62	2022	Ruvinsky et al.	Latin America and the Caribbean	Children	MIS-C	Physical	PRISMA (checklist developed by the United States National Heart, Lung, and Blood Institute)	Direct	COVID-19 associated multisystem inflammatory syndrome (MIS-C)	Positive serology	Pooled prevalence	0.74 (0.58–0.86)
62	2022	Ruvinsky et al.	Latin America and the Caribbean	Children	MIS-C	Physical	PRISMA (checklist developed by the United States National Heart, Lung, and Blood Institute)	Direct	COVID-19 associated multisystem inflammatory syndrome (MIS-C)	Fever	Pooled prevalence	0.99 (0.9–1)
62	2022	Ruvinsky et al.	Latin America and the Caribbean	Children	MIS-C	Physical	PRISMA (checklist developed by the United States National Heart, Lung, and Blood Institute)	Direct	COVID-19 associated multisystem inflammatory syndrome (MIS-C)	Rash	Pooled prevalence	0.74 (0.51–0.89)
62	2022	Ruvinsky et al.	Latin America and the Caribbean	Children	MIS-C	Physical	PRISMA (checklist developed by the United States National Heart, Lung, and Blood Institute)	Direct	COVID-19 associated multisystem inflammatory syndrome (MIS-C)	Conjunctival injection	Pooled prevalence	0.67 (0.42–0.86)
62	2022	Ruvinsky et al.	Latin America and the Caribbean	Children	MIS-C	Physical	PRISMA (checklist developed by the United States National Heart, Lung, and Blood Institute)	Direct	COVID-19 associated multisystem inflammatory syndrome (MIS-C)	Kawasaki disease (KD)	Pooled prevalence	0.61 (0.48–0.79)
62	2022	Ruvinsky et al.	Latin America and the Caribbean	Children	MIS-C	Physical	PRISMA (checklist developed by the United States National Heart, Lung, and Blood Institute)	Direct	COVID-19 associated multisystem inflammatory syndrome (MIS-C)	Shock	Pooled prevalence	0.52 (0.34–0.70)
62	2022	Ruvinsky et al.	Latin America and the Caribbean	Children	MIS-C	Physical	PRISMA (checklist developed by the United States National Heart, Lung, and Blood Institute)	Direct	COVID-19 associated multisystem inflammatory syndrome (MIS-C)	C-reactive protein (CRP)	Pooled estimate	19.8 (14.27–27.54) mg/dL
62	2022	Ruvinsky et al.	Latin America and the Caribbean	Children	MIS-C	Physical	PRISMA (checklist developed by the United States National Heart, Lung, and Blood Institute)	Direct	COVID-19 associated multisystem inflammatory syndrome (MIS-C)	Ferritin	Pooled estimate	394.46 (294.6–528) ng/mL
62	2022	Ruvinsky et al.	Latin America and the Caribbean	Children	MIS-C	Physical	PRISMA (checklist developed by the United States National Heart, Lung, and Blood Institute)	Direct	COVID-19 associated multisystem inflammatory syndrome (MIS-C)	D-dimer	Pooled estimate	3,275 (2,504–4,285) ng/mL
62	2022	Ruvinsky et al.	Latin America and the Caribbean	Children	MIS-C	Physical	PRISMA (checklist developed by the United States National Heart, Lung, and Blood Institute)	Direct	COVID-19 associated multisystem inflammatory syndrome (MIS-C)	Lymphocyte count	Pooled estimate	1,196 (1,087–1,316) cell/mm3
62	2022	Ruvinsky et al.	Latin America and the Caribbean	Children	MIS-C	Physical	PRISMA (checklist developed by the United States National Heart, Lung, and Blood Institute)	Direct	COVID-19 associated multisystem inflammatory syndrome (MIS-C)	Platelets	Pooled estimate	182,745 (172,931–193,116) cell/mm3
62	2022	Ruvinsky et al.	Latin America and the Caribbean	Children	MIS-C	Physical	PRISMA (checklist developed by the United States National Heart, Lung, and Blood Institute)	Direct	COVID-19 associated multisystem inflammatory syndrome (MIS-C)	Albumin	Pooled estimate	2.83 (2.64–3.02) g/dL
63	2022	Richter et al.	Germany, France, Italy, Spain, Chile, Israel, Turkey, Singapore, Brazil, Indonesia	children and adolescents	sleep quality	Cognitive/quality of life	PRISMA (NHLBI)	Indirect	during the COVID‐19 pandemic	an increase in sleep duration compared with the pre-pandemic	SMD	0.33 (0.07; 0.60)	Suggestive	n>1000, p < 0.001, I^2=97%
63	2022	Richter et al.	Germany, France, Italy, Spain, Chile, Israel, Turkey, Singapore, Brazil, Indonesia	children and adolescents	sleep quality	Cognitive/quality of life	PRISMA (NHLBI)	Indirect	during the COVID‐19 pandemic	late bedtime	SMD	0.78 (0.33; 1.22)	Suggestive	n>1000, p < 0.001, I^2=98%
63	2022	Richter et al.	Germany, France, Italy, Spain, Chile, Israel, Turkey, Singapore, Brazil, Indonesia	children and adolescents	sleep quality	Cognitive/quality of life	PRISMA (NHLBI)	Indirect	during the COVID‐19 pandemic	A trend toward reduced sleep efficiency	SMD	0.54 (0.75; 0.33)	Weak	n<1000, p -0.2, I^2=39%
64	2020	Raschetti et al.	Belgium, France, Italy, Spain, Iran, Turkey, China, Bangladesh, USA, UK	infants within the first 30 days of life	clinical features and outcomes	Physical	PRISMA, MOOSE (Mayo Evidence-Based Practice Centre tool)	Direct	laboratory-confirmed COVID-19	fever	Pooled prevalence	0.44
64	2020	Raschetti et al.	Belgium, France, Italy, Spain, Iran, Turkey, China, Bangladesh, USA, UK	infants within the first 30 days of life	clinical features and outcomes	Physical	PRISMA, MOOSE (Mayo Evidence-Based Practice Centre tool)	Direct	laboratory-confirmed COVID-19	gastrointestinal	Pooled prevalence	0.36
64	2020	Raschetti et al.	Belgium, France, Italy, Spain, Iran, Turkey, China, Bangladesh, USA, UK	infants within the first 30 days of life	clinical features and outcomes	Physical	PRISMA, MOOSE (Mayo Evidence-Based Practice Centre tool)	Direct	laboratory-confirmed COVID-19	respiratory	Pooled prevalence	0.52
64	2020	Raschetti et al.	Belgium, France, Italy, Spain, Iran, Turkey, China, Bangladesh, USA, UK	infants within the first 30 days of life	clinical features and outcomes	Physical	PRISMA, MOOSE (Mayo Evidence-Based Practice Centre tool)	Direct	laboratory-confirmed COVID-19	neurological manifestations	Pooled prevalence	0.18
64	2020	Raschetti et al.	Belgium, France, Italy, Spain, Iran, Turkey, China, Bangladesh, USA, UK	infants within the first 30 days of life	clinical features and outcomes	Physical	PRISMA, MOOSE (Mayo Evidence-Based Practice Centre tool)	Direct	laboratory-confirmed COVID-19	abnormal lung imaging	Pooled prevalence	0.64
64	2020	Raschetti et al.	Belgium, France, Italy, Spain, Iran, Turkey, China, Bangladesh, USA, UK	infants within the first 30 days of life	clinical features and outcomes	Physical	PRISMA, MOOSE (Mayo Evidence-Based Practice Centre tool)	Direct	laboratory-confirmed COVID-19	late SARS-CoV-2 infection with a lack of mother–neonate separation from birth	Odds ratio	4.94 (1.98–13.08)	Weak	p = 0.0002, n<1000
64	2020	Raschetti et al.	Belgium, France, Italy, Spain, Iran, Turkey, China, Bangladesh, USA, UK	infants within the first 30 days of life	clinical features and outcomes	Physical	PRISMA, MOOSE (Mayo Evidence-Based Practice Centre tool)	Direct	laboratory-confirmed COVID-19	late SARS-CoV-2 infection with breastfeeding	Odds ratio	0.35 (0.09–1.18)	Weak	p=0.10, n<1000
65	2022	Rahmati et al.	Saudi Arabia, Kuwait, Turkey, US, UK, Australia, Israel, Korea, and Canada.	children	pediatric new‐onset type 1(T1D) diabetes and diabetic ketoacidosis(DKA)	Physical	PRISMA(NOS)	Indirect	during the COVID-19 pandemic	New‐onset T1D	Pooled prevalence	0.080 (0.028–0.133)
65	2022	Rahmati et al.	Saudi Arabia, Kuwait, Turkey, US, UK, Australia, Israel, Korea, and Canada.	children	pediatric new‐onset type 1(T1D) diabetes and diabetic ketoacidosis(DKA)	Physical	PRISMA(NOS)	Indirect	during the COVID-19 pandemic	T1D incidence rate	Pooled prevalence	0.493 (0.289–0.697)
65	2022	Rahmati et al.	Saudi Arabia, Kuwait, Turkey, US, UK, Australia, Israel, Korea, and Canada.	children	pediatric new‐onset type 1(T1D) diabetes and diabetic ketoacidosis(DKA)	Physical	PRISMA(NOS)	Indirect	during the COVID‐19 pandemic	Risk of DKAll	Risk ratio	1.102 (1.069–1.135)	Suggestive	Z=6.380, P=0.0001, n>1000
65	2022	Rahmati et al.	Saudi Arabia, Kuwait, Turkey, US, UK, Australia, Israel, Korea, and Canada.	children	pediatric new‐onset type 1(T1D) diabetes and diabetic ketoacidosis(DKA)	Physical	PRISMA(NOS)	Indirect	during the COVID‐19 pandemic	Risk of Severe DKA	Risk ratio	1.055 (0.033–1.079)	Suggestive	Z=4.825, P=0.0001, n>1000
65	2022	Rahmati et al.	Saudi Arabia, Kuwait, Turkey, US, UK, Australia, Israel, Korea, and Canada.	children	pediatric new‐onset type 1(T1D) diabetes and diabetic ketoacidosis(DKA)	Physical	PRISMA(NOS)	Indirect	during the COVID‐19 pandemic	Risk of higher glucose	SMD	0.173 (0.022–0.323)	Weak	Z=2.253, p=0.024, I2=27%, n<1000
65	2022	Rahmati et al.	Saudi Arabia, Kuwait, Turkey, US, UK, Australia, Israel, Korea, and Canada.	children	pediatric new‐onset type 1(T1D) diabetes and diabetic ketoacidosis(DKA)	Physical	PRISMA(NOS)	Indirect	during the COVID‐19 pandemic	Risk of higher HbA1c	SMD	0.336 (0.074–0.598)	Weak	Z=2.515, p= 0.012, I2=87%, n>1000
66	2022	Raccanello et al.	North America, Asia, and Europe)	children and adolescents	depression, anxiety, posttraumatic stress disorder, and psychological distress	Psychological	PRISMA(not reported)	Indirect	during the COVID-19 pandemic	prevalence of psychological disorders and/or symptoms in children without mental health disturbances before the COVID-19 pandemic	pooled prevalence	0.20(0.16, 0.23)
68	2020	Qi et al.	China, USA , Italy, Iran, Spain, and Turkey, Jordan, Morocco	age range: 0–18years	Clinical, laboratory, and imaging features	Physical	MOOSE(NOS, JBI Reviewer’s Manual)	Direct	laboratory-confirmed COVID-19	Fever	pooled prevalence	48.5(41.4–55.6)			36	2146
68	2020	Qi et al.	China, USA , Italy, Iran, Spain, and Turkey, Jordan, Morocco	age range: 0–18years	Clinical, laboratory, and imaging features	Physical	MOOSE(NOS, JBI Reviewer’s Manual)	Direct	laboratory-confirmed COVID-19	Cough	pooled prevalence	40.6(33.9–47.5)			35	2116
68	2020	Qi et al.	China, USA , Italy, Iran, Spain, and Turkey, Jordan, Morocco	age range: 0–18years	Clinical, laboratory, and imaging features	Physical	MOOSE(NOS, JBI Reviewer’s Manual)	Direct	laboratory-confirmed COVID-19	Dyspnea	pooled prevalence	7(2.3–13.5)			21	1284
68	2020	Qi et al.	China, USA , Italy, Iran, Spain, and Turkey, Jordan, Morocco	age range: 0–18years	Clinical, laboratory, and imaging features	Physical	MOOSE(NOS, JBI Reviewer’s Manual)	Direct	laboratory-confirmed COVID-19	Myalgia	pooled prevalence	7.1(2.0–14.2)			13	985
68	2020	Qi et al.	China, USA , Italy, Iran, Spain, and Turkey, Jordan, Morocco	age range: 0–18years	Clinical, laboratory, and imaging features	Physical	MOOSE(NOS, JBI Reviewer’s Manual)	Direct	laboratory-confirmed COVID-19	Runny nose	pooled prevalence	11(6.9–15.8)			16	1295
68	2020	Qi et al.	China, USA , Italy, Iran, Spain, and Turkey, Jordan, Morocco	age range: 0–18years	Clinical, laboratory, and imaging features	Physical	MOOSE(NOS, JBI Reviewer’s Manual)	Direct	laboratory-confirmed COVID-19	Sore throat	pooled prevalence	6.8(2.8–12.0)			23	1310
68	2020	Qi et al.	China, USA , Italy, Iran, Spain, and Turkey, Jordan, Morocco	age range: 0–18years	Clinical, laboratory, and imaging features	Physical	MOOSE(NOS, JBI Reviewer’s Manual)	Direct	laboratory-confirmed COVID-19	Headache	pooled prevalence	9.2(4.1–15.7)			13	947
68	2020	Qi et al.	China, USA , Italy, Iran, Spain, and Turkey, Jordan, Morocco	age range: 0–18years	Clinical, laboratory, and imaging features	Physical	MOOSE(NOS, JBI Reviewer’s Manual)	Direct	laboratory-confirmed COVID-19	Abdominal pain	pooled prevalence	3.6(1.7–6.0)			12	1047
68	2020	Qi et al.	China, USA , Italy, Iran, Spain, and Turkey, Jordan, Morocco	age range: 0–18years	Clinical, laboratory, and imaging features	Physical	MOOSE(NOS, JBI Reviewer’s Manual)	Direct	laboratory-confirmed COVID-19	Nausea/Vomiting	pooled prevalence	5.7(3.6–8.1)			17	1388
68	2020	Qi et al.	China, USA , Italy, Iran, Spain, and Turkey, Jordan, Morocco	age range: 0–18years	Clinical, laboratory, and imaging features	Physical	MOOSE(NOS, JBI Reviewer’s Manual)	Direct	laboratory-confirmed COVID-19	Diarrhea	pooled prevalence	7.2(5.0–9.5)			23	1571
68	2020	Qi et al.	China, USA , Italy, Iran, Spain, and Turkey, Jordan, Morocco	age range: 0–18years	Clinical, laboratory, and imaging features	Physical	MOOSE(NOS, JBI Reviewer’s Manual)	Direct	laboratory-confirmed COVID-19	Fatigue	pooled prevalence	5.7(2.7–9.4)			12	814
68	2020	Qi et al.	China, USA , Italy, Iran, Spain, and Turkey, Jordan, Morocco	age range: 0–18years	Clinical, laboratory, and imaging features	Physical	MOOSE(NOS, JBI Reviewer’s Manual)	Direct	laboratory-confirmed COVID-19	Asymptomatic	pooled prevalence	27.7(19.7–36.4)			28	2121
68	2020	Qi et al.	China, USA , Italy, Iran, Spain, and Turkey, Jordan, Morocco	age range: 0–18years	Clinical, laboratory, and imaging features	Physical	MOOSE(NOS, JBI Reviewer’s Manual)	Direct	laboratory-confirmed COVID-19	Severe cases	pooled prevalence	1.1(0–2.9)			20	1933
68	2020	Qi et al.	China, USA , Italy, Iran, Spain, and Turkey, Jordan, Morocco	age range: 0–18years	Clinical, laboratory, and imaging features	Physical	MOOSE(NOS, JBI Reviewer’s Manual)	Direct	laboratory-confirmed COVID-19	Lymphocytosis	pooled prevalence	8.5(3.1–15.4)			15	542
68	2020	Qi et al.	China, USA , Italy, Iran, Spain, and Turkey, Jordan, Morocco	age range: 0–18years	Clinical, laboratory, and imaging features	Physical	MOOSE(NOS, JBI Reviewer’s Manual)	Direct	laboratory-confirmed COVID-19	Lymphopenia	pooled prevalence	5.5(2.8–8.9)			25	1303
68	2020	Qi et al.	China, USA , Italy, Iran, Spain, and Turkey, Jordan, Morocco	age range: 0–18years	Clinical, laboratory, and imaging features	Physical	MOOSE(NOS, JBI Reviewer’s Manual)	Direct	laboratory-confirmed COVID-19	Leukocytosis	pooled prevalence	3.5(0.6–8.1)			19	573
68	2020	Qi et al.	China, USA , Italy, Iran, Spain, and Turkey, Jordan, Morocco	age range: 0–18years	Clinical, laboratory, and imaging features	Physical	MOOSE(NOS, JBI Reviewer’s Manual)	Direct	laboratory-confirmed COVID-19	Leukopenia	pooled prevalence	7.3(3.4–12.2)			27	1320
68	2020	Qi et al.	China, USA , Italy, Iran, Spain, and Turkey, Jordan, Morocco	age range: 0–18years	Clinical, laboratory, and imaging features	Physical	MOOSE(NOS, JBI Reviewer’s Manual)	Direct	laboratory-confirmed COVID-19	High CRP	pooled prevalence	14(6.8–22.8)			24	1043
68	2020	Qi et al.	China, USA , Italy, Iran, Spain, and Turkey, Jordan, Morocco	age range: 0–18years	Clinical, laboratory, and imaging features	Physical	MOOSE(NOS, JBI Reviewer’s Manual)	Direct	laboratory-confirmed COVID-19	High LDH	pooled prevalence	17.4(7.8–29.3)			14	540
68	2020	Qi et al.	China, USA , Italy, Iran, Spain, and Turkey, Jordan, Morocco	age range: 0–18years	Clinical, laboratory, and imaging features	Physical	MOOSE(NOS, JBI Reviewer’s Manual)	Direct	laboratory-confirmed COVID-19	High ALT	pooled prevalence	6.2(2.7–10.6)			21	1035
68	2020	Qi et al.	China, USA , Italy, Iran, Spain, and Turkey, Jordan, Morocco	age range: 0–18years	Clinical, laboratory, and imaging features	Physical	MOOSE(NOS, JBI Reviewer’s Manual)	Direct	laboratory-confirmed COVID-19	High AST	pooled prevalence	12.3(7.5–17.8)			19	997
68	2020	Qi et al.	China, USA , Italy, Iran, Spain, and Turkey, Jordan, Morocco	age range: 0–18years	Clinical, laboratory, and imaging features	Physical	MOOSE(NOS, JBI Reviewer’s Manual)	Direct	laboratory-confirmed COVID-19	High CK-MB	pooled prevalence	43(25.4–61.5)			8	488
68	2020	Qi et al.	China, USA , Italy, Iran, Spain, and Turkey, Jordan, Morocco	age range: 0–18years	Clinical, laboratory, and imaging features	Physical	MOOSE(NOS, JBI Reviewer’s Manual)	Direct	laboratory-confirmed COVID-19	High ESR	pooled prevalence	29.7(10.0–53.3)			10	247
68	2020	Qi et al.	China, USA , Italy, Iran, Spain, and Turkey, Jordan, Morocco	age range: 0–18years	Clinical, laboratory, and imaging features	Physical	MOOSE(NOS, JBI Reviewer’s Manual)	Direct	laboratory-confirmed COVID-19	D-dimer increase	pooled prevalence	9.3(5.1–14.3)			11	508
68	2020	Qi et al.	China, USA , Italy, Iran, Spain, and Turkey, Jordan, Morocco	age range: 0–18years	Clinical, laboratory, and imaging features	Physical	MOOSE(NOS, JBI Reviewer’s Manual)	Direct	laboratory-confirmed COVID-19	Procalcitonin increase	pooled prevalence	22.2(9.6–37.7)			15	850
68	2020	Qi et al.	China, USA , Italy, Iran, Spain, and Turkey, Jordan, Morocco	age range: 0–18years	Clinical, laboratory, and imaging features	Physical	MOOSE(NOS, JBI Reviewer’s Manual)	Direct	laboratory-confirmed COVID-19	Normal	pooled prevalence	36(27.7–44.7)			28	1096
68	2020	Qi et al.	China, USA , Italy, Iran, Spain, and Turkey, Jordan, Morocco	age range: 0–18years	Clinical, laboratory, and imaging features	Physical	MOOSE(NOS, JBI Reviewer’s Manual)	Direct	laboratory-confirmed COVID-19	Unilateral lesion	pooled prevalence	29.4(24.8–34.3)			18	872
68	2020	Qi et al.	China, USA , Italy, Iran, Spain, and Turkey, Jordan, Morocco	age range: 0–18years	Clinical, laboratory, and imaging features	Physical	MOOSE(NOS, JBI Reviewer’s Manual)	Direct	laboratory-confirmed COVID-19	Bilateral lesion	pooled prevalence	24.7(18.2–31.6)			18	872
68	2020	Qi et al.	China, USA , Italy, Iran, Spain, and Turkey, Jordan, Morocco	age range: 0–18years	Clinical, laboratory, and imaging features	Physical	MOOSE(NOS, JBI Reviewer’s Manual)	Direct	laboratory-confirmed COVID-19	Ground-glass opacity	pooled prevalence	32.9(25.3–40.9)			22	935
68	2020	Qi et al.	China, USA , Italy, Iran, Spain, and Turkey, Jordan, Morocco	age range: 0–18years	Clinical, laboratory, and imaging features	Physical	MOOSE(NOS, JBI Reviewer’s Manual)	Direct	laboratory-confirmed COVID-19	Contact with a confirmed case	pooled prevalence	93.6(88.9–97.3)			26	1354
70	2022	Pogoreli´ et al.	not reported	patients aged <18 years	Complicated Appendicitis	Physical	PRISMA(Downs and Black scale)	Indirect	during the COVID-19 pandemic	incidence of complicated appendicitis compared to the pre-COVID-19 period	Risk ratio	1.63(1.33–2.01)	Suggestive	p < 0.00001, n>1000, I2 = 57%, Z=4.62(p=0.0000038374)
70	2022	Pogoreli´ et al.	not reported	patients aged <18 years	Complicated Appendicitis	Physical	PRISMA(Downs and Black scale)	Indirect	during the COVID-19 pandemic	proportion of children managed via the NOM compared to the pre-COVID-19 period	Risk ratio	1.95(1.45–2.61)	Suggestive	p < 0.00001, n>1000, I2 = 0%, Z=4.45(p=0.000008587029)
71	2022	Pogoreli et al.	not reported	patients aged <19 years	testicular torsion	Physical	PRISMA(Downs and Black scale)	Indirect	during the COVID-19 pandemic	the average duration of symptoms compared to the pre-COVID-19 period	WMD	2.6(6.78, 11.99)	Suggestive	moderate risk of bias
71	2022	Pogoreli et al.	not reported	patients aged <19 years	testicular torsion	Physical	PRISMA(Downs and Black scale)	Indirect	during the COVID-19 pandemic	the proportion of children with delayed presentation compared to the pre-COVID-19 period	Risk ratio	1.03(0.52, 2.02)	Not significant
71	2022	Pogoreli et al.	not reported	patients aged <19 years	testicular torsion	Physical	PRISMA(Downs and Black scale)	Indirect	during the COVID-19 pandemic	orchiectomy rate compared to the pre-COVID-19 period	Risk ratio	1.23(0.82, 1.84)	Not significant
75	2020	Division et al.	China, USA , Italy, England, France	aged ＜18 years	Neurological Complications	Physical/cognitive	PRISMA(NOS)	Direct	laboratory-confirmed COVID-19	specific neurological complaints(seizures, encephalopathy and meningeal signs) in children with severe illness	pooled prevalence	9.0%, 95% CI 6.5–12.1%)
75	2020	Division et al.	China, USA , Italy, England, France	aged ＜18 years	Neurological Complications	Physical/cognitive	PRISMA(NOS)	Direct	laboratory-confirmed COVID-19	Prevelense of nonspecific/specific neurological manifestations	pooled prevalence	16.7%(15.6–18.0%)
75	2020	Division et al.	China, USA , Italy, England, France	aged ＜18 years	Neurological Complications	Physical/cognitive	PRISMA(NOS)	Direct	laboratory-confirmed COVID-19	Prevelense of nonspecific neurological manifestations	pooled prevalence	15.6%(14.7–17.1%)
75	2020	Division et al.	China, USA , Italy, England, France	aged ＜18 years	Neurological Complications	Physical/cognitive	PRISMA(NOS)	Direct	laboratory-confirmed COVID-19	Prevelense of specific neurological manifestations	pooled prevalence	1.0%(0.7–1.4%)
75	2020	Division et al.	China, USA , Italy, England, France	aged ＜18 years	Neurological Complications	Physical/cognitive	PRISMA(NOS)	Direct	laboratory-confirmed COVID-19	Fatigue/myalgia, %	pooled prevalence	14.3 (13.1–15.6)
75	2020	Division et al.	China, USA , Italy, England, France	aged ＜18 years	Neurological Complications	Physical/cognitive	PRISMA(NOS)	Direct	laboratory-confirmed COVID-19	Headache, %	pooled prevalence	3.7 (3.1–4.4)
75	2020	Division et al.	China, USA , Italy, England, France	aged ＜18 years	Neurological Complications	Physical/cognitive	PRISMA(NOS)	Direct	laboratory-confirmed COVID-19	Seizure, %	pooled prevalence	3.1 (1.8–5.4)
75	2020	Division et al.	China, USA , Italy, England, France	aged ＜18 years	Neurological Complications	Physical/cognitive	PRISMA(NOS)	Direct	laboratory-confirmed COVID-19	Encephalopathy, %	pooled prevalence	12.6 (8.7–17.9)
77	2020	Panda et al.	Korea, Bangladesh, Turkey, Brazi, India, Spain, China, Italy, France	children up to 18 years a	psychological problems like anxiety, depression, irritability, mood swings, inattention and sleep disturbance	psychological/cognitive	PRISMA(NOS, ROBINS-I tool)	Indirect	during the COVID-19 pandemic	the proportion of Anxiety	Pooled prevalence	34.5% (33.8–35.1%)
77	2020	Panda et al.	Korea, Bangladesh, Turkey, Brazi, India, Spain, China, Italy, France	children up to 18 years a	psychological problems like anxiety, depression, irritability, mood swings, inattention and sleep disturbance	psychological/cognitive	PRISMA(NOS, ROBINS-I tool)	Indirect	during the COVID-19 pandemic	the proportion of Depression	Pooled prevalence	41.7% (40.8–42.3%)
77	2020	Panda et al.	Korea, Bangladesh, Turkey, Brazi, India, Spain, China, Italy, France	children up to 18 years a	psychological problems like anxiety, depression, irritability, mood swings, inattention and sleep disturbance	psychological/cognitive	PRISMA(NOS, ROBINS-I tool)	Indirect	during the COVID-19 pandemic	the proportion of Irritability	Pooled prevalence	42.3% (39.4–45.7%)
77	2020	Panda et al.	Korea, Bangladesh, Turkey, Brazi, India, Spain, China, Italy, France	children up to 18 years a	psychological problems like anxiety, depression, irritability, mood swings, inattention and sleep disturbance	psychological/cognitive	PRISMA(NOS, ROBINS-I tool)	Indirect	during the COVID-19 pandemic	the proportion of Boredom	Pooled prevalence	35.2% (32.9–39.1%)
77	2020	Panda et al.	Korea, Bangladesh, Turkey, Brazi, India, Spain, China, Italy, France	children up to 18 years a	psychological problems like anxiety, depression, irritability, mood swings, inattention and sleep disturbance	psychological/cognitive	PRISMA(NOS, ROBINS-I tool)	Indirect	during the COVID-19 pandemic	the proportion of Sleep disturbance	Pooled prevalence	21.3% (18.7–24.1%)
77	2020	Panda et al.	Korea, Bangladesh, Turkey, Brazi, India, Spain, China, Italy, France	children up to 18 years a	psychological problems like anxiety, depression, irritability, mood swings, inattention and sleep disturbance	psychological/cognitive	PRISMA(NOS, ROBINS-I tool)	Indirect	during the COVID-19 pandemic	the proportion of Excessive fear	Pooled prevalence	22.5% (19.3–25.4%)
77	2020	Panda et al.	Korea, Bangladesh, Turkey, Brazi, India, Spain, China, Italy, France	children up to 18 years a	psychological problems like anxiety, depression, irritability, mood swings, inattention and sleep disturbance	psychological/cognitive	PRISMA(NOS, ROBINS-I tool)	Indirect	during the COVID-19 pandemic	the proportion of Inattention	Pooled prevalence	30.8% (27.9–32.8%)
77	2020	Panda et al.	Korea, Bangladesh, Turkey, Brazi, India, Spain, China, Italy, France	children up to 18 years a	psychological problems like anxiety, depression, irritability, mood swings, inattention and sleep disturbance	psychological/cognitive	PRISMA(NOS, ROBINS-I tool)	Indirect	during the COVID-19 pandemic	the proportion of Overall worsening of behavior/any psychological symptoms	Pooled prevalence	79.4 % (71.8–88.3%)
80	2021	Nino et al.	not reported	(0–18 years)	lung imaging features	Physical	PRISMA((NIH) Quality Assessment Tool )	Direct	laboratory-confirmed COVID-19	normal chest CT scans	pooled prevalence	35.7%(27.5%–44%)
80	2021	Nino et al.	not reported	(0–18 years)	lung imaging features	Physical	PRISMA((NIH) Quality Assessment Tool )	Direct	laboratory-confirmed COVID-19	bilateral lesions	pooled prevalence	27.7% (19.9%–35.6%)
80	2021	Nino et al.	not reported	(0–18 years)	lung imaging features	Physical	PRISMA((NIH) Quality Assessment Tool )	Direct	laboratory-confirmed COVID-19	ground‐glass opacities (GGO)	pooled prevalence	37.2%(29.3%–45%)
80	2021	Nino et al.	not reported	(0–18 years)	lung imaging features	Physical	PRISMA((NIH) Quality Assessment Tool )	Direct	laboratory-confirmed COVID-19	the presence of consolidations or pneumonic infiltrates	pooled prevalence	22.3%(17.8%–26.9%)
83	2022	Nepal et al.	UK, France, Italy, Switzerland, Pakistan, the USA.	children and adolescents	Neurological Manifestations of MIS-C	Physical	MOOSE, PRISMA(NOS)	Direct	laboratory-confirmed COVID-19	overall neurological manifestation in MIS-C patients	pooled prevalence	27.1% (19 % to 37.1 %)
83	2022	Nepal et al.	UK, France, Italy, Switzerland, Pakistan, the USA.	children and adolescents	Neurological Manifestations of MIS-C	Physical	MOOSE, PRISMA(NOS)	Direct	laboratory-confirmed COVID-19	headache in MIS-C patients	pooled prevalence	27% (26.1% to 33.1 %)
83	2022	Nepal et al.	UK, France, Italy, Switzerland, Pakistan, the USA.	children and adolescents	Neurological Manifestations of MIS-C	Physical	MOOSE, PRISMA(NOS)	Direct	laboratory-confirmed COVID-19	meningism or meningitis in MIS-C patients	pooled prevalence	17.1% (7.7 % to 33.9 %)
83	2022	Nepal et al.	UK, France, Italy, Switzerland, Pakistan, the USA.	children and adolescents	Neurological Manifestations of MIS-C	Physical	MOOSE, PRISMA(NOS)	Direct	laboratory-confirmed COVID-19	encephalopathy in MIS-C patients	pooled prevalence	7.6 % (3 % to 17.7 %)
84	2020	Neef et al.	China; USA ,Korea, Italy, Iran, France, Canada, Iraq and Turkey	children ＜28 days of age	Clinical symptoms and Therapy	Physical	PRISMA(Methodological Quality and Synthesis of Case Series and Case Reports Protocol)	Direct	neonates born to laboratory-confirmed COVID-19 mothers	No clinical abnormalitiesa	pooled prevalence	0.804 (0.671–0.937)
84	2020	Neef et al.	China; USA ,Korea, Italy, Iran, France, Canada, Iraq and Turkey	children ＜28 days of age	Clinical symptoms and Therapy	Physical	PRISMA(Methodological Quality and Synthesis of Case Series and Case Reports Protocol)	Direct	neonates born to laboratory-confirmed COVID-19 mothers	Intrauterine distress	pooled prevalence	0.117 (0.052–0.181)
84	2020	Neef et al.	China; USA ,Korea, Italy, Iran, France, Canada, Iraq and Turkey	children ＜28 days of age	Clinical symptoms and Therapy	Physical	PRISMA(Methodological Quality and Synthesis of Case Series and Case Reports Protocol)	Direct	neonates born to laboratory-confirmed COVID-19 mothers	Dyspnea	pooled prevalence	0.401 (0.183–0.619)
84	2020	Neef et al.	China; USA ,Korea, Italy, Iran, France, Canada, Iraq and Turkey	children ＜28 days of age	Clinical symptoms and Therapy	Physical	PRISMA(Methodological Quality and Synthesis of Case Series and Case Reports Protocol)	Direct	neonates born to laboratory-confirmed COVID-19 mothers	Fever	pooled prevalence	0.268 (0.106–0.431)
84	2020	Neef et al.	China; USA ,Korea, Italy, Iran, France, Canada, Iraq and Turkey	children ＜28 days of age	Clinical symptoms and Therapy	Physical	PRISMA(Methodological Quality and Synthesis of Case Series and Case Reports Protocol)	Direct	neonates born to laboratory-confirmed COVID-19 mothers	SGAa	pooled prevalence	0.166 (0.005–0.327)
84	2020	Neef et al.	China; USA ,Korea, Italy, Iran, France, Canada, Iraq and Turkey	children ＜28 days of age	Clinical symptoms and Therapy	Physical	PRISMA(Methodological Quality and Synthesis of Case Series and Case Reports Protocol)	Direct	neonates born to laboratory-confirmed COVID-19 mothers	Vomiting	pooled prevalence	0.381 (0.138–0.612)
84	2020	Neef et al.	China; USA ,Korea, Italy, Iran, France, Canada, Iraq and Turkey	children ＜28 days of age	Clinical symptoms and Therapy	Physical	PRISMA(Methodological Quality and Synthesis of Case Series and Case Reports Protocol)	Direct	neonates born to laboratory-confirmed COVID-19 mothers	Moaning	pooled prevalence	0.510 (0.175–0.845)
84	2020	Neef et al.	China; USA ,Korea, Italy, Iran, France, Canada, Iraq and Turkey	children ＜28 days of age	Clinical symptoms and Therapy	Physical	PRISMA(Methodological Quality and Synthesis of Case Series and Case Reports Protocol)	Direct	neonates born to laboratory-confirmed COVID-19 mothers	Cough	pooled prevalence	0.332 (0.041–0.624)
84	2020	Neef et al.	China; USA ,Korea, Italy, Iran, France, Canada, Iraq and Turkey	children ＜28 days of age	Clinical symptoms and Therapy	Physical	PRISMA(Methodological Quality and Synthesis of Case Series and Case Reports Protocol)	Direct	neonates born to laboratory-confirmed COVID-19 mothers	Initial radiological abnormalities	pooled prevalence	0.370 (0.202–0.538)
84	2020	Neef et al.	China; USA ,Korea, Italy, Iran, France, Canada, Iraq and Turkey	children ＜28 days of age	Clinical symptoms and Therapy	Physical	PRISMA(Methodological Quality and Synthesis of Case Series and Case Reports Protocol)	Direct	neonates born to laboratory-confirmed COVID-19 mothers	NICU admission	pooled prevalence	0.577 (0.291–0.863)
84	2020	Neef et al.	China; USA ,Korea, Italy, Iran, France, Canada, Iraq and Turkey	children ＜28 days of age	Clinical symptoms and Therapy	Physical	PRISMA(Methodological Quality and Synthesis of Case Series and Case Reports Protocol)	Direct	neonates born to laboratory-confirmed COVID-19 mothers	Antibiotics	pooled prevalence	0.657 (0.454–0.860)
84	2020	Neef et al.	China; USA ,Korea, Italy, Iran, France, Canada, Iraq and Turkey	children ＜28 days of age	Clinical symptoms and Therapy	Physical	PRISMA(Methodological Quality and Synthesis of Case Series and Case Reports Protocol)	Direct	neonates born to laboratory-confirmed COVID-19 mothers	Oxygen therapy	pooled prevalence	0.454 (0.222–0.686)
84	2020	Neef et al.	China; USA ,Korea, Italy, Iran, France, Canada, Iraq and Turkey	children ＜28 days of age	Clinical symptoms and Therapy	Physical	PRISMA(Methodological Quality and Synthesis of Case Series and Case Reports Protocol)	Direct	neonates born to laboratory-confirmed COVID-19 mothers	NIV(non-invasive ventilation)	pooled prevalence	0.419 (0.171–0.668)
84	2020	Neef et al.	China; USA ,Korea, Italy, Iran, France, Canada, Iraq and Turkey	children ＜28 days of age	Clinical symptoms and Therapy	Physical	PRISMA(Methodological Quality and Synthesis of Case Series and Case Reports Protocol)	Direct	neonates born to laboratory-confirmed COVID-19 mothers	Invasive ventilation	pooled prevalence	0.145 (−0.105 – 0.395)
84	2020	Neef et al.	China; USA ,Korea, Italy, Iran, France, Canada, Iraq and Turkey	children ＜28 days of age	Clinical symptoms and Therapy	Physical	PRISMA(Methodological Quality and Synthesis of Case Series and Case Reports Protocol)	Direct	neonates born to laboratory-confirmed COVID-19 mothers	Hospital discharge	pooled prevalence	0.818 (0.729–0.908)
84	2020	Neef et al.	China; USA ,Korea, Italy, Iran, France, Canada, Iraq and Turkey	children ＜28 days of age	Clinical symptoms and Therapy	Physical	PRISMA(Methodological Quality and Synthesis of Case Series and Case Reports Protocol)	Direct	neonates born to laboratory-confirmed COVID-19 mothers	Death	pooled prevalence	0.037 (0.012–0.062)
84	2020	Neef et al.	China; USA ,Korea, Italy, Iran, France, Canada, Iraq and Turkey	children ＜28 days of age	Clinical symptoms and Therapy	Physical	PRISMA(Methodological Quality and Synthesis of Case Series and Case Reports Protocol)	Direct	neonates born to laboratory-confirmed COVID-19 mothers	SARS-CoV-2 positive	pooled prevalence	0.128 (0.066–0.190)
84	2020	Neef et al.	China; USA ,Poland, Turkey	children ＜28 days of age	Clinical symptoms and Therapy	Physical	PRISMA(Methodological Quality and Synthesis of Case Series and Case Reports Protocol)	Direct	neonates born to laboratory-confirmed COVID-19 mothers	Preterm birtha	pooled prevalence	0.271 (0.163–0.378)
86	2021	Navolokina et al.	Taiwan, Poland, France and Korea	pediatric patients	Pediatric Cardiac Arrest	Physical	PRISMA (NOS)	Indirect	before and during the COVID-19 pandemic	witnessed cardiac arrest	Odds ratio	0.99(0.87, 1.14)	Not significant
86	2021	Navolokina et al.	Taiwan, Poland, France and Korea	pediatric patients	Pediatric Cardiac Arrest	Physical	PRISMA (NOS)	Indirect	before and during the COVID-19 pandemic	administration of bystander cardiopulmonary resuscitation	Odds ratio	1.11( 0.98, 1.26)	Not significant
86	2021	Navolokina et al.	Taiwan, Poland, France and Korea	pediatric patients	Pediatric Cardiac Arrest	Physical	PRISMA (NOS)	Indirect	before and during the COVID-19 pandemic	bystander automated external defibrillator use	Odds ratio	1.00( 0.69, 1.45)	Not significant
86	2021	Navolokina et al.	Taiwan, Poland, France and Korea	pediatric patients	Pediatric Cardiac Arrest	Physical	PRISMA (NOS)	Indirect	before and during the COVID-19 pandemic	return of spontaneous circulation	Odds ratio	0.93( 0.47, 1.88)	Not significant
86	2021	Navolokina et al.	Taiwan, Poland, France and Korea	pediatric patients	Pediatric Cardiac Arrest	Physical	PRISMA (NOS)	Indirect	before and during the COVID-19 pandemic	survival to hospital admission	Odds ratio	0.81( 0.45, 1.44)	Not significant
86	2021	Navolokina et al.	Taiwan, Poland, France and Korea	pediatric patients	Pediatric Cardiac Arrest	Physical	PRISMA (NOS)	Indirect	before and during the COVID-19 pandemic	survival to hospital discharge	Odds ratio	0.62( 0.22, 1.72)	Not significant
87	2020	Mustafa	China, Simgapore	neonates	clinical picture, laboratory diagnosis	Physical	Not reported (not reported)	Direct	neonates born to laboratory-confirmed COVID-19 mothers	Prematurity	pooled prevalence	28 % (16 – 40%)
87	2020	Mustafa	China, Simgapore	neonates	clinical picture, laboratory diagnosis	Physical	Not reported (not reported)	Direct	neonates born to laboratory-confirmed COVID-19 mothers	intrauterine fetal distress	pooled prevalence	17% (7 – 27%)
87	2020	Mustafa	China, Simgapore	neonates	clinical picture, laboratory diagnosis	Physical	Not reported (not reported)	Direct	neonates born to laboratory-confirmed COVID-19 mothers	shortness of breath (SOB)	pooled prevalence	19 % (9 – 29%)
87	2020	Mustafa	China, Simgapore	neonates	clinical picture, laboratory diagnosis	Physical	Not reported (not reported)	Direct	neonates born to laboratory-confirmed COVID-19 mothers	gastrointestinal symptoms	pooled prevalence	14% (5 – 23%)
87	2020	Mustafa	China, Simgapore	neonates	clinical picture, laboratory diagnosis	Physical	Not reported (not reported)	Direct	neonates born to laboratory-confirmed COVID-19 mothers	fever	pooled prevalence	8% (1 – 15%)
87	2020	Mustafa	China, Simgapore	neonates	clinical picture, laboratory diagnosis	Physical	Not reported (not reported)	Direct	neonates born to laboratory-confirmed COVID-19 mothers	tested positive for COVID19	pooled prevalence	6.8% (0 – 9%)
87	2020	Mustafa	China, Simgapore	children and neonates	clinical picture, laboratory diagnosis	Physical	Not reported (not reported)	Direct	laboratory-confirmed COVID-19	Leucopenia	pooled prevalence	19% (10 – 27%)
87	2020	Mustafa	China, Simgapore	children and neonates	clinical picture, laboratory diagnosis	Physical	Not reported (not reported)	Direct	laboratory-confirmed COVID-19	leucocytosis	pooled prevalence	11% (4 – 18%)
87	2020	Mustafa	China, Simgapore	children and neonates	clinical picture, laboratory diagnosis	Physical	Not reported (not reported)	Direct	laboratory-confirmed COVID-19	Lymphopenia	pooled prevalence	21% (12 – 30%)
87	2020	Mustafa	China, Simgapore	children and neonates	clinical picture, laboratory diagnosis	Physical	Not reported (not reported)	Direct	laboratory-confirmed COVID-19	lymphocytosis	pooled prevalence	5% (0 – 10%)
87	2020	Mustafa	China, Simgapore	children and neonates	clinical picture, laboratory diagnosis	Physical	Not reported (not reported)	Direct	laboratory-confirmed COVID-19	thrombocytopenia	pooled prevalence	4% (0 – 8%).
87	2020	Mustafa	China, Simgapore	children and neonates	clinical picture, laboratory diagnosis	Physical	Not reported (not reported)	Direct	laboratory-confirmed COVID-19	Raised C-reactive protein concentrations	pooled prevalence	28% (18 – 37%)
87	2020	Mustafa	China, Simgapore	children and neonates	clinical picture, laboratory diagnosis	Physical	Not reported (not reported)	Direct	laboratory-confirmed COVID-19	Procalcitonin (PCT) concentrations	pooled prevalence	28% (18 – 37%)
87	2020	Mustafa	China, Simgapore	children and neonates	clinical picture, laboratory diagnosis	Physical	Not reported (not reported)	Direct	laboratory-confirmed COVID-19	Raised transaminase	pooled prevalence	13% (5 – 20%)
87	2020	Mustafa	China, Simgapore	children and neonates	clinical picture, laboratory diagnosis	Physical	Not reported (not reported)	Direct	laboratory-confirmed COVID-19	lactate dehydrogenase	pooled prevalence	5% (0 – 10%)
90	2022	Mongkonsritragoon	Switzerland, United Arab Emirates, Austria, Netherlands, Spain, Switzerland, and United Kingdom, USA, Turkey	pediatric patients	asthma	Physical	Not reported (not reported)	Direct	laboratory-confirmed COVID-19	The prevalence of asthma in children hospitalized for SARS-CoV-2 infection	Pooled prevalence	19% (13-26%)
90	2022	Mongkonsritragoon	Switzerland, United Arab Emirates, Austria, Netherlands, Spain, Switzerland, and United Kingdom, USA, Turkey	pediatric patients	asthma	Physical	Not reported (not reported)	Direct	laboratory-confirmed COVID-19	impact of asthma on hospitalization risk among children with SARS-CoV-2 infection	Odds ratio	0.79 (0.25-2.46)	Not significant
90	2022	Mongkonsritragoon	Switzerland, United Arab Emirates, Austria, Netherlands, Spain, Switzerland, and United Kingdom, USA, Turkey	pediatric patients	asthma	Physical	Not reported (not reported)	Direct	laboratory-confirmed COVID-19	critical care admission versus general ward admission in children with and without asthma hospitalized with SARS-CoV-2 infection	Odds ratio	0.82 (0.13-5.08)	Not significant
93	2020	Meena	China, Italy, Korea, USA, and Spain	Patients aged less than 19	Clinical Features and Outcome	Physical	PRISMA, MOOSE(NOS)	Direct	laboratory-confirmed COVID-19	Fever , %	Pooled prevalence	49 (41-58)	23 (1330)		23	1330
93	2020	Meena	China, Italy, Korea, USA, and Spain	Patients aged less than 19	Clinical Features and Outcome	Physical	PRISMA, MOOSE(NOS)	Direct	laboratory-confirmed COVID-19	Cough, %	Pooled prevalence	45 (39-51)	23 (1330)		23	1330
93	2020	Meena	China, Italy, Korea, USA, and Spain	Patients aged less than 19	Clinical Features and Outcome	Physical	PRISMA, MOOSE(NOS)	Direct	laboratory-confirmed COVID-19	Fast breathing , %	Pooled prevalence	11 (6-17)	10 (966)		10	966
93	2020	Meena	China, Italy, Korea, USA, and Spain	Patients aged less than 19	Clinical Features and Outcome	Physical	PRISMA, MOOSE(NOS)	Direct	laboratory-confirmed COVID-19	Coryza , %	Pooled prevalence	20 (13-26)	15 (1095)		15	1095
93	2020	Meena	China, Italy, Korea, USA, and Spain	Patients aged less than 19	Clinical Features and Outcome	Physical	PRISMA, MOOSE(NOS)	Direct	laboratory-confirmed COVID-19	Sore throat , %	Pooled prevalence	14 (7-21)	15 (1012)		15	1012
93	2020	Meena	China, Italy, Korea, USA, and Spain	Patients aged less than 19	Clinical Features and Outcome	Physical	PRISMA, MOOSE(NOS)	Direct	laboratory-confirmed COVID-19	Vomiting , %	Pooled prevalence	6 (4-9)	13 (1067)		13	1067
93	2020	Meena	China, Italy, Korea, USA, and Spain	Patients aged less than 19	Clinical Features and Outcome	Physical	PRISMA, MOOSE(NOS)	Direct	laboratory-confirmed COVID-19	Diarrhea , %	Pooled prevalence	9 (6-13)	15(1102)		15	1102
93	2020	Meena	China, Italy, Korea, USA, and Spain	Patients aged less than 19	Clinical Features and Outcome	Physical	PRISMA, MOOSE(NOS)	Direct	laboratory-confirmed COVID-19	Abdominal pain , %	Pooled prevalence	4 (1-6)	7(604)		7	604
93	2020	Meena	China, Italy, Korea, USA, and Spain	Patients aged less than 19	Clinical Features and Outcome	Physical	PRISMA, MOOSE(NOS)	Direct	laboratory-confirmed COVID-19	Myalgia , %	Pooled prevalence	10(1-18)	6(418)		6	418
93	2020	Meena	China, Italy, Korea, USA, and Spain	Patients aged less than 19	Clinical Features and Outcome	Physical	PRISMA, MOOSE(NOS)	Direct	laboratory-confirmed COVID-19	Headache, %	Pooled prevalence	10(1-19)	6(546)		6	546
93	2020	Meena	China, Italy, Korea, USA, and Spain	Patients aged less than 19	Clinical Features and Outcome	Physical	PRISMA, MOOSE(NOS)	Direct	laboratory-confirmed COVID-19	Hypoxia , %	Pooled prevalence	2 (1-3)	6(405)		6	405
93	2020	Meena	China, Italy, Korea, USA, and Spain	Patients aged less than 19	Clinical Features and Outcome	Physical	PRISMA, MOOSE(NOS)	Direct	laboratory-confirmed COVID-19	Leukopenia , %	Pooled prevalence	16 (11-22)	17 (743)		17	743
93	2020	Meena	China, Italy, Korea, USA, and Spain	Patients aged less than 19	Clinical Features and Outcome	Physical	PRISMA, MOOSE(NOS)	Direct	laboratory-confirmed COVID-19	Leucocytosis , %	Pooled prevalence	12 (7-17)	17 (743)		17	743
93	2020	Meena	China, Italy, Korea, USA, and Spain	Patients aged less than 19	Clinical Features and Outcome	Physical	PRISMA, MOOSE(NOS)	Direct	laboratory-confirmed COVID-19	Lymphopenia , %	Pooled prevalence	12 (8-17)	19 (808)		19	808
93	2020	Meena	China, Italy, Korea, USA, and Spain	Patients aged less than 19	Clinical Features and Outcome	Physical	PRISMA, MOOSE(NOS)	Direct	laboratory-confirmed COVID-19	Elevated aspartate transaminase , %	Pooled prevalence	15 (9-21)	14 (665)		14	665
93	2020	Meena	China, Italy, Korea, USA, and Spain	Patients aged less than 19	Clinical Features and Outcome	Physical	PRISMA, MOOSE(NOS)	Direct	laboratory-confirmed COVID-19	Elevated alanine transaminase , %	Pooled prevalence	10 (7-12)	14 (665)		14	665
93	2020	Meena	China, Italy, Korea, USA, and Spain	Patients aged less than 19	Clinical Features and Outcome	Physical	PRISMA, MOOSE(NOS)	Direct	laboratory-confirmed COVID-19	Elevated C-reactive protein , %	Pooled prevalence	16 (10-22)	13 (620)		13	620
93	2020	Meena	China, Italy, Korea, USA, and Spain	Patients aged less than 19	Clinical Features and Outcome	Physical	PRISMA, MOOSE(NOS)	Direct	laboratory-confirmed COVID-19	Elevated procalcitonin , %	Pooled prevalence	25 (9-42)	9 (476)		9	476
93	2020	Meena	China, Italy, Korea, USA, and Spain	Patients aged less than 19	Clinical Features and Outcome	Physical	PRISMA, MOOSE(NOS)	Direct	laboratory-confirmed COVID-19	Elevated erythrocyte sedimentation rate , %	Pooled prevalence	9 (4-14)	4 (125)		4	125
96	2020	Mantovani	China,USA, Spain	children and/or adolescents	clinical signs, symptoms, and radiological findings	Physical	MOOSE(NOS)	Direct	laboratory-confirmed COVID-19	diarrhea	Pooled prevalence	4% (0−12%)
96	2020	Mantovani	China,USA, Spain	children and/or adolescents	clinical signs, symptoms, and radiological findings	Physical	MOOSE(NOS)	Direct	laboratory-confirmed COVID-19	nasal congestion	Pooled prevalence	2% (0−7%)
96	2020	Mantovani	China,USA, Spain	children and/or adolescents	clinical signs, symptoms, and radiological findings	Physical	MOOSE(NOS)	Direct	laboratory-confirmed COVID-19	dyspnea	Pooled prevalence	1% (0−7%)
96	2020	Mantovani	China,USA, Spain	children and/or adolescents	clinical signs, symptoms, and radiological findings	Physical	MOOSE(NOS)	Direct	laboratory-confirmed COVID-19	abdominal pain	Pooled prevalence	0%(0−1%)
96	2020	Mantovani	China,USA, Spain	children and/or adolescents	clinical signs, symptoms, and radiological findings	Physical	MOOSE(NOS)	Direct	laboratory-confirmed COVID-19	mild symptoms	Pooled prevalence	79% (65−91%)
96	2020	Mantovani	China,USA, Spain	children and/or adolescents	clinical signs, symptoms, and radiological findings	Physical	MOOSE(NOS)	Direct	laboratory-confirmed COVID-19	critical	Pooled prevalence	4% (1−9%)
96	2020	Mantovani	China,USA, Spain	children and/or adolescents	clinical signs, symptoms, and radiological findings	Physical	MOOSE(NOS)	Direct	laboratory-confirmed COVID-19	a unilateral involvement among those with pneumonia on CT	Pooled prevalence	26.4% (13−41%)
96	2020	Mantovani	China,USA, Spain	children and/or adolescents	clinical signs, symptoms, and radiological findings	Physical	MOOSE(NOS)	Direct	laboratory-confirmed COVID-19	bilateral involvement among those with pneumonia on CT	Pooled prevalence	16% (5−29%)
96	2020	Mantovani	China,USA, Spain	children and/or adolescents	clinical signs, symptoms, and radiological findings	Physical	MOOSE(NOS)	Direct	laboratory-confirmed COVID-19	interstitial pneumonia among those with pneumonia on CT	Pooled prevalence	9% (0−24%)
97	2020	Mansourian	China, Iran, the United States, and Spain	Children	COVID-19-related clinical features and laboratory findings	Physical	PRISMA(not reported)	Direct	laboratory-confirmed COVID-19	Dry cough	Pooled prevalence	0.37 (0.29, 0.46)			28	317
97	2020	Mansourian	China, Iran, the United States, and Spain	Children	COVID-19-related clinical features and laboratory findings	Physical	PRISMA(not reported)	Direct	laboratory-confirmed COVID-19	Sputum production	Pooled prevalence	0.06 (0.01, 0.11)			5	10
97	2020	Mansourian	China, Iran, the United States, and Spain	Children	COVID-19-related clinical features and laboratory findings	Physical	PRISMA(not reported)	Direct	laboratory-confirmed COVID-19	Diarrhea	Pooled prevalence	0.19 (0.09, 0.28)			11	63
97	2020	Mansourian	China, Iran, the United States, and Spain	Children	COVID-19-related clinical features and laboratory findings	Physical	PRISMA(not reported)	Direct	laboratory-confirmed COVID-19	Rhinorrhea	Pooled prevalence	0.11 (0.08, 0.15)			8	45
97	2020	Mansourian	China, Iran, the United States, and Spain	Children	COVID-19-related clinical features and laboratory findings	Physical	PRISMA(not reported)	Direct	laboratory-confirmed COVID-19	Pharyngalgia	Pooled prevalence	0.13 (0.05, 0.20)			10	86
97	2020	Mansourian	China, Iran, the United States, and Spain	Children	COVID-19-related clinical features and laboratory findings	Physical	PRISMA(not reported)	Direct	laboratory-confirmed COVID-19	Vomiting	Pooled prevalence	0.11 (0.06, 0.16)			14	60
97	2020	Mansourian	China, Iran, the United States, and Spain	Children	COVID-19-related clinical features and laboratory findings	Physical	PRISMA(not reported)	Direct	laboratory-confirmed COVID-19	Dyspnea	Pooled prevalence	0.11 (0.04, 0.18)			10	66
97	2020	Mansourian	China, Iran, the United States, and Spain	Children	COVID-19-related clinical features and laboratory findings	Physical	PRISMA(not reported)	Direct	laboratory-confirmed COVID-19	Fever	Pooled prevalence	0.46 (0.40, 0.53)			31	375
97	2020	Mansourian	China, Iran, the United States, and Spain	Children	COVID-19-related clinical features and laboratory findings	Physical	PRISMA(not reported)	Direct	laboratory-confirmed COVID-19	Nasal congestion	Pooled prevalence	0.12 (−0.01, 0.26)			3	7
97	2020	Mansourian	China, Iran, the United States, and Spain	Children	COVID-19-related clinical features and laboratory findings	Physical	PRISMA(not reported)	Direct	laboratory-confirmed COVID-19	Abdominal pain	Pooled prevalence	0.06 (0.04, 0.09)			4	21
97	2020	Mansourian	China, Iran, the United States, and Spain	Children	COVID-19-related clinical features and laboratory findings	Physical	PRISMA(not reported)	Direct	laboratory-confirmed COVID-19	Fatigue	Pooled prevalence	0.11 (0.04, 0.18)			9	89
97	2020	Mansourian	China, Iran, the United States, and Spain	Children	COVID-19-related clinical features and laboratory findings	Physical	PRISMA(not reported)	Direct	laboratory-confirmed COVID-19	Headache	Pooled prevalence	0.11 (0.03, 0.20)			9	95
97	2020	Mansourian	China, Iran, the United States, and Spain	Children	COVID-19-related clinical features and laboratory findings	Physical	PRISMA(not reported)	Direct	laboratory-confirmed COVID-19	Runny nose	Pooled prevalence	0.07 (0.05, 0.10)			7	11
97	2020	Mansourian	China, Iran, the United States, and Spain	Children	COVID-19-related clinical features and laboratory findings	Physical	PRISMA(not reported)	Direct	laboratory-confirmed COVID-19	RT-PCR test+	Pooled prevalence	0.43 (0.33, 0.53)			10	117
97	2020	Mansourian	China, Iran, the United States, and Spain	Children	COVID-19-related clinical features and laboratory findings	Physical	PRISMA(not reported)	Direct	laboratory-confirmed COVID-19	Leukopenia	Pooled prevalence	0.22 (0.12, 0.32)			11	66
97	2020	Mansourian	China, Iran, the United States, and Spain	Children	COVID-19-related clinical features and laboratory findings	Physical	PRISMA(not reported)	Direct	laboratory-confirmed COVID-19	Leukocytosis	Pooled prevalence	0.23 (0.13, 0.33)			15	49
97	2020	Mansourian	China, Iran, the United States, and Spain	Children	COVID-19-related clinical features and laboratory findings	Physical	PRISMA(not reported)	Direct	laboratory-confirmed COVID-19	Lymphopenia	Pooled prevalence	0.21 (0.13, 0.28)			14	57
97	2020	Mansourian	China, Iran, the United States, and Spain	Children	COVID-19-related clinical features and laboratory findings	Physical	PRISMA(not reported)	Direct	laboratory-confirmed COVID-19	Neutropenia	Pooled prevalence	0.10 (0.03, 0.17)			8	19
97	2020	Mansourian	China, Iran, the United States, and Spain	Children	COVID-19-related clinical features and laboratory findings	Physical	PRISMA(not reported)	Direct	laboratory-confirmed COVID-19	Platelet decrease	Pooled prevalence	0.15 (0.02, 0.29)			4	12
97	2020	Mansourian	China, Iran, the United States, and Spain	Children	COVID-19-related clinical features and laboratory findings	Physical	PRISMA(not reported)	Direct	laboratory-confirmed COVID-19	Procalcitonin	Pooled prevalence	0.24 (0.09, 0.39)			9	41
97	2020	Mansourian	China, Iran, the United States, and Spain	Children	COVID-19-related clinical features and laboratory findings	Physical	PRISMA(not reported)	Direct	laboratory-confirmed COVID-19	D-dimer	Pooled prevalence	0.35 (0.15, 0.55)			8	25
97	2020	Mansourian	China, Iran, the United States, and Spain	Children	COVID-19-related clinical features and laboratory findings	Physical	PRISMA(not reported)	Direct	laboratory-confirmed COVID-19	Creatine kinase	Pooled prevalence	0.12 (0.07, 0.17)			8	16
97	2020	Mansourian	China, Iran, the United States, and Spain	Children	COVID-19-related clinical features and laboratory findings	Physical	PRISMA(not reported)	Direct	laboratory-confirmed COVID-19	Creatine kinase MB	Pooled prevalence	0.30 (0.17, 0.43)			8	40
97	2020	Mansourian	China, Iran, the United States, and Spain	Children	COVID-19-related clinical features and laboratory findings	Physical	PRISMA(not reported)	Direct	laboratory-confirmed COVID-19	CRP	Pooled prevalence	0.15 (0.09, 0.22)			15	51
97	2020	Mansourian	China, Iran, the United States, and Spain	Children	COVID-19-related clinical features and laboratory findings	Physical	PRISMA(not reported)	Direct	laboratory-confirmed COVID-19	LDH	Pooled prevalence	0.30 (0.16, 0.43)			8	45
97	2020	Mansourian	China, Iran, the United States, and Spain	Children	COVID-19-related clinical features and laboratory findings	Physical	PRISMA(not reported)	Direct	laboratory-confirmed COVID-19	ESR	Pooled prevalence	0.29 (0.23, 0.35)			8	90
97	2020	Mansourian	China, Iran, the United States, and Spain	Children	COVID-19-related clinical features and laboratory findings	Physical	PRISMA(not reported)	Direct	laboratory-confirmed COVID-19	AST	Pooled prevalence	0.20 (0.13, 0.26)			8	23
97	2020	Mansourian	China, Iran, the United States, and Spain	Children	COVID-19-related clinical features and laboratory findings	Physical	PRISMA(not reported)	Direct	laboratory-confirmed COVID-19	ALT	Pooled prevalence	0.21 (0.13, 0.29)			11	38
99	2022	Madigan	Asia, Europe, North America, Australia, New Zealand, South America, the Middle East	children, adolescents, and young adults (＜18 years)	screen time patterns	quality of life	PRISMA(National Institutes ofHealth Quality Assessment Tool for Observational Cohort and Cross-Sectional Studies)	Indirect	before and during the COVID-19 pandemic	change in Screen Time Before and During the COVID-19 Pandemic (min)	Pooled estimate	84 (51, 116)			90%CI； 很多Moderators分析亚组和回归
100	2020	Ma	China	pediatric inpatients	clinical characteristics	Physical	not reported(the Institute of Health Economics scale)	Direct	laboratory-confirmed COVID-19	Cough	Pooled prevalence	0.42(0.29‐0.57)				299
100	2020	Ma	China	pediatric inpatients	clinical characteristics	Physical	not reported(the Institute of Health Economics scale)	Direct	laboratory-confirmed COVID-19	Fever	Pooled prevalence	0.46(0.36‐0.56)				464
100	2020	Ma	China	pediatric inpatients	clinical characteristics	Physical	not reported(the Institute of Health Economics scale)	Direct	laboratory-confirmed COVID-19	Diarrhea	Pooled prevalence	0.1(0.07‐0.14)				265
100	2020	Ma	China	pediatric inpatients	clinical characteristics	Physical	not reported(the Institute of Health Economics scale)	Direct	laboratory-confirmed COVID-19	Vomiting	Pooled prevalence	0.08(0.05‐0.11)				284
100	2020	Ma	China	pediatric inpatients	clinical characteristics	Physical	not reported(the Institute of Health Economics scale)	Direct	laboratory-confirmed COVID-19	Nasal congestion	Pooled prevalence	0.12(0.06‐0.23)				24
100	2020	Ma	China	pediatric inpatients	clinical characteristics	Physical	not reported(the Institute of Health Economics scale)	Direct	laboratory-confirmed COVID-19	Fatigue	Pooled prevalence	0.08(0.05‐0.12)				230
100	2020	Ma	China	pediatric inpatients	clinical characteristics	Physical	not reported(the Institute of Health Economics scale)	Direct	laboratory-confirmed COVID-19	Leukocytosis	Pooled prevalence	0.13(0.05‐0.29)				198
100	2020	Ma	China	pediatric inpatients	clinical characteristics	Physical	not reported(the Institute of Health Economics scale)	Direct	laboratory-confirmed COVID-19	Leukopenia	Pooled prevalence	0.21(0.12‐0.34)				217
100	2020	Ma	China	pediatric inpatients	clinical characteristics	Physical	not reported(the Institute of Health Economics scale)	Direct	laboratory-confirmed COVID-19	High CRP	Pooled prevalence	0.17(0.07‐0.37)				86
100	2020	Ma	China	pediatric inpatients	clinical characteristics	Physical	not reported(the Institute of Health Economics scale)	Direct	laboratory-confirmed COVID-19	Lymphocytosis	Pooled prevalence	0.22(0.11‐0.38)				166
100	2020	Ma	China	pediatric inpatients	clinical characteristics	Physical	not reported(the Institute of Health Economics scale)	Direct	laboratory-confirmed COVID-19	Lymphopenia	Pooled prevalence	0.16(0.07‐0.32)				398
100	2020	Ma	China	pediatric inpatients	clinical characteristics	Physical	not reported(the Institute of Health Economics scale)	Direct	laboratory-confirmed COVID-19	High ALT	Pooled prevalence	0.15(0.05‐0.38)				137
100	2020	Ma	China	pediatric inpatients	clinical characteristics	Physical	not reported(the Institute of Health Economics scale)	Direct	laboratory-confirmed COVID-19	High AST	Pooled prevalence	0.19(0.10‐0.33)				47
100	2020	Ma	China	pediatric inpatients	clinical characteristics	Physical	not reported(the Institute of Health Economics scale)	Direct	laboratory-confirmed COVID-19	High D‐dimer	Pooled prevalence	0.12(0.05‐0.25)				43
100	2020	Ma	China	pediatric inpatients	clinical characteristics	Physical	not reported(the Institute of Health Economics scale)	Direct	laboratory-confirmed COVID-19	High CK‐MB	Pooled prevalence	0.05(0.01‐0.32)				123
100	2020	Ma	China	pediatric inpatients	clinical characteristics	Physical	not reported(the Institute of Health Economics scale)	Direct	laboratory-confirmed COVID-19	Unilateral	Pooled prevalence	0.22(0.12‐0.33)				72
100	2020	Ma	China	pediatric inpatients	clinical characteristics	Physical	not reported(the Institute of Health Economics scale)	Direct	laboratory-confirmed COVID-19	Bilateral	Pooled prevalence	0.22(0.06‐0.44)				288
100	2020	Ma	China	pediatric inpatients	clinical characteristics	Physical	not reported(the Institute of Health Economics scale)	Direct	laboratory-confirmed COVID-19	Ground‐glass	Pooled prevalence	0.39(0.25‐0.53)				254
101	2021	Ma	China and Turkey	children and adolescents	mental health problems among	Psychological	PRISMA(the U.S. National Heart, Lung, and Blood Institute’s Quality Assessment Tool for Observational Cohort and Cross-Sectional Studies. )	Indirect	during the COVID-19 pandemic	Depression, %	Pooled Prevalence	28.6 (17.2, 40.1)
101	2021	Ma	China and Turkey	children and adolescents	mental health problems among	Psychological	PRISMA(the U.S. National Heart, Lung, and Blood Institute’s Quality Assessment Tool for Observational Cohort and Cross-Sectional Studies. )	Indirect	during the COVID-19 pandemic	Anxiety, %	Pooled Prevalence	25.5 (16.0, 35.1)
101	2021	Ma	China and Turkey	children and adolescents	mental health problems among	Psychological	PRISMA(the U.S. National Heart, Lung, and Blood Institute’s Quality Assessment Tool for Observational Cohort and Cross-Sectional Studies. )	Indirect	during the COVID-19 pandemic	Sleep disorders b, %	Pooled Prevalence	44.2 (20.7, 67.7)
101	2021	Ma	China and Turkey	children and adolescents	mental health problems among	Psychological	PRISMA(the U.S. National Heart, Lung, and Blood Institute’s Quality Assessment Tool for Observational Cohort and Cross-Sectional Studies. )	Indirect	during the COVID-19 pandemic	Posttraumatic stress symptoms c, %	Pooled Prevalence	48.0 (-25.4, 121.4)
102	2022	Ludwig‑Walz	Germany, Norway and the United Kingdom, Italy, Iceland, Netherlands, Switzerland and Israel	children and adolescents	depression	Psychological	PRISMA(risk of bias instrument for non-randomized studies of exposures )	Indirect	during the COVID‐19 pandemic	general depression symptoms (measurements of depression symptoms)	SMD	0.16(0.10, 0.22)	Highly suggestive	卡方（v=20）=318.7＞65.42068，I2 94%
102	2022	Ludwig‑Walz	Germany, Norway and the United Kingdom, Italy, Iceland, Netherlands, Switzerland and Israel	children and adolescents	depression	Psychological	PRISMA(risk of bias instrument for non-randomized studies of exposures )	Indirect	during the COVID‐19 pandemic	clinically relevant depression rates	Odds ratio	1.19(0.93, 1.53)	Not significant
102	2022	Ludwig‑Walz	Germany, Norway and the United Kingdom, Italy, Iceland, Netherlands, Switzerland and Israel	children and adolescents	depression	Psychological	PRISMA(risk of bias instrument for non-randomized studies of exposures )	Indirect	during the COVID‐19 pandemic	general depression symptoms (measurements of depression symptoms) in low ROB studies	SMD	0.21(0.14, 0.28)	Highly suggestive	卡方（v=10）=187.87＞46.86305 I2 94%
102	2022	Ludwig‑Walz	Germany, Norway and the United Kingdom, Italy, Iceland, Netherlands, Switzerland and Israel	children and adolescents	depression	Psychological	PRISMA(risk of bias instrument for non-randomized studies of exposures )	Indirect	during the COVID‐19 pandemic	clinically relevant depression rates in low ROB studies	Odds ratio	1.36(1.05, 1.75)	Highly suggestive	X2（v=3）=65.56(p-0.00000000000019606538614880264504), I2 95%, n>1000
103	2022	Lopez-Leon	Denmark, Russia, Italy, Germany, Tukey, Latvia, UK, France, Sweden, and Switzerland, Iran, Brazil, Australia.	children and adolescents	long-COVID	Physical/Psychological/quality of life	PRISMA (The MetaXL Guidelines)	Direct	long-COVID defined by NICE, consists of both ongoing (4 to 12 weeks) and post-COVID-19 (＞=12 weeks) symptoms.	Mood (sad, tense, angry, depression, anxiety), %	Pooled prevalence	16.50 (7.37–28.15)
103	2022	Lopez-Leon	Denmark, Russia, Italy, Germany, Tukey, Latvia, UK, France, Sweden, and Switzerland, Iran, Brazil, Australia.	children and adolescents	long-COVID	Physical/Psychological/quality of life	PRISMA (The MetaXL Guidelines)	Direct	long-COVID defined by NICE, consists of both ongoing (4 to 12 weeks) and post-COVID-19 (＞=12 weeks) symptoms.	Fatigue, %	Pooled prevalence	9.66 (4.45–16.46)
103	2022	Lopez-Leon	Denmark, Russia, Italy, Germany, Tukey, Latvia, UK, France, Sweden, and Switzerland, Iran, Brazil, Australia.	children and adolescents	long-COVID	Physical/Psychological/quality of life	PRISMA (The MetaXL Guidelines)	Direct	long-COVID defined by NICE, consists of both ongoing (4 to 12 weeks) and post-COVID-19 (＞=12 weeks) symptoms.	Sleep disorder (insomnia, hypersomnia, poor sleep quality), %	Pooled prevalence	8.42 (3.41–15.20)
103	2022	Lopez-Leon	Denmark, Russia, Italy, Germany, Tukey, Latvia, UK, France, Sweden, and Switzerland, Iran, Brazil, Australia.	children and adolescents	long-COVID	Physical/Psychological/quality of life	PRISMA (The MetaXL Guidelines)	Direct	long-COVID defined by NICE, consists of both ongoing (4 to 12 weeks) and post-COVID-19 (＞=12 weeks) symptoms.	Headache, %	Pooled prevalence	7.84 (4.04–12.70)
103	2022	Lopez-Leon	Denmark, Russia, Italy, Germany, Tukey, Latvia, UK, France, Sweden, and Switzerland, Iran, Brazil, Australia.	children and adolescents	long-COVID	Physical/Psychological/quality of life	PRISMA (The MetaXL Guidelines)	Direct	long-COVID defined by NICE, consists of both ongoing (4 to 12 weeks) and post-COVID-19 (＞=12 weeks) symptoms.	Respiratory symptoms, %	Pooled prevalence	7.62 (2.08–15.78)
103	2022	Lopez-Leon	Denmark, Russia, Italy, Germany, Tukey, Latvia, UK, France, Sweden, and Switzerland, Iran, Brazil, Australia.	children and adolescents	long-COVID	Physical/Psychological/quality of life	PRISMA (The MetaXL Guidelines)	Direct	long-COVID defined by NICE, consists of both ongoing (4 to 12 weeks) and post-COVID-19 (＞=12 weeks) symptoms.	Sputum/nasal congestion, %	Pooled prevalence	7.53 (3.78–12.36)
103	2022	Lopez-Leon	Denmark, Russia, Italy, Germany, Tukey, Latvia, UK, France, Sweden, and Switzerland, Iran, Brazil, Australia.	children and adolescents	long-COVID	Physical/Psychological/quality of life	PRISMA (The MetaXL Guidelines)	Direct	long-COVID defined by NICE, consists of both ongoing (4 to 12 weeks) and post-COVID-19 (＞=12 weeks) symptoms.	Cognition (less concentration, learning difficulties, confusion, memory loss), %	Pooled prevalence	6.27 (4.46–8.35)
103	2022	Lopez-Leon	Denmark, Russia, Italy, Germany, Tukey, Latvia, UK, France, Sweden, and Switzerland, Iran, Brazil, Australia.	children and adolescents	long-COVID	Physical/Psychological/quality of life	PRISMA (The MetaXL Guidelines)	Direct	long-COVID defined by NICE, consists of both ongoing (4 to 12 weeks) and post-COVID-19 (＞=12 weeks) symptoms.	Loss of appetite, %	Pooled prevalence	6.07 (3.95–8.59)
103	2022	Lopez-Leon	Denmark, Russia, Italy, Germany, Tukey, Latvia, UK, France, Sweden, and Switzerland, Iran, Brazil, Australia.	children and adolescents	long-COVID	Physical/Psychological/quality of life	PRISMA (The MetaXL Guidelines)	Direct	long-COVID defined by NICE, consists of both ongoing (4 to 12 weeks) and post-COVID-19 (＞=12 weeks) symptoms.	Exercise intolerance, %	Pooled prevalence	5.73 (0.00–19.38)
103	2022	Lopez-Leon	Denmark, Russia, Italy, Germany, Tukey, Latvia, UK, France, Sweden, and Switzerland, Iran, Brazil, Australia.	children and adolescents	long-COVID	Physical/Psychological/quality of life	PRISMA (The MetaXL Guidelines)	Direct	long-COVID defined by NICE, consists of both ongoing (4 to 12 weeks) and post-COVID-19 (＞=12 weeks) symptoms.	Altered smell (hyposmia, anosmia, hypersomnia, parosmia, phantom smell), %	Pooled prevalence	5.60 (3.13–8.69)
103	2022	Lopez-Leon	Denmark, Russia, Italy, Germany, Tukey, Latvia, UK, France, Sweden, and Switzerland, Iran, Brazil, Australia.	children and adolescents	long-COVID	Physical/Psychological/quality of life	PRISMA (The MetaXL Guidelines)	Direct	long-COVID defined by NICE, consists of both ongoing (4 to 12 weeks) and post-COVID-19 (＞=12 weeks) symptoms.	Hyperhidrosis, %	Pooled prevalence	4.66 (0.00–13.85)
103	2022	Lopez-Leon	Denmark, Russia, Italy, Germany, Tukey, Latvia, UK, France, Sweden, and Switzerland, Iran, Brazil, Australia.	children and adolescents	long-COVID	Physical/Psychological/quality of life	PRISMA (The MetaXL Guidelines)	Direct	long-COVID defined by NICE, consists of both ongoing (4 to 12 weeks) and post-COVID-19 (＞=12 weeks) symptoms.	Chest pain, %	Pooled prevalence	4.62 (1.52–9.11)
103	2022	Lopez-Leon	Denmark, Russia, Italy, Germany, Tukey, Latvia, UK, France, Sweden, and Switzerland, Iran, Brazil, Australia.	children and adolescents	long-COVID	Physical/Psychological/quality of life	PRISMA (The MetaXL Guidelines)	Direct	long-COVID defined by NICE, consists of both ongoing (4 to 12 weeks) and post-COVID-19 (＞=12 weeks) symptoms.	Dizziness, %	Pooled prevalence	4.40 (1.50–8.59)
103	2022	Lopez-Leon	Denmark, Russia, Italy, Germany, Tukey, Latvia, UK, France, Sweden, and Switzerland, Iran, Brazil, Australia.	children and adolescents	long-COVID	Physical/Psychological/quality of life	PRISMA (The MetaXL Guidelines)	Direct	long-COVID defined by NICE, consists of both ongoing (4 to 12 weeks) and post-COVID-19 (＞=12 weeks) symptoms.	Rhinorrhea, %	Pooled prevalence	4.15 (0.10–11.89)
103	2022	Lopez-Leon	Denmark, Russia, Italy, Germany, Tukey, Latvia, UK, France, Sweden, and Switzerland, Iran, Brazil, Australia.	children and adolescents	long-COVID	Physical/Psychological/quality of life	PRISMA (The MetaXL Guidelines)	Direct	long-COVID defined by NICE, consists of both ongoing (4 to 12 weeks) and post-COVID-19 (＞=12 weeks) symptoms.	Cough, %	Pooled prevalence	3.80 (2.61–5.19)
103	2022	Lopez-Leon	Denmark, Russia, Italy, Germany, Tukey, Latvia, UK, France, Sweden, and Switzerland, Iran, Brazil, Australia.	children and adolescents	long-COVID	Physical/Psychological/quality of life	PRISMA (The MetaXL Guidelines)	Direct	long-COVID defined by NICE, consists of both ongoing (4 to 12 weeks) and post-COVID-19 (＞=12 weeks) symptoms.	Myalgia/arthralgia, %	Pooled prevalence	3.76 (2.18–5.75)
103	2022	Lopez-Leon	Denmark, Russia, Italy, Germany, Tukey, Latvia, UK, France, Sweden, and Switzerland, Iran, Brazil, Australia.	children and adolescents	long-COVID	Physical/Psychological/quality of life	PRISMA (The MetaXL Guidelines)	Direct	long-COVID defined by NICE, consists of both ongoing (4 to 12 weeks) and post-COVID-19 (＞=12 weeks) symptoms.	Body weight changes, %	Pooled prevalence	3.99 (0.00–14.00)
103	2022	Lopez-Leon	Denmark, Russia, Italy, Germany, Tukey, Latvia, UK, France, Sweden, and Switzerland, Iran, Brazil, Australia.	children and adolescents	long-COVID	Physical/Psychological/quality of life	PRISMA (The MetaXL Guidelines)	Direct	long-COVID defined by NICE, consists of both ongoing (4 to 12 weeks) and post-COVID-19 (＞=12 weeks) symptoms.	Altered taste, %	Pooled prevalence	3.65 (1.35–6.92)
103	2022	Lopez-Leon	Denmark, Russia, Italy, Germany, Tukey, Latvia, UK, France, Sweden, and Switzerland, Iran, Brazil, Australia.	children and adolescents	long-COVID	Physical/Psychological/quality of life	PRISMA (The MetaXL Guidelines)	Direct	long-COVID defined by NICE, consists of both ongoing (4 to 12 weeks) and post-COVID-19 (＞=12 weeks) symptoms.	Otalgia (tinnitus, earache, vertigo), %	Pooled prevalence	3.41 (0.84–7.35)
103	2022	Lopez-Leon	Denmark, Russia, Italy, Germany, Tukey, Latvia, UK, France, Sweden, and Switzerland, Iran, Brazil, Australia.	children and adolescents	long-COVID	Physical/Psychological/quality of life	PRISMA (The MetaXL Guidelines)	Direct	long-COVID defined by NICE, consists of both ongoing (4 to 12 weeks) and post-COVID-19 (＞=12 weeks) symptoms.	Ophthalmologic (conjuntivitis, dry eye, problems seeing/blurred vision, photophobia, pain), %	Pooled prevalence	3.00 (1.66–4.69)
103	2022	Lopez-Leon	Denmark, Russia, Italy, Germany, Tukey, Latvia, UK, France, Sweden, and Switzerland, Iran, Brazil, Australia.	children and adolescents	long-COVID	Physical/Psychological/quality of life	PRISMA (The MetaXL Guidelines)	Direct	long-COVID defined by NICE, consists of both ongoing (4 to 12 weeks) and post-COVID-19 (＞=12 weeks) symptoms.	Abdominal pain, %	Pooled prevalence	2.91 (2.04–3.92)
103	2022	Lopez-Leon	Denmark, Russia, Italy, Germany, Tukey, Latvia, UK, France, Sweden, and Switzerland, Iran, Brazil, Australia.	children and adolescents	long-COVID	Physical/Psychological/quality of life	PRISMA (The MetaXL Guidelines)	Direct	long-COVID defined by NICE, consists of both ongoing (4 to 12 weeks) and post-COVID-19 (＞=12 weeks) symptoms.	Dermatologic (dry skin, itchy skin, rashes, hives), %	Pooled prevalence	2.61 (1.73–3.67)
103	2022	Lopez-Leon	Denmark, Russia, Italy, Germany, Tukey, Latvia, UK, France, Sweden, and Switzerland, Iran, Brazil, Australia.	children and adolescents	long-COVID	Physical/Psychological/quality of life	PRISMA (The MetaXL Guidelines)	Direct	long-COVID defined by NICE, consists of both ongoing (4 to 12 weeks) and post-COVID-19 (＞=12 weeks) symptoms.	Sore throat, %	Pooled prevalence	2.47 (0.25–6.23)
103	2022	Lopez-Leon	Denmark, Russia, Italy, Germany, Tukey, Latvia, UK, France, Sweden, and Switzerland, Iran, Brazil, Australia.	children and adolescents	long-COVID	Physical/Psychological/quality of life	PRISMA (The MetaXL Guidelines)	Direct	long-COVID defined by NICE, consists of both ongoing (4 to 12 weeks) and post-COVID-19 (＞=12 weeks) symptoms.	Chest tightness, %	Pooled prevalence	2.45 (0.58–5.35)
103	2022	Lopez-Leon	Denmark, Russia, Italy, Germany, Tukey, Latvia, UK, France, Sweden, and Switzerland, Iran, Brazil, Australia.	children and adolescents	long-COVID	Physical/Psychological/quality of life	PRISMA (The MetaXL Guidelines)	Direct	long-COVID defined by NICE, consists of both ongoing (4 to 12 weeks) and post-COVID-19 (＞=12 weeks) symptoms.	Variations in heart rate, %	Pooled prevalence	2.29 (0.00–7.36)
103	2022	Lopez-Leon	Denmark, Russia, Italy, Germany, Tukey, Latvia, UK, France, Sweden, and Switzerland, Iran, Brazil, Australia.	children and adolescents	long-COVID	Physical/Psychological/quality of life	PRISMA (The MetaXL Guidelines)	Direct	long-COVID defined by NICE, consists of both ongoing (4 to 12 weeks) and post-COVID-19 (＞=12 weeks) symptoms.	Constipation, %	Pooled prevalence	2.05 (0.39–4.75)
103	2022	Lopez-Leon	Denmark, Russia, Italy, Germany, Tukey, Latvia, UK, France, Sweden, and Switzerland, Iran, Brazil, Australia.	children and adolescents	long-COVID	Physical/Psychological/quality of life	PRISMA (The MetaXL Guidelines)	Direct	long-COVID defined by NICE, consists of both ongoing (4 to 12 weeks) and post-COVID-19 (＞=12 weeks) symptoms.	Dysphonia, %	Pooled prevalence	1.89 (1.45–2.38)
103	2022	Lopez-Leon	Denmark, Russia, Italy, Germany, Tukey, Latvia, UK, France, Sweden, and Switzerland, Iran, Brazil, Australia.	children and adolescents	long-COVID	Physical/Psychological/quality of life	PRISMA (The MetaXL Guidelines)	Direct	long-COVID defined by NICE, consists of both ongoing (4 to 12 weeks) and post-COVID-19 (＞=12 weeks) symptoms.	Fever, %	Pooled prevalence	1.87 (0.50–3.99)
103	2022	Lopez-Leon	Denmark, Russia, Italy, Germany, Tukey, Latvia, UK, France, Sweden, and Switzerland, Iran, Brazil, Australia.	children and adolescents	long-COVID	Physical/Psychological/quality of life	PRISMA (The MetaXL Guidelines)	Direct	long-COVID defined by NICE, consists of both ongoing (4 to 12 weeks) and post-COVID-19 (＞=12 weeks) symptoms.	Musculoskeletal other, %	Pooled prevalence	1.72 (0.41–3.78)
103	2022	Lopez-Leon	Denmark, Russia, Italy, Germany, Tukey, Latvia, UK, France, Sweden, and Switzerland, Iran, Brazil, Australia.	children and adolescents	long-COVID	Physical/Psychological/quality of life	PRISMA (The MetaXL Guidelines)	Direct	long-COVID defined by NICE, consists of both ongoing (4 to 12 weeks) and post-COVID-19 (＞=12 weeks) symptoms.	Diarrhea, %	Pooled prevalence	1.68 (0.63–3.18)
103	2022	Lopez-Leon	Denmark, Russia, Italy, Germany, Tukey, Latvia, UK, France, Sweden, and Switzerland, Iran, Brazil, Australia.	children and adolescents	long-COVID	Physical/Psychological/quality of life	PRISMA (The MetaXL Guidelines)	Direct	long-COVID defined by NICE, consists of both ongoing (4 to 12 weeks) and post-COVID-19 (＞=12 weeks) symptoms.	Vomiting/nausea, %	Pooled prevalence	1.53 (1.09–2.03)
103	2022	Lopez-Leon	Denmark, Russia, Italy, Germany, Tukey, Latvia, UK, France, Sweden, and Switzerland, Iran, Brazil, Australia.	children and adolescents	long-COVID	Physical/Psychological/quality of life	PRISMA (The MetaXL Guidelines)	Direct	long-COVID defined by NICE, consists of both ongoing (4 to 12 weeks) and post-COVID-19 (＞=12 weeks) symptoms.	Changes in menstruation, %	Pooled prevalence	1.27 (0.38–2.60)
103	2022	Lopez-Leon	Denmark, Russia, Italy, Germany, Tukey, Latvia, UK, France, Sweden, and Switzerland, Iran, Brazil, Australia.	children and adolescents	long-COVID	Physical/Psychological/quality of life	PRISMA (The MetaXL Guidelines)	Direct	long-COVID defined by NICE, consists of both ongoing (4 to 12 weeks) and post-COVID-19 (＞=12 weeks) symptoms.	Palpitations, %	Pooled prevalence	1.27 (0.00–3.83)
103	2022	Lopez-Leon	Denmark, Russia, Italy, Germany, Tukey, Latvia, UK, France, Sweden, and Switzerland, Iran, Brazil, Australia.	children and adolescents	long-COVID	Physical/Psychological/quality of life	PRISMA (The MetaXL Guidelines)	Direct	long-COVID defined by NICE, consists of both ongoing (4 to 12 weeks) and post-COVID-19 (＞=12 weeks) symptoms.	Hair loss, %	Pooled prevalence	1.17 (0.10–3.10)
103	2022	Lopez-Leon	Denmark, Russia, Italy, Germany, Tukey, Latvia, UK, France, Sweden, and Switzerland, Iran, Brazil, Australia.	children and adolescents	long-COVID	Physical/Psychological/quality of life	PRISMA (The MetaXL Guidelines)	Direct	long-COVID defined by NICE, consists of both ongoing (4 to 12 weeks) and post-COVID-19 (＞=12 weeks) symptoms.	Neurological abnormalities (pins and needles, tremor, numbness), %	Pooled prevalence	0.86 (0.37–1.55)
103	2022	Lopez-Leon	Denmark, Russia, Italy, Germany, Tukey, Latvia, UK, France, Sweden, and Switzerland, Iran, Brazil, Australia.	children and adolescents	long-COVID	Physical/Psychological/quality of life	PRISMA (The MetaXL Guidelines)	Direct	long-COVID defined by NICE, consists of both ongoing (4 to 12 weeks) and post-COVID-19 (＞=12 weeks) symptoms.	Urinary symptoms, %	Pooled prevalence	0.63 (0.23–1.21)
103	2022	Lopez-Leon	Denmark, Russia, Italy, Germany, Tukey, Latvia, UK, France, Sweden, and Switzerland, Iran, Brazil, Australia.	children and adolescents	long-COVID	Physical/Psychological/quality of life	PRISMA (The MetaXL Guidelines)	Direct	long-COVID defined by NICE, consists of both ongoing (4 to 12 weeks) and post-COVID-19 (＞=12 weeks) symptoms.	Dysphagia, %	Pooled prevalence	0.46 (0.14–0.93)
103	2022	Lopez-Leon	Denmark, Russia, Italy, Germany, Tukey, Latvia, UK, France, Sweden, and Switzerland, Iran, Brazil, Australia.	children and adolescents	long-COVID	Physical/Psychological/quality of life	PRISMA (The MetaXL Guidelines)	Direct	long-COVID defined by NICE, consists of both ongoing (4 to 12 weeks) and post-COVID-19 (＞=12 weeks) symptoms.	Speech disturbances, %	Pooled prevalence	0.44 (0.05–1.10)
103	2022	Lopez-Leon	Denmark, Russia, Italy, Germany, Tukey, Latvia, UK, France, Sweden, and Switzerland, Iran, Brazil, Australia.	children and adolescents	long-COVID	Physical/Psychological/quality of life	PRISMA (The MetaXL Guidelines)	Direct	long-COVID defined by NICE, consists of both ongoing (4 to 12 weeks) and post-COVID-19 (＞=12 weeks) symptoms.	persistent dyspnea in children with long-COVID compared to controls	Odds ratio	2.69(2.30-3.14)	Strong	P＜0.00001，N＞1000，I2=0
103	2022	Lopez-Leon	Denmark, Russia, Italy, Germany, Tukey, Latvia, UK, France, Sweden, and Switzerland, Iran, Brazil, Australia.	children and adolescents	long-COVID	Physical/Psychological/quality of life	PRISMA (The MetaXL Guidelines)	Direct	long-COVID defined by NICE, consists of both ongoing (4 to 12 weeks) and post-COVID-19 (＞=12 weeks) symptoms.	anosmia/ageusia in children with long-COVID compared to controls	Odds ratio	10.68(2.48, 46.03)	Suggestive	P=0.001，N＞1000，I2=0
103	2022	Lopez-Leon	Denmark, Russia, Italy, Germany, Tukey, Latvia, UK, France, Sweden, and Switzerland, Iran, Brazil, Australia.	children and adolescents	long-COVID	Physical/Psychological/quality of life	PRISMA (The MetaXL Guidelines)	Direct	long-COVID defined by NICE, consists of both ongoing (4 to 12 weeks) and post-COVID-19 (＞=12 weeks) symptoms.	fever in children with long-COVID compared to controls	Odds ratio	2.23(1.2-4.07).	Weak	P=0.009，N＞1000，I2=14%
103	2022	Lopez-Leon	Denmark, Russia, Italy, Germany, Tukey, Latvia, UK, France, Sweden, and Switzerland, Iran, Brazil, Australia.	children and adolescents	long-COVID	Physical/Psychological/quality of life	PRISMA (The MetaXL Guidelines)	Direct	long-COVID defined by NICE, consists of both ongoing (4 to 12 weeks) and post-COVID-19 (＞=12 weeks) symptoms.	mood in children with long-COVID compared to controls	Odds ratio	3.46(0.51, 23.27)	Not significant
103	2022	Lopez-Leon	Denmark, Russia, Italy, Germany, Tukey, Latvia, UK, France, Sweden, and Switzerland, Iran, Brazil, Australia.	children and adolescents	long-COVID	Physical/Psychological/quality of life	PRISMA (The MetaXL Guidelines)	Direct	long-COVID defined by NICE, consists of both ongoing (4 to 12 weeks) and post-COVID-19 (＞=12 weeks) symptoms.	fatigue in children with long-COVID compared to controls	Odds ratio	2.79(0.66, 11.75)	Not significant
103	2022	Lopez-Leon	Denmark, Russia, Italy, Germany, Tukey, Latvia, UK, France, Sweden, and Switzerland, Iran, Brazil, Australia.	children and adolescents	long-COVID	Physical/Psychological/quality of life	PRISMA (The MetaXL Guidelines)	Direct	long-COVID defined by NICE, consists of both ongoing (4 to 12 weeks) and post-COVID-19 (＞=12 weeks) symptoms.	headache in children with long-COVID compared to controls	Odds ratio	1.95(0.69, 5.52)	Not significant
103	2022	Lopez-Leon	Denmark, Russia, Italy, Germany, Tukey, Latvia, UK, France, Sweden, and Switzerland, Iran, Brazil, Australia.	children and adolescents	long-COVID	Physical/Psychological/quality of life	PRISMA (The MetaXL Guidelines)	Direct	long-COVID defined by NICE, consists of both ongoing (4 to 12 weeks) and post-COVID-19 (＞=12 weeks) symptoms.	concentration problems in children with long-COVID compared to controls	Odds ratio	3.02(0.25, 36.19)	Not significant
103	2022	Lopez-Leon	Denmark, Russia, Italy, Germany, Tukey, Latvia, UK, France, Sweden, and Switzerland, Iran, Brazil, Australia.	children and adolescents	long-COVID	Physical/Psychological/quality of life	PRISMA (The MetaXL Guidelines)	Direct	long-COVID defined by NICE, consists of both ongoing (4 to 12 weeks) and post-COVID-19 (＞=12 weeks) symptoms.	loss of appetite in children with long-COVID compared to controls	Odds ratio	1.43(0.72, 2.82)	Not significant
103	2022	Lopez-Leon	Denmark, Russia, Italy, Germany, Tukey, Latvia, UK, France, Sweden, and Switzerland, Iran, Brazil, Australia.	children and adolescents	long-COVID	Physical/Psychological/quality of life	PRISMA (The MetaXL Guidelines)	Direct	long-COVID defined by NICE, consists of both ongoing (4 to 12 weeks) and post-COVID-19 (＞=12 weeks) symptoms.	rhinitis in children with long-COVID compared to controls	Odds ratio	0.66(0.04, 11.44)	Not significant
103	2022	Lopez-Leon	Denmark, Russia, Italy, Germany, Tukey, Latvia, UK, France, Sweden, and Switzerland, Iran, Brazil, Australia.	children and adolescents	long-COVID	Physical/Psychological/quality of life	PRISMA (The MetaXL Guidelines)	Direct	long-COVID defined by NICE, consists of both ongoing (4 to 12 weeks) and post-COVID-19 (＞=12 weeks) symptoms.	myalgia/arthralgia in children with long-COVID compared to controls	Odds ratio	1.09(0.91, 1.31)	Not significant
103	2022	Lopez-Leon	Denmark, Russia, Italy, Germany, Tukey, Latvia, UK, France, Sweden, and Switzerland, Iran, Brazil, Australia.	children and adolescents	long-COVID	Physical/Psychological/quality of life	PRISMA (The MetaXL Guidelines)	Direct	long-COVID defined by NICE, consists of both ongoing (4 to 12 weeks) and post-COVID-19 (＞=12 weeks) symptoms.	cough in children with long-COVID compared to controls	Odds ratio	1.20(0.55, 2.58)	Not significant
103	2022	Lopez-Leon	Denmark, Russia, Italy, Germany, Tukey, Latvia, UK, France, Sweden, and Switzerland, Iran, Brazil, Australia.	children and adolescents	long-COVID	Physical/Psychological/quality of life	PRISMA (The MetaXL Guidelines)	Direct	long-COVID defined by NICE, consists of both ongoing (4 to 12 weeks) and post-COVID-19 (＞=12 weeks) symptoms.	sore throat in children with long-COVID compared to controls	Odds ratio	1.34(0.54, 3.27)	Not significant
103	2022	Lopez-Leon	Denmark, Russia, Italy, Germany, Tukey, Latvia, UK, France, Sweden, and Switzerland, Iran, Brazil, Australia.	children and adolescents	long-COVID	Physical/Psychological/quality of life	PRISMA (The MetaXL Guidelines)	Direct	long-COVID defined by NICE, consists of both ongoing (4 to 12 weeks) and post-COVID-19 (＞=12 weeks) symptoms.	nausea/vomiting in children with long-COVID compared to controls	Odds ratio	1.73(0.38, 7.81)	Not significant
104	2022	Lo	USA, UK, Italy, Iran, England, France	children and adolescents	MIS-C	Physical	PRISMA (not reported)	Direct	laboratory-confirmed COVID-19	prevalence of conjunctivitis	pooled prevalence	0.484(0.429, 0.540)
104	2022	Lo	USA, UK, Italy, Iran, England, France	children and adolescents	MIS-C	Physical	PRISMA (not reported)	Direct	laboratory-confirmed COVID-19	prevalence of fever	pooled prevalence	0.964(0.94, 0.979)
104	2022	Lo	USA, UK, Italy, Iran, England, France	children and adolescents	MIS-C	Physical	PRISMA (not reported)	Direct	laboratory-confirmed COVID-19	prevalence of gastrointestinal symptoms	pooled prevalence	0.767(0.690, 0.830)
104	2022	Lo	USA, UK, Italy, Iran, England, France	children and adolescents	MIS-C	Physical	PRISMA (not reported)	Direct	laboratory-confirmed COVID-19	prevalence of neurological symptoms	pooled prevalence	0.368(0.310, 0.619)
104	2022	Lo	USA, UK, Italy, Iran, England, France	children and adolescents	MIS-C	Physical	PRISMA (not reported)	Direct	laboratory-confirmed COVID-19	prevalence of rash	pooled prevalence	0.571(0.520, 0.619)
104	2022	Lo	USA, UK, Italy, Iran, England, France	children and adolescents	MIS-C	Physical	PRISMA (not reported)	Direct	laboratory-confirmed COVID-19	prevalence of shock	pooled prevalence	0.615(0.490, 0.727)
105	2020	Liu	China, Italy, United States, Canada, Spain, Rome	pediatric patients (0–19 years)	clinical characteristics	Physical	PRISMA (Quality Appraisal of Case Series Studies Checklist)	Direct	laboratory-confirmed COVID-19	Mild & Common	Pooled prevalence	100(99.1–100.0)			14	347
105	2020	Liu	China, Italy, United States, Canada, Spain, Rome	pediatric patients (0–19 years)	clinical characteristics	Physical	PRISMA (Quality Appraisal of Case Series Studies Checklist)	Direct	laboratory-confirmed COVID-19	Severe	Pooled prevalence	0(0.0–0.6)			14	347
105	2020	Liu	China, Italy, United States, Canada, Spain, Rome	pediatric patients (0–19 years)	clinical characteristics	Physical	PRISMA (Quality Appraisal of Case Series Studies Checklist)	Direct	laboratory-confirmed COVID-19	Critical	Pooled prevalence	0(0.0–0.5)			14	347
105	2020	Liu	China, Italy, United States, Canada, Spain, Rome	pediatric patients (0–19 years)	clinical characteristics	Physical	PRISMA (Quality Appraisal of Case Series Studies Checklist)	Direct	laboratory-confirmed COVID-19	Asymptomatic	Pooled prevalence	18.9(12.1–26.6)			28	1726
105	2020	Liu	China, Italy, United States, Canada, Spain, Rome	pediatric patients (0–19 years)	clinical characteristics	Physical	PRISMA (Quality Appraisal of Case Series Studies Checklist)	Direct	laboratory-confirmed COVID-19	Fever	Pooled prevalence	52.7(44.3–62.0)			29	2017
105	2020	Liu	China, Italy, United States, Canada, Spain, Rome	pediatric patients (0–19 years)	clinical characteristics	Physical	PRISMA (Quality Appraisal of Case Series Studies Checklist)	Direct	laboratory-confirmed COVID-19	Cough	Pooled prevalence	41.9(35.7–48.1)			29	2017
105	2020	Liu	China, Italy, United States, Canada, Spain, Rome	pediatric patients (0–19 years)	clinical characteristics	Physical	PRISMA (Quality Appraisal of Case Series Studies Checklist)	Direct	laboratory-confirmed COVID-19	Expectoration	Pooled prevalence	1.4(0.0–4.1)			17	270
105	2020	Liu	China, Italy, United States, Canada, Spain, Rome	pediatric patients (0–19 years)	clinical characteristics	Physical	PRISMA (Quality Appraisal of Case Series Studies Checklist)	Direct	laboratory-confirmed COVID-19	Pharyngeal erythema	Pooled prevalence	6(0.0–19.1)			17	429
105	2020	Liu	China, Italy, United States, Canada, Spain, Rome	pediatric patients (0–19 years)	clinical characteristics	Physical	PRISMA (Quality Appraisal of Case Series Studies Checklist)	Direct	laboratory-confirmed COVID-19	Sore throat	Pooled prevalence	5(0.6–11.8)			27	1985
105	2020	Liu	China, Italy, United States, Canada, Spain, Rome	pediatric patients (0–19 years)	clinical characteristics	Physical	PRISMA (Quality Appraisal of Case Series Studies Checklist)	Direct	laboratory-confirmed COVID-19	Rhinorrhea	Pooled prevalence	3.5(0.1–9.8)			27	1827
105	2020	Liu	China, Italy, United States, Canada, Spain, Rome	pediatric patients (0–19 years)	clinical characteristics	Physical	PRISMA (Quality Appraisal of Case Series Studies Checklist)	Direct	laboratory-confirmed COVID-19	Stuffy nose	Pooled prevalence	1(0.1–2.5)			24	592
105	2020	Liu	China, Italy, United States, Canada, Spain, Rome	pediatric patients (0–19 years)	clinical characteristics	Physical	PRISMA (Quality Appraisal of Case Series Studies Checklist)	Direct	laboratory-confirmed COVID-19	Diarrhea	Pooled prevalence	4.2(1.8–7.3)			26	1021
105	2020	Liu	China, Italy, United States, Canada, Spain, Rome	pediatric patients (0–19 years)	clinical characteristics	Physical	PRISMA (Quality Appraisal of Case Series Studies Checklist)	Direct	laboratory-confirmed COVID-19	Vomiting	Pooled prevalence	3.5(2.1–5.1)			26	1021
105	2020	Liu	China, Italy, United States, Canada, Spain, Rome	pediatric patients (0–19 years)	clinical characteristics	Physical	PRISMA (Quality Appraisal of Case Series Studies Checklist)	Direct	laboratory-confirmed COVID-19	Tachypnea/dyspnea	Pooled prevalence	2.5(1.6–4.8)			27	1057
105	2020	Liu	China, Italy, United States, Canada, Spain, Rome	pediatric patients (0–19 years)	clinical characteristics	Physical	PRISMA (Quality Appraisal of Case Series Studies Checklist)	Direct	laboratory-confirmed COVID-19	Fatigue/myalgia	Pooled prevalence	2.7(0.3–6.4)			25	1044
105	2020	Liu	China, Italy, United States, Canada, Spain, Rome	pediatric patients (0–19 years)	clinical characteristics	Physical	PRISMA (Quality Appraisal of Case Series Studies Checklist)	Direct	laboratory-confirmed COVID-19	WBC decreased	Pooled prevalence	10.6(5.4–16.8)			20	509
105	2020	Liu	China, Italy, United States, Canada, Spain, Rome	pediatric patients (0–19 years)	clinical characteristics	Physical	PRISMA (Quality Appraisal of Case Series Studies Checklist)	Direct	laboratory-confirmed COVID-19	WBC increased	Pooled prevalence	10.3(6.6–14.6)			18	302
105	2020	Liu	China, Italy, United States, Canada, Spain, Rome	pediatric patients (0–19 years)	clinical characteristics	Physical	PRISMA (Quality Appraisal of Case Series Studies Checklist)	Direct	laboratory-confirmed COVID-19	L decreased	Pooled prevalence	10.8(3.9–19.7)			19	497
105	2020	Liu	China, Italy, United States, Canada, Spain, Rome	pediatric patients (0–19 years)	clinical characteristics	Physical	PRISMA (Quality Appraisal of Case Series Studies Checklist)	Direct	laboratory-confirmed COVID-19	L increased	Pooled prevalence	15.4(9.8–21.7)			13	182
105	2020	Liu	China, Italy, United States, Canada, Spain, Rome	pediatric patients (0–19 years)	clinical characteristics	Physical	PRISMA (Quality Appraisal of Case Series Studies Checklist)	Direct	laboratory-confirmed COVID-19	ALT increased	Pooled prevalence	6.5(3.8–9.6)			15	405
105	2020	Liu	China, Italy, United States, Canada, Spain, Rome	pediatric patients (0–19 years)	clinical characteristics	Physical	PRISMA (Quality Appraisal of Case Series Studies Checklist)	Direct	laboratory-confirmed COVID-19	AST increased	Pooled prevalence	10.9(5.0–18.2)			14	423
105	2020	Liu	China, Italy, United States, Canada, Spain, Rome	pediatric patients (0–19 years)	clinical characteristics	Physical	PRISMA (Quality Appraisal of Case Series Studies Checklist)	Direct	laboratory-confirmed COVID-19	LDH increased	Pooled prevalence	23(8.8–38.3)			13	183
105	2020	Liu	China, Italy, United States, Canada, Spain, Rome	pediatric patients (0–19 years)	clinical characteristics	Physical	PRISMA (Quality Appraisal of Case Series Studies Checklist)	Direct	laboratory-confirmed COVID-19	CRP increased	Pooled prevalence	12.3(5.4–21.0)			18	537
105	2020	Liu	China, Italy, United States, Canada, Spain, Rome	pediatric patients (0–19 years)	clinical characteristics	Physical	PRISMA (Quality Appraisal of Case Series Studies Checklist)	Direct	laboratory-confirmed COVID-19	Normal	Pooled prevalence	37.4(28.0–47.4)			23	501
105	2020	Liu	China, Italy, United States, Canada, Spain, Rome	pediatric patients (0–19 years)	clinical characteristics	Physical	PRISMA (Quality Appraisal of Case Series Studies Checklist)	Direct	laboratory-confirmed COVID-19	GGO	Pooled prevalence	35.7(31.0–40.5)			19	456
105	2020	Liu	China, Italy, United States, Canada, Spain, Rome	pediatric patients (0–19 years)	clinical characteristics	Physical	PRISMA (Quality Appraisal of Case Series Studies Checklist)	Direct	laboratory-confirmed COVID-19	Consolidation	Pooled prevalence	10.5(1.6–23.6)			14	224
105	2020	Liu	China, Italy, United States, Canada, Spain, Rome	pediatric patients (0–19 years)	clinical characteristics	Physical	PRISMA (Quality Appraisal of Case Series Studies Checklist)	Direct	laboratory-confirmed COVID-19	Unilateral compromised	Pooled prevalence	28.2(19.4–37.8)			15	365
106	2022	Li	China, Israel, Denmark, South Korea.	Age of patients ＜=19 years.	Myocarditis or Pericarditis	health system/Physical	PRISMA (NOS)	Indirect	after COVID-19 vaccination	incidence rate of myocarditis/pericarditis when received a first dose of a COVID-19 vaccine	Pooled prevalence	0.0022% (0.0001–0.0034)		Bilateral compromised	15	365
106	2022	Li	China, Israel, Denmark, South Korea.	Age of patients ＜=19 years.	Myocarditis or Pericarditis	health system/Physical	PRISMA (NOS)	Indirect	after COVID-19 vaccination	incidence rate of myocarditis/pericarditis when received a second dose of a COVID-19 vaccine	Pooled prevalence	0.0107% (0.0059–0.0155)		Discharged	20	553
106	2022	Li	China, Israel, Denmark, South Korea.	Age of patients ＜=19 years.	Myocarditis or Pericarditis	health system/Physical	PRISMA (NOS)	Indirect	after COVID-19 vaccination	a higher prevalence after the second dose than after the first dose	Risk ratio	5.53 (3.01–10.16)	weak	ICU admission	28	1587
106	2022	Li	China, Israel, Denmark, South Korea.	Age of patients ＜=19 years.	Myocarditis or Pericarditis	health system/Physical	PRISMA (NOS)	Indirect	after COVID-19 vaccination	risk of diseas in males relative to females after a second dose	Risk ratio	13.91 (4.30–44.95)	weak	Death	14	4278
107	2020	Li	China, USA, Spain, Malaysia, multiple countries.	patients younger than 18 years old;	Epidemiological and Clinical Characteristics	Physical	PRISMA (NOS, Appraisal tool, the Quality Appraisal of Case Series Studies Checklist of the IHE)	Direct	laboratory-confirmed COVID-19	fever	pooled prevalence	47% (41-53%)
107	2020	Li	China, USA, Spain, Malaysia, multiple countries.	patients younger than 18 years old;	Epidemiological and Clinical Characteristics	Physical	PRISMA (NOS, Appraisal tool, the Quality Appraisal of Case Series Studies Checklist of the IHE)	Direct	laboratory-confirmed COVID-19	cough	pooled prevalence	42% (36-48%)
107	2020	Li	China, USA, Spain, Malaysia, multiple countries.	patients younger than 18 years old;	Epidemiological and Clinical Characteristics	Physical	PRISMA (NOS, Appraisal tool, the Quality Appraisal of Case Series Studies Checklist of the IHE)	Direct	laboratory-confirmed COVID-19	fever and cough	pooled prevalence	30% (17-44%)
107	2020	Li	China, USA, Spain, Malaysia, multiple countries.	patients younger than 18 years old;	Epidemiological and Clinical Characteristics	Physical	PRISMA (NOS, Appraisal tool, the Quality Appraisal of Case Series Studies Checklist of the IHE)	Direct	laboratory-confirmed COVID-19	upper respiratory tract infections	pooled prevalence	28% (13-45%)
107	2020	Li	China, USA, Spain, Malaysia, multiple countries.	patients younger than 18 years old;	Epidemiological and Clinical Characteristics	Physical	PRISMA (NOS, Appraisal tool, the Quality Appraisal of Case Series Studies Checklist of the IHE)	Direct	laboratory-confirmed COVID-19	increased sputum production	pooled prevalence	17% (8-28%)
107	2020	Li	China, USA, Spain, Malaysia, multiple countries.	patients younger than 18 years old;	Epidemiological and Clinical Characteristics	Physical	PRISMA (NOS, Appraisal tool, the Quality Appraisal of Case Series Studies Checklist of the IHE)	Direct	laboratory-confirmed COVID-19	dyspnea	pooled prevalence	14% (4-28%)
107	2020	Li	China, USA, Spain, Malaysia, multiple countries.	patients younger than 18 years old;	Epidemiological and Clinical Characteristics	Physical	PRISMA (NOS, Appraisal tool, the Quality Appraisal of Case Series Studies Checklist of the IHE)	Direct	laboratory-confirmed COVID-19	nasal congestion	pooled prevalence	14% (7-22%)
107	2020	Li	China, USA, Spain, Malaysia, multiple countries.	patients younger than 18 years old;	Epidemiological and Clinical Characteristics	Physical	PRISMA (NOS, Appraisal tool, the Quality Appraisal of Case Series Studies Checklist of the IHE)	Direct	laboratory-confirmed COVID-19	increases in serum creatinine kinase-MB (CK-MB)	pooled prevalence	44% (30-59%)
107	2020	Li	China, USA, Spain, Malaysia, multiple countries.	patients younger than 18 years old;	Epidemiological and Clinical Characteristics	Physical	PRISMA (NOS, Appraisal tool, the Quality Appraisal of Case Series Studies Checklist of the IHE)	Direct	laboratory-confirmed COVID-19	procalcitonin	pooled prevalence	36% (17-57%)
107	2020	Li	China, USA, Spain, Malaysia, multiple countries.	patients younger than 18 years old;	Epidemiological and Clinical Characteristics	Physical	PRISMA (NOS, Appraisal tool, the Quality Appraisal of Case Series Studies Checklist of the IHE)	Direct	laboratory-confirmed COVID-19	lactate dehydrogenase(LDH)	pooled prevalence	35% (25-47%)
107	2020	Li	China, USA, Spain, Malaysia, multiple countries.	patients younger than 18 years old;	Epidemiological and Clinical Characteristics	Physical	PRISMA (NOS, Appraisal tool, the Quality Appraisal of Case Series Studies Checklist of the IHE)	Direct	laboratory-confirmed COVID-19	neutropenia	pooled prevalence	34% (18-52%)
107	2020	Li	China, USA, Spain, Malaysia, multiple countries.	patients younger than 18 years old;	Epidemiological and Clinical Characteristics	Physical	PRISMA (NOS, Appraisal tool, the Quality Appraisal of Case Series Studies Checklist of the IHE)	Direct	laboratory-confirmed COVID-19	lymphocytosis	pooled prevalence	26%(16–38%)
107	2020	Li	China, USA, Spain, Malaysia, multiple countries.	patients younger than 18 years old;	Epidemiological and Clinical Characteristics	Physical	PRISMA (NOS, Appraisal tool, the Quality Appraisal of Case Series Studies Checklist of the IHE)	Direct	laboratory-confirmed COVID-19	increased C-reactive protein	pooled prevalence	23%(16–30%)
107	2020	Li	China, USA, Spain, Malaysia, multiple countries.	patients younger than 18 years old;	Epidemiological and Clinical Characteristics	Physical	PRISMA (NOS, Appraisal tool, the Quality Appraisal of Case Series Studies Checklist of the IHE)	Direct	laboratory-confirmed COVID-19	leukopenia	pooled prevalence	20%(13–27%)
107	2020	Li	China, USA, Spain, Malaysia, multiple countries.	patients younger than 18 years old;	Epidemiological and Clinical Characteristics	Physical	PRISMA (NOS, Appraisal tool, the Quality Appraisal of Case Series Studies Checklist of the IHE)	Direct	laboratory-confirmed COVID-19	increased anti-inflammatory IL-10	pooled prevalence	21%(10–34%)
107	2020	Li	China, USA, Spain, Malaysia, multiple countries.	patients younger than 18 years old;	Epidemiological and Clinical Characteristics	Physical	PRISMA (NOS, Appraisal tool, the Quality Appraisal of Case Series Studies Checklist of the IHE)	Direct	laboratory-confirmed COVID-19	Ground glass opacities alone	pooled prevalence	33%(26–40%)
107	2020	Li	China, USA, Spain, Malaysia, multiple countries.	patients younger than 18 years old;	Epidemiological and Clinical Characteristics	Physical	PRISMA (NOS, Appraisal tool, the Quality Appraisal of Case Series Studies Checklist of the IHE)	Direct	laboratory-confirmed COVID-19	Ground glass opacities alone or combined with consolidation	pooled prevalence	44% (20–69%)
107	2020	Li	China, USA, Spain, Malaysia, multiple countries.	patients younger than 18 years old;	Epidemiological and Clinical Characteristics	Physical	PRISMA (NOS, Appraisal tool, the Quality Appraisal of Case Series Studies Checklist of the IHE)	Direct	laboratory-confirmed COVID-19	Bilateral pneumonia	pooled prevalence	40% (31–50%)
107	2020	Li	China, USA, Spain, Malaysia, multiple countries.	patients younger than 18 years old;	Epidemiological and Clinical Characteristics	Physical	PRISMA (NOS, Appraisal tool, the Quality Appraisal of Case Series Studies Checklist of the IHE)	Direct	laboratory-confirmed COVID-19	Unilateral pneumonia	pooled prevalence	30% (25–35%)
107	2020	Li	China, USA, Spain, Malaysia, multiple countries.	patients younger than 18 years old;	Epidemiological and Clinical Characteristics	Physical	PRISMA (NOS, Appraisal tool, the Quality Appraisal of Case Series Studies Checklist of the IHE)	Direct	laboratory-confirmed COVID-19	Subpleural lesions	pooled prevalence	35% (5–72%)
107	2020	Li	China, USA, Spain, Malaysia, multiple countries.	patients younger than 18 years old;	Epidemiological and Clinical Characteristics	Physical	PRISMA (NOS, Appraisal tool, the Quality Appraisal of Case Series Studies Checklist of the IHE)	Direct	laboratory-confirmed COVID-19	Pure pulmonary consolidation	pooled prevalence	10% (5–16%)
107	2020	Li	China, USA, Spain, Malaysia, multiple countries.	patients younger than 18 years old;	Epidemiological and Clinical Characteristics	Physical	PRISMA (NOS, Appraisal tool, the Quality Appraisal of Case Series Studies Checklist of the IHE)	Direct	laboratory-confirmed COVID-19	Severe image findings of white lung	pooled prevalence	2% (0–6%)
107	2020	Li	China, USA, Spain, Malaysia, multiple countries.	patients younger than 18 years old;	Epidemiological and Clinical Characteristics	Physical	PRISMA (NOS, Appraisal tool, the Quality Appraisal of Case Series Studies Checklist of the IHE)	Direct	laboratory-confirmed COVID-19	Pleural effusion	pooled prevalence	1% (0–6%)
107	2020	Li	China, USA, Spain, Malaysia, multiple countries.	patients younger than 18 years old;	Epidemiological and Clinical Characteristics	Physical	PRISMA (NOS, Appraisal tool, the Quality Appraisal of Case Series Studies Checklist of the IHE)	Direct	laboratory-confirmed COVID-19	No obvious radiographic abnormalities on admission	pooled prevalence	26% (18–35%)
110	2023	Lee	United States, Egypt, Norway, Netherlands, China, Japan, Indonesia, India, Malaysia	below the age of 18	child abuse	physical/psychological	PRISMA(National Institute of Health Quality Assessment Tool for Observation Cohort and Cross-Sectional Studies )	Indirect	during the COVID-19 pandemic	Prevalence of Physical Child Abuse	Pooled prevalence	0.18(0.1; 0.29)
110	2023	Lee	United States, Egypt, Norway, Netherlands, China, Japan, Indonesia, India, Malaysia	below the age of 18	child abuse	physical/psychological	PRISMA(National Institute of Health Quality Assessment Tool for Observation Cohort and Cross-Sectional Studies )	Indirect	during the COVID-19 pandemic	Prevalence of Psychological Child Abuse	Pooled prevalence	0.39(0.25; 0.56)
111	2022	La Fauci	Germany, China, Italy, USA, Israel, Greece	patients aged 0–18 years	Obesity	physical	PRISMA(not reported)	Indirect	COVID-19-related lockdown	increased risk of hospitalization in obese children with COVID-19 compared to normal weight peers	Odds ratio	4.38(1.46–13.19)	Weak	p = 0.009; I2 = 96%
113	2020	Kumar	China, Italy, Korea, Lebanon.	patients aged <19 years	Radiological Findings	physical	PRISMA(NOS)	Direct	laboratory-confirmed COVID-19	normal scan , %	Pooled prevalence	38(28–42)
113	2020	Kumar	China, Italy, Korea, Lebanon.	patients aged <19 years	Radiological Findings	physical	PRISMA(NOS)	Direct	laboratory-confirmed COVID-19	Ground glass opacity, %	Pooled prevalence	39 (31–48)
113	2020	Kumar	China, Italy, Korea, Lebanon.	patients aged <19 years	Radiological Findings	physical	PRISMA(NOS)	Direct	laboratory-confirmed COVID-19	Consolidation, %	Pooled prevalence	23 (12–34)
113	2020	Kumar	China, Italy, Korea, Lebanon.	patients aged <19 years	Radiological Findings	physical	PRISMA(NOS)	Direct	laboratory-confirmed COVID-19	Halo sign, %	Pooled prevalence	26 (11–41)
113	2020	Kumar	China, Italy, Korea, Lebanon.	patients aged <19 years	Radiological Findings	physical	PRISMA(NOS)	Direct	laboratory-confirmed COVID-19	Patchy shadow, %	Pooled prevalence	44 (32–55)
113	2020	Kumar	China, Italy, Korea, Lebanon.	patients aged <19 years	Radiological Findings	physical	PRISMA(NOS)	Direct	laboratory-confirmed COVID-19	Prominent bronchiovascular markings, %	Pooled prevalence	17 (09–24)
113	2020	Kumar	China, Italy, Korea, Lebanon.	patients aged <19 years	Radiological Findings	physical	PRISMA(NOS)	Direct	laboratory-confirmed COVID-19	Bronchial wall thickening, %	Pooled prevalence	11 (1–21)
113	2020	Kumar	China, Italy, Korea, Lebanon.	patients aged <19 years	Radiological Findings	physical	PRISMA(NOS)	Direct	laboratory-confirmed COVID-19	Pleural effusion, %	Pooled prevalence	2 (0.1–4)
113	2020	Kumar	China, Italy, Korea, Lebanon.	patients aged <19 years	Radiological Findings	physical	PRISMA(NOS)	Direct	laboratory-confirmed COVID-19	Interstitial pattern, %	Pooled prevalence	12 (1–23)
113	2020	Kumar	China, Italy, Korea, Lebanon.	patients aged <19 years	Radiological Findings	physical	PRISMA(NOS)	Direct	laboratory-confirmed COVID-19	Nodules, %	Pooled prevalence	25 (9–41)
115	2022	Kim	not reported	pediatric patients	testicular torsion and orchiectomy	physical	PRISMA(not reported)	Indirect	during the COVID-19 pandemic	orchiectomy rate for pediatric patients with testicular torsion compared with pre-pandemic	Odds ratio	1.35(0.75,2.35)	Not significant
116	2020	Kharoud	China, Italy, USA, Spain	18 years or younger	clinical characteristics and laboratory findings	physical	PRISMA(STROBE)	Direct	laboratory-confirmed COVID-19	Fever	pooled prevalence	46.17% (39.18-53.33%)
116	2020	Kharoud	China, Italy, USA, Spain	18 years or younger	clinical characteristics and laboratory findings	physical	PRISMA(STROBE)	Direct	laboratory-confirmed COVID-19	Cough	pooled prevalence	40.15% (34.56-46.02%)
116	2020	Kharoud	China, Italy, USA, Spain	18 years or younger	clinical characteristics and laboratory findings	physical	PRISMA(STROBE)	Direct	laboratory-confirmed COVID-19	Asymptomatic	pooled prevalence	17.19% (11.02-25.82%)
116	2020	Kharoud	China, Italy, USA, Spain	18 years or younger	clinical characteristics and laboratory findings	physical	PRISMA(STROBE)	Direct	laboratory-confirmed COVID-19	Dyspnea	pooled prevalence	11.53% (4.85-24.98%)
116	2020	Kharoud	China, Italy, USA, Spain	18 years or younger	clinical characteristics and laboratory findings	physical	PRISMA(STROBE)	Direct	laboratory-confirmed COVID-19	Vomiting	pooled prevalence	11.47% (6.85-18.58%)
116	2020	Kharoud	China, Italy, USA, Spain	18 years or younger	clinical characteristics and laboratory findings	physical	PRISMA(STROBE)	Direct	laboratory-confirmed COVID-19	Nasal congestion/rhinorrhea	pooled prevalence	11.22% (8.10-15.34%)
116	2020	Kharoud	China, Italy, USA, Spain	18 years or younger	clinical characteristics and laboratory findings	physical	PRISMA(STROBE)	Direct	laboratory-confirmed COVID-19	Diarrhea	pooled prevalence	10.33% (8.32-12.76%)
116	2020	Kharoud	China, Italy, USA, Spain	18 years or younger	clinical characteristics and laboratory findings	physical	PRISMA(STROBE)	Direct	laboratory-confirmed COVID-19	Sore throat/pharyngeal congestion	pooled prevalence	10.28% (6.04-16.96%)
116	2020	Kharoud	China, Italy, USA, Spain	18 years or younger	clinical characteristics and laboratory findings	physical	PRISMA(STROBE)	Direct	laboratory-confirmed COVID-19	Headache	pooled prevalence	7.70% (4.01-14.27%)
116	2020	Kharoud	China, Italy, USA, Spain	18 years or younger	clinical characteristics and laboratory findings	physical	PRISMA(STROBE)	Direct	laboratory-confirmed COVID-19	Fatigue	pooled prevalence	6.23% (-4.40-8.76%)
116	2020	Kharoud	China, Italy, USA, Spain	18 years or younger	clinical characteristics and laboratory findings	physical	PRISMA(STROBE)	Direct	laboratory-confirmed COVID-19	elevated creatinine kinase	pooled prevalence	26.86% (16.15-41.19%)
116	2020	Kharoud	China, Italy, USA, Spain	18 years or younger	clinical characteristics and laboratory findings	physical	PRISMA(STROBE)	Direct	laboratory-confirmed COVID-19	neutropenia	pooled prevalence	25.76% (13.96-42.58%)
116	2020	Kharoud	China, Italy, USA, Spain	18 years or younger	clinical characteristics and laboratory findings	physical	PRISMA(STROBE)	Direct	laboratory-confirmed COVID-19	elevated LDH	pooled prevalence	23.82% (16.94-32.39)
116	2020	Kharoud	China, Italy, USA, Spain	18 years or younger	clinical characteristics and laboratory findings	physical	PRISMA(STROBE)	Direct	laboratory-confirmed COVID-19	thrombocytosis	pooled prevalence	22.38% (10.39-41.76%)
116	2020	Kharoud	China, Italy, USA, Spain	18 years or younger	clinical characteristics and laboratory findings	physical	PRISMA(STROBE)	Direct	laboratory-confirmed COVID-19	lymphocytosis	pooled prevalence	21.67% (11.85-36.28%)
116	2020	Kharoud	China, Italy, USA, Spain	18 years or younger	clinical characteristics and laboratory findings	physical	PRISMA(STROBE)	Direct	laboratory-confirmed COVID-19	neutrophilia	pooled prevalence	20.43% (-9.25-39.27%)
116	2020	Kharoud	China, Italy, USA, Spain	18 years or younger	clinical characteristics and laboratory findings	physical	PRISMA(STROBE)	Direct	laboratory-confirmed COVID-19	elevated D Dimer	pooled prevalence	18.24% (10.30-30.24%)
116	2020	Kharoud	China, Italy, USA, Spain	18 years or younger	clinical characteristics and laboratory findings	physical	PRISMA(STROBE)	Direct	laboratory-confirmed COVID-19	elevated CRP	pooled prevalence	17.38% (11.24-25.90%)
116	2020	Kharoud	China, Italy, USA, Spain	18 years or younger	clinical characteristics and laboratory findings	physical	PRISMA(STROBE)	Direct	laboratory-confirmed COVID-19	elevated ESR	pooled prevalence	16.73% (5.94-38.99%)
116	2020	Kharoud	China, Italy, USA, Spain	18 years or younger	clinical characteristics and laboratory findings	physical	PRISMA(STROBE)	Direct	laboratory-confirmed COVID-19	leukocytosis	pooled prevalence	14.38% (10.73-19.01%)
116	2020	Kharoud	China, Italy, USA, Spain	18 years or younger	clinical characteristics and laboratory findings	physical	PRISMA(STROBE)	Direct	laboratory-confirmed COVID-19	elevated AST	pooled prevalence	13.32% (8.85-19.56%)
116	2020	Kharoud	China, Italy, USA, Spain	18 years or younger	clinical characteristics and laboratory findings	physical	PRISMA(STROBE)	Direct	laboratory-confirmed COVID-19	leukopenia	pooled prevalence	11.08% (6.52-18.20%)
116	2020	Kharoud	China, Italy, USA, Spain	18 years or younger	clinical characteristics and laboratory findings	physical	PRISMA(STROBE)	Direct	laboratory-confirmed COVID-19	elevated ALT	pooled prevalence	10.73% (8.23-13.88%)
116	2020	Kharoud	China, Italy, USA, Spain	18 years or younger	clinical characteristics and laboratory findings	physical	PRISMA(STROBE)	Direct	laboratory-confirmed COVID-19	lymphopenia	pooled prevalence	8.52% (3.94-17.47%)
121	2022	Katoto	Japan, Saudi Arabia, Korea, China	adolescents aged 12–17 years	adverse events following immunization	Physical/health system	PRISMA(the ROBINS-I tool, the Cochrane RoB tool)	Indirect	after COVID-19 vaccination Pfizer-BioNTech (mRNA BNT162b2)	local AEFIs (Pain, swelling and erythema) following primary dose 1	Pooled prevalence	17.6%(6.17–33.27)
121	2022	Katoto	Japan, Saudi Arabia, Korea, China	adolescents aged 12–17 years	adverse events following immunization	Physical/health system	PRISMA(the ROBINS-I tool, the Cochrane RoB tool)	Indirect	after COVID-19 vaccination Pfizer-BioNTech (mRNA BNT162b2)	local AEFIs Pain, swelling and erythema) following primary dose 2	Pooled prevalence	23.93%(10.52–40.73)
121	2022	Katoto	Japan, Saudi Arabia, Korea, China	adolescents aged 12–17 years	adverse events following immunization	Physical/health system	PRISMA(the ROBINS-I tool, the Cochrane RoB tool)	Indirect	after COVID-19 vaccination Pfizer-BioNTech (mRNA BNT162b2)	local AEFIs Pain, swelling and erythema) following the booster dose	Pooled prevalence	25.64%(2.08–63.01)
121	2022	Katoto	Japan, Saudi Arabia, Korea, China	adolescents aged 12–17 years	adverse events following immunization	Physical/health system	PRISMA(the ROBINS-I tool, the Cochrane RoB tool)	Indirect	after COVID-19 vaccination Pfizer-BioNTech (mRNA BNT162b2)	systemic AEFIs after the booster dose	Pooled prevalence	28.75%(15.30–44.47)
121	2022	Katoto	Japan, Saudi Arabia, Korea, China	adolescents aged 12–17 years	adverse events following immunization	Physical/health system	PRISMA(the ROBINS-I tool, the Cochrane RoB tool)	Indirect	after COVID-19 vaccination Pfizer-BioNTech (mRNA BNT162b2)	systemic AEFIs after the primary second doses	Pooled prevalence	24.67%(19.51–30.23)
121	2022	Katoto	Japan, Saudi Arabia, Korea, China	adolescents aged 12–17 years	adverse events following immunization	Physical/health system	PRISMA(the ROBINS-I tool, the Cochrane RoB tool)	Indirect	after COVID-19 vaccination Pfizer-BioNTech (mRNA BNT162b2)	systemic AEFIs after the primary first doses	Pooled prevalence	13.52%(10.02–17.45)
121	2022	Katoto	Japan, Saudi Arabia, Korea, China	adolescents aged 12–17 years	adverse events following immunization	Physical/health system	PRISMA(the ROBINS-I tool, the Cochrane RoB tool)	Indirect	after COVID-19 vaccination Pfizer-BioNTech (mRNA BNT162b2)	fatigue after the primary dose 1	Pooled prevalence	33.78%(20.97–47.92)
121	2022	Katoto	Japan, Saudi Arabia, Korea, China	adolescents aged 12–17 years	adverse events following immunization	Physical/health system	PRISMA(the ROBINS-I tool, the Cochrane RoB tool)	Indirect	after COVID-19 vaccination Pfizer-BioNTech (mRNA BNT162b2)	fatigue after the primary dose 2	Pooled prevalence	51.20%(40.80–61.55)
121	2022	Katoto	Japan, Saudi Arabia, Korea, China	adolescents aged 12–17 years	adverse events following immunization	Physical/health system	PRISMA(the ROBINS-I tool, the Cochrane RoB tool)	Indirect	after COVID-19 vaccination Pfizer-BioNTech (mRNA BNT162b2)	fatigue after the booster dose	Pooled prevalence	58.46%(56.78–60.11)
121	2022	Katoto	Japan, Saudi Arabia, Korea, China	adolescents aged 12–17 years	adverse events following immunization	Physical/health system	PRISMA(the ROBINS-I tool, the Cochrane RoB tool)	Indirect	after COVID-19 vaccination Pfizer-BioNTech (mRNA BNT162b2)	headache after the primary dose 1	Pooled prevalence	28.59%(16.50–42.49)
121	2022	Katoto	Japan, Saudi Arabia, Korea, China	adolescents aged 12–17 years	adverse events following immunization	Physical/health system	PRISMA(the ROBINS-I tool, the Cochrane RoB tool)	Indirect	after COVID-19 vaccination Pfizer-BioNTech (mRNA BNT162b2)	headache after the primary dose 2	Pooled prevalence	47.86%(37.77–58.03)
121	2022	Katoto	Japan, Saudi Arabia, Korea, China	adolescents aged 12–17 years	adverse events following immunization	Physical/health system	PRISMA(the ROBINS-I tool, the Cochrane RoB tool)	Indirect	after COVID-19 vaccination Pfizer-BioNTech (mRNA BNT162b2)	headache after the booster dose	Pooled prevalence	55.91%(54.23–57.58)
121	2022	Katoto	Japan, Saudi Arabia, Korea, China	adolescents aged 12–17 years	adverse events following immunization	Physical/health system	PRISMA(the ROBINS-I tool, the Cochrane RoB tool)	Indirect	after COVID-19 vaccination Pfizer-BioNTech (mRNA BNT162b2)	myalgia after the primary dose 1	Pooled prevalence	23.46%(19.81–5.05)
121	2022	Katoto	Japan, Saudi Arabia, Korea, China	adolescents aged 12–17 years	adverse events following immunization	Physical/health system	PRISMA(the ROBINS-I tool, the Cochrane RoB tool)	Indirect	after COVID-19 vaccination Pfizer-BioNTech (mRNA BNT162b2)	myalgia after the primary dose 2	Pooled prevalence	33.72%(24.45–43.67)
121	2022	Katoto	Japan, Saudi Arabia, Korea, China	adolescents aged 12–17 years	adverse events following immunization	Physical/health system	PRISMA(the ROBINS-I tool, the Cochrane RoB tool)	Indirect	after COVID-19 vaccination Pfizer-BioNTech (mRNA BNT162b2)	fatigue after pooling AEFIs for all doses	Pooled prevalence	43.76%(34.77–52.96)
121	2022	Katoto	Japan, Saudi Arabia, Korea, China	adolescents aged 12–17 years	adverse events following immunization	Physical/health system	PRISMA(the ROBINS-I tool, the Cochrane RoB tool)	Indirect	after COVID-19 vaccination Pfizer-BioNTech (mRNA BNT162b2)	headache after pooling AEFIs for all doses	Pooled prevalence	40.01%(30.65–49.75)
121	2022	Katoto	Japan, Saudi Arabia, Korea, China	adolescents aged 12–17 years	adverse events following immunization	Physical/health system	PRISMA(the ROBINS-I tool, the Cochrane RoB tool)	Indirect	after COVID-19 vaccination Pfizer-BioNTech (mRNA BNT162b2)	myalgia after pooling AEFIs for all doses	Pooled prevalence	27.34%(21.20–33.96)
121	2022	Katoto	Japan, Saudi Arabia, Korea, China	adolescents aged 12–17 years	adverse events following immunization	Physical/health system	PRISMA(the ROBINS-I tool, the Cochrane RoB tool)	Indirect	after COVID-19 vaccination Pfizer-BioNTech (mRNA BNT162b2)	fever after pooling AEFIs for all doses	Pooled prevalence	20.71%(14.38–27.86)
121	2022	Katoto	Japan, Saudi Arabia, Korea, China	adolescents aged 12–17 years	adverse events following immunization	Physical/health system	PRISMA(the ROBINS-I tool, the Cochrane RoB tool)	Indirect	after COVID-19 vaccination Pfizer-BioNTech (mRNA BNT162b2)	chills after pooling AEFIs for all doses	Pooled prevalence	19.25%(12.85–26.59)
121	2022	Katoto	Japan, Saudi Arabia, Korea, China	adolescents aged 12–17 years	adverse events following immunization	Physical/health system	PRISMA(the ROBINS-I tool, the Cochrane RoB tool)	Indirect	after COVID-19 vaccination Pfizer-BioNTech (mRNA BNT162b2)	nausea, vomiting or diarrhea after pooling AEFIs for all doses	Pooled prevalence	15.80%(11.78–20.28)
121	2022	Katoto	Japan, Saudi Arabia, Korea, China	adolescents aged 12–17 years	adverse events following immunization	Physical/health system	PRISMA(the ROBINS-I tool, the Cochrane RoB tool)	Indirect	after COVID-19 vaccination Pfizer-BioNTech (mRNA BNT162b2)	arthralgia or join pain after pooling AEFIs for all doses	Pooled prevalence	14.87%(11.7–18.99)
121	2022	Katoto	Japan, Saudi Arabia, Korea, China	adolescents aged 12–17 years	adverse events following immunization	Physical/health system	PRISMA(the ROBINS-I tool, the Cochrane RoB tool)	Indirect	after COVID-19 vaccination Pfizer-BioNTech (mRNA BNT162b2)	abdominal pain after pooling AEFIs for all doses	Pooled prevalence	5.5%(4.16–7.01)
121	2022	Katoto	Japan, Saudi Arabia, Korea, China	adolescents aged 12–17 years	adverse events following immunization	Physical/health system	PRISMA(the ROBINS-I tool, the Cochrane RoB tool)	Indirect	after COVID-19 vaccination Pfizer-BioNTech (mRNA BNT162b2)	itching after pooling AEFIs for all doses	Pooled prevalence	5.42%(4.60– 6.30)
121	2022	Katoto	Japan, Saudi Arabia, Korea, China	adolescents aged 12–17 years	adverse events following immunization	Physical/health system	PRISMA(the ROBINS-I tool, the Cochrane RoB tool)	Indirect	after COVID-19 vaccination Pfizer-BioNTech (mRNA BNT162b2)	rash after pooling AEFIs for all doses	Pooled prevalence	1.09%( 0.93–1.27)
121	2022	Katoto	Japan, Saudi Arabia, Korea, China	adolescents aged 12–17 years	adverse events following immunization	Physical/health system	PRISMA(the ROBINS-I tool, the Cochrane RoB tool)	Indirect	after COVID-19 vaccination Pfizer-BioNTech (mRNA BNT162b2)	dyspnea across all doses	Pooled prevalence	9.62%( 2.78–19.96)
121	2022	Katoto	Japan, Saudi Arabia, Korea, China	adolescents aged 12–17 years	adverse events following immunization	Physical/health system	PRISMA(the ROBINS-I tool, the Cochrane RoB tool)	Indirect	after COVID-19 vaccination Pfizer-BioNTech (mRNA BNT162b2)	chest pain across all doses	Pooled prevalence	7.59%( 2.84–14.37)
121	2022	Katoto	Japan, Saudi Arabia, Korea, China	adolescents aged 12–17 years	adverse events following immunization	Physical/health system	PRISMA(the ROBINS-I tool, the Cochrane RoB tool)	Indirect	after COVID-19 vaccination Pfizer-BioNTech (mRNA BNT162b2)	myocar­ ditis across all doses	Pooled prevalence	5.95%( 0.00–25.47)
121	2022	Katoto	Japan, Saudi Arabia, Korea, China	adolescents aged 12–17 years	adverse events following immunization	Physical/health system	PRISMA(the ROBINS-I tool, the Cochrane RoB tool)	Indirect	after COVID-19 vaccination Pfizer-BioNTech (mRNA BNT162b2)	tachycardia across all doses	Pooled prevalence	0.22%( 0.03–0.79)
121	2022	Katoto	Japan, Saudi Arabia, Korea, China	adolescents aged 12–17 years	adverse events following immunization	Physical/health system	PRISMA(the ROBINS-I tool, the Cochrane RoB tool)	Indirect	after COVID-19 vaccination Pfizer-BioNTech (mRNA BNT162b2)	myopericarditis across all doses	Pooled prevalence	1.09%( 0.03–6.08)
121	2022	Katoto	Japan, Saudi Arabia, Korea, China	adolescents aged 12–17 years	adverse events following immunization	Physical/health system	PRISMA(the ROBINS-I tool, the Cochrane RoB tool)	Indirect	after COVID-19 vaccination Pfizer-BioNTech (mRNA BNT162b2)	severe allergic reactions across all doses	Pooled prevalence	0.64%( 0.37–0.99)
121	2022	Katoto	Japan, Saudi Arabia, Korea, China	adolescents aged 12–17 years	adverse events following immunization	Physical/health system	PRISMA(the ROBINS-I tool, the Cochrane RoB tool)	Indirect	after COVID-19 vaccination Pfizer-BioNTech (mRNA BNT162b2)	the use of any medication for side effects across all dose	Pooled prevalence	31.40%(6.92–63.64)
121	2022	Katoto	Japan, Saudi Arabia, Korea, China	adolescents aged 12–17 years	adverse events following immunization	Physical/health system	PRISMA(the ROBINS-I tool, the Cochrane RoB tool)	Indirect	after COVID-19 vaccination Pfizer-BioNTech (mRNA BNT162b2)	antipyretic use across all dose	Pooled prevalence	43.93%(30.52–57.81)
121	2022	Katoto	Japan, Saudi Arabia, Korea, China	adolescents aged 12–17 years	adverse events following immunization	Physical/health system	PRISMA(the ROBINS-I tool, the Cochrane RoB tool)	Indirect	after COVID-19 vaccination Pfizer-BioNTech (mRNA BNT162b2)	Inability to perform daily activities across all dose	Pooled prevalence	17.36%(11.83–23.69)
121	2022	Katoto	Japan, Saudi Arabia, Korea, China	adolescents aged 12–17 years	adverse events following immunization	Physical/health system	PRISMA(the ROBINS-I tool, the Cochrane RoB tool)	Indirect	after COVID-19 vaccination Pfizer-BioNTech (mRNA BNT162b2)	inability to attend school or work across all dose	Pooled prevalence	6.96%(3.75–11.08)
121	2022	Katoto	Japan, Saudi Arabia, Korea, China	adolescents aged 12–17 years	adverse events following immunization	Physical/health system	PRISMA(the ROBINS-I tool, the Cochrane RoB tool)	Indirect	after COVID-19 vaccination Pfizer-BioNTech (mRNA BNT162b2)	Instances of need for medical care across all dose	Pooled prevalence	5.77%(4.85–7.64)
121	2022	Katoto	Japan, Saudi Arabia, Korea, China	adolescents aged 12–17 years	adverse events following immunization	Physical/health system	PRISMA(the ROBINS-I tool, the Cochrane RoB tool)	Indirect	after COVID-19 vaccination Pfizer-BioNTech (mRNA BNT162b2)	telehealth consultation across all dose	Pooled prevalence	0.13%(0.10–0.17)
121	2022	Katoto	Japan, Saudi Arabia, Korea, China	adolescents aged 12–17 years	adverse events following immunization	Physical/health system	PRISMA(the ROBINS-I tool, the Cochrane RoB tool)	Indirect	after COVID-19 vaccination Pfizer-BioNTech (mRNA BNT162b2)	clinic visits across all dose	Pooled prevalence	7.76%(0.89–21.34)
121	2022	Katoto	Japan, Saudi Arabia, Korea, China	adolescents aged 12–17 years	adverse events following immunization	Physical/health system	PRISMA(the ROBINS-I tool, the Cochrane RoB tool)	Indirect	after COVID-19 vaccination Pfizer-BioNTech (mRNA BNT162b2)	emergency visits across all dose	Pooled prevalence	1.38%(1.05–1.75)
121	2022	Katoto	Japan, Saudi Arabia, Korea, China	adolescents aged 12–17 years	adverse events following immunization	Physical/health system	PRISMA(the ROBINS-I tool, the Cochrane RoB tool)	Indirect	after COVID-19 vaccination Pfizer-BioNTech (mRNA BNT162b2)	hospitalization across all dose	Pooled prevalence	1.65%(0.01–6.00)
121	2022	Katoto	Japan, Saudi Arabia, Korea, China	adolescents aged 12–17 years	adverse events following immunization	Physical/health system	PRISMA(the ROBINS-I tool, the Cochrane RoB tool)	Indirect	after COVID-19 vaccination Pfizer-BioNTech (mRNA BNT162b2)	death across all dose	Pooled prevalence	1.13%(0.00–5.17)
122	2023	Kandiah	India, Italy, Pakistan, and the United States.	patients younger than age 19 years	Access to Pediatric Eye Care	health system	PRISMA(CLARITY Risk of Bias Tool)	Indirect	during the COVID‐19 pandemic	comparison of average daily pediatric eye visits pre-pandemic and intra-pandemic	p-values by Fisher’s method	1e-05
122	2023	Kandiah	India, Italy, Pakistan, and the United States.	patients younger than age 19 years	Access to Pediatric Eye Care	health system	PRISMA(CLARITY Risk of Bias Tool)	Indirect	during the COVID‐19 pandemic	comparison of average daily pediatric eye visits pre-pandemic and intra-pandemic	p-values by Edgington’s additive method	0.00305
122	2023	Kandiah	India, Italy, Pakistan, and the United States.	patients younger than age 19 years	Access to Pediatric Eye Care	health system	PRISMA(CLARITY Risk of Bias Tool)	Indirect	during the COVID‐19 pandemic	comparison of average daily pediatric eye visits pre-pandemic and intra-pandemic	p-values by Edgington’s normal curve method	0.00458
123	2022	Jiang	Turkey, Iran, India, South Africa, Brazil, Pakistan, Tunisia, Serbia, UK, Italy, France, Spain, Poland, Chile, Saudi Arabia, Switzerland, South Korea, Germany, USA, Qatar	children and adolescents	MIS-C	Physical	not reported(the National Heart, Lung, and Brain Institute (NHLBI) and Research Triangle Institute International )	Direct	COVID-19 associated multisystem inflammatory syndrome (MIS-C)	fever	Pooled prevalence	90.85% (89.86–91.84%)
123	2022	Jiang	Turkey, Iran, India, South Africa, Brazil, Pakistan, Tunisia, Serbia, UK, Italy, France, Spain, Poland, Chile, Saudi Arabia, Switzerland, South Korea, Germany, USA, Qatar	children and adolescents	MIS-C	Physical	not reported(the National Heart, Lung, and Brain Institute (NHLBI) and Research Triangle Institute International )	Direct	COVID-19 associated multisystem inflammatory syndrome (MIS-C)	not-specified gastrointestinal symptoms	Pooled prevalence	51.98% (50.13–53.83%)
123	2022	Jiang	Turkey, Iran, India, South Africa, Brazil, Pakistan, Tunisia, Serbia, UK, Italy, France, Spain, Poland, Chile, Saudi Arabia, Switzerland, South Korea, Germany, USA, Qatar	children and adolescents	MIS-C	Physical	not reported(the National Heart, Lung, and Brain Institute (NHLBI) and Research Triangle Institute International )	Direct	COVID-19 associated multisystem inflammatory syndrome (MIS-C)	rash	Pooled prevalence	49.63% (47.80–51.47%)
123	2022	Jiang	Turkey, Iran, India, South Africa, Brazil, Pakistan, Tunisia, Serbia, UK, Italy, France, Spain, Poland, Chile, Saudi Arabia, Switzerland, South Korea, Germany, USA, Qatar	children and adolescents	MIS-C	Physical	not reported(the National Heart, Lung, and Brain Institute (NHLBI) and Research Triangle Institute International )	Direct	COVID-19 associated multisystem inflammatory syndrome (MIS-C)	abdominal pain	Pooled prevalence	48.97% (47.09–50.85%)
123	2022	Jiang	Turkey, Iran, India, South Africa, Brazil, Pakistan, Tunisia, Serbia, UK, Italy, France, Spain, Poland, Chile, Saudi Arabia, Switzerland, South Korea, Germany, USA, Qatar	children and adolescents	MIS-C	Physical	not reported(the National Heart, Lung, and Brain Institute (NHLBI) and Research Triangle Institute International )	Direct	COVID-19 associated multisystem inflammatory syndrome (MIS-C)	conjunctivitis	Pooled prevalence	46.93% (45.17–48.69%)
123	2022	Jiang	Turkey, Iran, India, South Africa, Brazil, Pakistan, Tunisia, Serbia, UK, Italy, France, Spain, Poland, Chile, Saudi Arabia, Switzerland, South Korea, Germany, USA, Qatar	children and adolescents	MIS-C	Physical	not reported(the National Heart, Lung, and Brain Institute (NHLBI) and Research Triangle Institute International )	Direct	COVID-19 associated multisystem inflammatory syndrome (MIS-C)	vomiting	Pooled prevalence	43.79% (41.90–45.68%)
123	2022	Jiang	Turkey, Iran, India, South Africa, Brazil, Pakistan, Tunisia, Serbia, UK, Italy, France, Spain, Poland, Chile, Saudi Arabia, Switzerland, South Korea, Germany, USA, Qatar	children and adolescents	MIS-C	Physical	not reported(the National Heart, Lung, and Brain Institute (NHLBI) and Research Triangle Institute International )	Direct	COVID-19 associated multisystem inflammatory syndrome (MIS-C)	respiratory symptoms	Pooled prevalence	41.75% (40.01–43.49%)
123	2022	Jiang	Turkey, Iran, India, South Africa, Brazil, Pakistan, Tunisia, Serbia, UK, Italy, France, Spain, Poland, Chile, Saudi Arabia, Switzerland, South Korea, Germany, USA, Qatar	children and adolescents	MIS-C	Physical	not reported(the National Heart, Lung, and Brain Institute (NHLBI) and Research Triangle Institute International )	Direct	COVID-19 associated multisystem inflammatory syndrome (MIS-C)	diarrhea	Pooled prevalence	40.10% (38.23–41.97%)
123	2022	Jiang	Turkey, Iran, India, South Africa, Brazil, Pakistan, Tunisia, Serbia, UK, Italy, France, Spain, Poland, Chile, Saudi Arabia, Switzerland, South Korea, Germany, USA, Qatar	children and adolescents	MIS-C	Physical	not reported(the National Heart, Lung, and Brain Institute (NHLBI) and Research Triangle Institute International )	Direct	COVID-19 associated multisystem inflammatory syndrome (MIS-C)	CRP	Pooled prevalence	93.22% (93.26%-94.17%)
123	2022	Jiang	Turkey, Iran, India, South Africa, Brazil, Pakistan, Tunisia, Serbia, UK, Italy, France, Spain, Poland, Chile, Saudi Arabia, Switzerland, South Korea, Germany, USA, Qatar	children and adolescents	MIS-C	Physical	not reported(the National Heart, Lung, and Brain Institute (NHLBI) and Research Triangle Institute International )	Direct	COVID-19 associated multisystem inflammatory syndrome (MIS-C)	D-dimer	Pooled prevalence	68.68% (66.81%-70.56%)
123	2022	Jiang	Turkey, Iran, India, South Africa, Brazil, Pakistan, Tunisia, Serbia, UK, Italy, France, Spain, Poland, Chile, Saudi Arabia, Switzerland, South Korea, Germany, USA, Qatar	children and adolescents	MIS-C	Physical	not reported(the National Heart, Lung, and Brain Institute (NHLBI) and Research Triangle Institute International )	Direct	COVID-19 associated multisystem inflammatory syndrome (MIS-C)	ferritin	Pooled prevalence	60.53% (58.50%-62.55%)
123	2022	Jiang	Turkey, Iran, India, South Africa, Brazil, Pakistan, Tunisia, Serbia, UK, Italy, France, Spain, Poland, Chile, Saudi Arabia, Switzerland, South Korea, Germany, USA, Qatar	children and adolescents	MIS-C	Physical	not reported(the National Heart, Lung, and Brain Institute (NHLBI) and Research Triangle Institute International )	Direct	COVID-19 associated multisystem inflammatory syndrome (MIS-C)	ESR	Pooled prevalence	56.18% (54.03%-58.33%)
123	2022	Jiang	Turkey, Iran, India, South Africa, Brazil, Pakistan, Tunisia, Serbia, UK, Italy, France, Spain, Poland, Chile, Saudi Arabia, Switzerland, South Korea, Germany, USA, Qatar	children and adolescents	MIS-C	Physical	not reported(the National Heart, Lung, and Brain Institute (NHLBI) and Research Triangle Institute International )	Direct	COVID-19 associated multisystem inflammatory syndrome (MIS-C)	procalcitonin	Pooled prevalence	41.55% (39.42%-43.68%)
123	2022	Jiang	Turkey, Iran, India, South Africa, Brazil, Pakistan, Tunisia, Serbia, UK, Italy, France, Spain, Poland, Chile, Saudi Arabia, Switzerland, South Korea, Germany, USA, Qatar	children and adolescents	MIS-C	Physical	not reported(the National Heart, Lung, and Brain Institute (NHLBI) and Research Triangle Institute International )	Direct	MIS-C associated with COVID-19	conjunctivitis in MIS-C patients compared to Kawasaki disease patients	Odds ratio	0.27(0.11–0.67)	Weak	除了ES，CI没有报导P/Z/Chi
123	2022	Jiang	Turkey, Iran, India, South Africa, Brazil, Pakistan, Tunisia, Serbia, UK, Italy, France, Spain, Poland, Chile, Saudi Arabia, Switzerland, South Korea, Germany, USA, Qatar	children and adolescents	MIS-C	Physical	not reported(the National Heart, Lung, and Brain Institute (NHLBI) and Research Triangle Institute International )	Direct	MIS-C associated with COVID-19	cervical adenopathy in MIS-C patients compared to Kawasaki disease patients	Odds ratio	0.21(0.07–0.68)	Weak	除了ES，CI没有报导P/Z/Chi
123	2022	Jiang	Turkey, Iran, India, South Africa, Brazil, Pakistan, Tunisia, Serbia, UK, Italy, France, Spain, Poland, Chile, Saudi Arabia, Switzerland, South Korea, Germany, USA, Qatar	children and adolescents	MIS-C	Physical	not reported(the National Heart, Lung, and Brain Institute (NHLBI) and Research Triangle Institute International )	Direct	MIS-C associated with COVID-19	rash in MIS-C patients compared to Kawasaki disease patients	Odds ratio	0.44(0.26–0.77)	Weak	除了ES，CI没有报导P/Z/Chi
124	2020	Irfan	USA, China,	children (0–19 years old)	Clinical characteristics	Physical	PRISMA(quality assessment tools developed by the National Heart Lung and Brain Institute (NHLBI))	Direct	laboratory-confirmed COVID-19	Radiological abnormalities:	Pooled prevalence	44.1% (39.5% to 48.9%)
124	2020	Irfan	USA, China,	children (0–19 years old)	Clinical characteristics	Physical	PRISMA(quality assessment tools developed by the National Heart Lung and Brain Institute (NHLBI))	Direct	laboratory-confirmed COVID-19	CRP	Pooled prevalence	54.2% (41.5% to 66.3%)
124	2020	Irfan	USA, China,	children (0–19 years old)	Clinical characteristics	Physical	PRISMA(quality assessment tools developed by the National Heart Lung and Brain Institute (NHLBI))	Direct	laboratory-confirmed COVID-19	Serum ferritin	Pooled prevalence	46.7% (32.3% to 61.7%)
124	2020	Irfan	USA, China,	children (0–19 years old)	Clinical characteristics	Physical	PRISMA(quality assessment tools developed by the National Heart Lung and Brain Institute (NHLBI))	Direct	laboratory-confirmed COVID-19	LDH	Pooled prevalence	36.5% (26.5% to 47.8%)
124	2020	Irfan	USA, China,	children (0–19 years old)	Clinical characteristics	Physical	PRISMA(quality assessment tools developed by the National Heart Lung and Brain Institute (NHLBI))	Direct	laboratory-confirmed COVID-19	D-dimers	Pooled prevalence	35.2% (22.1% to 51.0%)
124	2020	Irfan	USA, China,	children (0–19 years old)	Clinical characteristics	Physical	PRISMA(quality assessment tools developed by the National Heart Lung and Brain Institute (NHLBI))	Direct	laboratory-confirmed COVID-19	Fever	Pooled prevalence	63.3% (58.6% to 68.4%)
124	2020	Irfan	USA, China,	children (0–19 years old)	Clinical characteristics	Physical	PRISMA(quality assessment tools developed by the National Heart Lung and Brain Institute (NHLBI))	Direct	laboratory-confirmed COVID-19	Cough	Pooled prevalence	33.7% (29.6% to 38.1%)
124	2020	Irfan	USA, China,	children (0–19 years old)	Clinical characteristics	Physical	PRISMA(quality assessment tools developed by the National Heart Lung and Brain Institute (NHLBI))	Direct	laboratory-confirmed COVID-19	Nausea or vomiting	Pooled prevalence	20.0% (16.5% to 24.0%)
124	2020	Irfan	USA, China,	children (0–19 years old)	Clinical characteristics	Physical	PRISMA(quality assessment tools developed by the National Heart Lung and Brain Institute (NHLBI))	Direct	laboratory-confirmed COVID-19	Diarrhoea	Pooled prevalence	19.6% (16.1% to 23.7%)
124	2020	Irfan	USA, China,	children (0–19 years old)	Clinical characteristics	Physical	PRISMA(quality assessment tools developed by the National Heart Lung and Brain Institute (NHLBI))	Direct	laboratory-confirmed COVID-19	definitively discharged	Pooled prevalence	88.9% (86.0%-91.2%)
124	2020	Irfan	USA, China,	children (0–19 years old)	Clinical characteristics	Physical	PRISMA(quality assessment tools developed by the National Heart Lung and Brain Institute (NHLBI))	Direct	laboratory-confirmed COVID-19	admitted to ICUs	Pooled prevalence	22.9% (17.6%-29.2%)
124	2020	Irfan	USA, China,	children (0–19 years old)	Clinical characteristics	Physical	PRISMA(quality assessment tools developed by the National Heart Lung and Brain Institute (NHLBI))	Direct	laboratory-confirmed COVID-19	Proportion of children admitted to ICU in LMICs compared with HICs	Risk ratio	0.56(0.50 to 0.63)	Weak	P<0.05,没有报告异质性/Z/Chi
124	2020	Irfan	USA, China,	children (0–19 years old)	Clinical characteristics	Physical	PRISMA(quality assessment tools developed by the National Heart Lung and Brain Institute (NHLBI))	Direct	laboratory-confirmed COVID-19	Proportion of children mechanically ventilated in LMICs compared with HICs	Risk ratio	0.32(0.26 to 0.39)	Weak	P<0.06,没有报告异质性/Z/Chi
125	2021	Irfan	China, Nicaragua, Sudan, Italy, Greece, US, Sweden, Spain, England, Netherland, Canada	children (0-19 years)	transmission and risks for SARS-CoV-2 in children	Physical/Social	PRISMA(quality assessment tools developed by the National Heart Lung and Brain Institute (NHLBI))	Direct	COVID-19 cases transmitted by SARS-CoV-2 positive children	a comparable risk of SARS-CoV-2 infection in children and adolescents in national Compared to adult	Risk ratio	0.87( 0.71-1.06)	Not significant
125	2021	Irfan	China, Nicaragua, Sudan, Italy, Greece, US, Sweden, Spain, England, Netherland, Canada	children (0-19 years)	transmission and risks for SARS-CoV-2 in children	Physical/Social	PRISMA(quality assessment tools developed by the National Heart Lung and Brain Institute (NHLBI))	Direct	COVID-19 cases transmitted by SARS-CoV-2 positive children	a comparable risk of SARS-CoV-2 infection in children and adolescents in subnational Compared to adult	Risk ratio	0.81( 0.66-1.01)	Not significant
125	2021	Irfan	China, Nicaragua, Sudan, Italy, Greece, US, Sweden, Spain, England, Netherland, Canada	children (0-19 years)	transmission and risks for SARS-CoV-2 in children	Physical/Social	PRISMA(quality assessment tools developed by the National Heart Lung and Brain Institute (NHLBI))	Direct	COVID-19 cases transmitted by SARS-CoV-2 positive children	secondary attack in children and adolescents compared to adults	Odds ratio	0.62( 0.46-0.84)	Weak	high heterogeneity (I2 = 0.91),p=0002,Z=3.13,n=1w
125	2021	Irfan	China, Nicaragua, Sudan, Italy, Greece, US, Sweden, Spain, England, Netherland, Canada	children (0-19 years)	transmission and risks for SARS-CoV-2 in children	Physical/Social	PRISMA(quality assessment tools developed by the National Heart Lung and Brain Institute (NHLBI))	Direct	COVID-19 cases transmitted by SARS-CoV-2 positive children	risk of infection in children and adolescents compared to adults with schools open	Odds ratio	0.52(0.33-0.83)	Weak	p=0.006,z=2.73,I2=93%
125	2021	Irfan	China, Nicaragua, Sudan, Italy, Greece, US, Sweden, Spain, England, Netherland, Canada	children (0-19 years)	transmission and risks for SARS-CoV-2 in children	Physical/Social	PRISMA(quality assessment tools developed by the National Heart Lung and Brain Institute (NHLBI))	Direct	COVID-19 cases transmitted by SARS-CoV-2 positive children	risk of infection in children and adolescents compared to adults during school closures	Odds ratio	0.72(0.46-1.14)	Not significant	p=0.16,z=1.41,I2=90%
125	2021	Irfan	China, Nicaragua, Sudan, Italy, Greece, US, Sweden, Spain, England, Netherland, Canada	children (0-19 years)	transmission and risks for SARS-CoV-2 in children	Physical/Social	PRISMA(quality assessment tools developed by the National Heart Lung and Brain Institute (NHLBI))	Direct	COVID-19 cases transmitted by SARS-CoV-2 positive children	risk of secondary attack in school settings compared to adults	Odds ratio	0.84 (0.62-1.14)	Not significant
125	2021	Irfan	China, Nicaragua, Sudan, Italy, Greece, US, Sweden, Spain, England, Netherland, Canada	children (0-19 years)	transmission and risks for SARS-CoV-2 in children	Physical/Social	PRISMA(quality assessment tools developed by the National Heart Lung and Brain Institute (NHLBI))	Direct	COVID-19 cases transmitted by SARS-CoV-2 positive children	risk of infection among children attending daycare centers/preschools compared to adults	Odds ratio	0.53 (0.38-0.72)	Suggestive	P<0.0001,z=3.93, I2=31%
125	2021	Irfan	China, Nicaragua, Sudan, Italy, Greece, US, Sweden, Spain, England, Netherland, Canada	children (0-19 years)	transmission and risks for SARS-CoV-2 in children	Physical/Social	PRISMA(quality assessment tools developed by the National Heart Lung and Brain Institute (NHLBI))	Direct	COVID-19 cases transmitted by SARS-CoV-2 positive children	risk of infection among children in primary schools compared to adults	Odds ratio	0.85 (0.55-1.31)	Not significant
125	2021	Irfan	China, Nicaragua, Sudan, Italy, Greece, US, Sweden, Spain, England, Netherland, Canada	children (0-19 years)	transmission and risks for SARS-CoV-2 in children	Physical/Social	PRISMA(quality assessment tools developed by the National Heart Lung and Brain Institute (NHLBI))	Direct	COVID-19 cases transmitted by SARS-CoV-2 positive children	Hig hschool students' risk of infection compared to adults	Odds ratio	1.30 (0.71-2.38)	Not significant
126	2021	Hu													protocol
127	2022	Hossain													umbrella review
128	2022	Hessami	United States, China, Kuwait, Canada	Infant	Neurodevelopmental Impairment	Physical	PRISMA(NOS)	Direct/Indirect	during the COVID-19 pandemic	Prevalence of NDI	pooled prevalence	7% ( 4%-10%)
128	2022	Hessami	United States, China, Kuwait, Canada	Infant	Neurodevelopmental Impairment	Physical	PRISMA(NOS)	Direct/Indirect	during the COVID-19 pandemic	Prevalence of NDI among infants with confirmed maternal COVID-19	pooled prevalence	12% ( 6%-18%)
128	2022	Hessami	United States, China, Kuwait, Canada	Infant	Neurodevelopmental Impairment	Physical	PRISMA(NOS)	Direct/Indirect	during the COVID-19 pandemic	Prevalence of NDI among infants with no maternal COVID-19 infection	pooled prevalence	9% ( 0%-18%)
128	2022	Hessami	United States, China, Kuwait, Canada	Infant	Neurodevelopmental Impairment	Physical	PRISMA(NOS)	Direct/Indirect	during the COVID-19 pandemic/exposure to SARS-CoV-2	risk of NDI among infants compared those before the pandemic	Odds ratio	1.12(0.73-1.72)	Not significant	P =0.61; I2 = 17%)
128	2022	Hessami	United States, China, Kuwait, Canada	Infant	Neurodevelopmental Impairment	Physical	PRISMA(NOS)	Direct/Indirect	during the COVID-19 pandemic/exposure to SARS-CoV-2	NDI risk among infants born after gestational exposure to SARS-CoV-2 compared with those without exposure	Odds ratio	1.38(0.80-2.37)	Not significant	P =0.24; I2 = 0.0%
128	2022	Hessami	United States, China, Kuwait, Canada	Infant	Neurodevelopmental Impairment	Physical	PRISMA(NOS)	Direct/Indirect	during the COVID-19 pandemic/exposure to SARS-CoV-2	Communication impairment in pandemic cohort compared with pre-pandemic cohort	Odds ratio	1.70 ( 1.37-2.11)	Suggestive	P < 0.001; I2 = 0.0%,n>1000
128	2022	Hessami	United States, China, Kuwait, Canada	Infant	Neurodevelopmental Impairment	Physical	PRISMA(NOS)	Direct/Indirect	during the COVID-19 pandemic/exposure to SARS-CoV-2	fine motor impairmentassociated with maternal SARS-CoV-2 infection	Odds ratio	3.46 ( 1.43-8.38)	Weak	P < 0.001; I2 = 0.0%,n=390
129	2020	Henry	China, United States, and Italy.	children	Laboratory abnormalities	Physical	PRISMA(not reported)	Direct	laboratory-confirmed COVID-19	↑ WBCs, %	pooled prevalence	13(8, 19)
129	2020	Henry	China, United States, and Italy.	children	Laboratory abnormalities	Physical	PRISMA(not reported)	Direct	laboratory-confirmed COVID-19	↓ WBCs， %	pooled prevalence	19(12, 26)
129	2020	Henry	China, United States, and Italy.	children	Laboratory abnormalities	Physical	PRISMA(not reported)	Direct	laboratory-confirmed COVID-19	↑ Neutrophils， %	pooled prevalence	10(2, 23)
129	2020	Henry	China, United States, and Italy.	children	Laboratory abnormalities	Physical	PRISMA(not reported)	Direct	laboratory-confirmed COVID-19	↓ Neutrophils， %	pooled prevalence	38(19, 60)
129	2020	Henry	China, United States, and Italy.	children	Laboratory abnormalities	Physical	PRISMA(not reported)	Direct	laboratory-confirmed COVID-19	↑ Lymphocytes， %	pooled prevalence	18(9, 30)
129	2020	Henry	China, United States, and Italy.	children	Laboratory abnormalities	Physical	PRISMA(not reported)	Direct	laboratory-confirmed COVID-19	↓ Lymphocytes， %	pooled prevalence	17(8; 28)
129	2020	Henry	China, United States, and Italy.	children	Laboratory abnormalities	Physical	PRISMA(not reported)	Direct	laboratory-confirmed COVID-19	↑ Platelets， %	pooled prevalence	10(4, 18)
129	2020	Henry	China, United States, and Italy.	children	Laboratory abnormalities	Physical	PRISMA(not reported)	Direct	laboratory-confirmed COVID-19	↑ Hemoglobin， %	pooled prevalence	10(0, 27)
129	2020	Henry	China, United States, and Italy.	children	Laboratory abnormalities	Physical	PRISMA(not reported)	Direct	laboratory-confirmed COVID-19	↓ Hemoglobin， %	pooled prevalence	5(0, 16)
129	2020	Henry	China, United States, and Italy.	children	Laboratory abnormalities	Physical	PRISMA(not reported)	Direct	laboratory-confirmed COVID-19	↑ ALT， %	pooled prevalence	15(10, 20)
129	2020	Henry	China, United States, and Italy.	children	Laboratory abnormalities	Physical	PRISMA(not reported)	Direct	laboratory-confirmed COVID-19	↑ AST， %	pooled prevalence	25(17, 35)
129	2020	Henry	China, United States, and Italy.	children	Laboratory abnormalities	Physical	PRISMA(not reported)	Direct	laboratory-confirmed COVID-19	↓ Creatinine， %	pooled prevalence	39(0, 100)
129	2020	Henry	China, United States, and Italy.	children	Laboratory abnormalities	Physical	PRISMA(not reported)	Direct	laboratory-confirmed COVID-19	↑ CK， %	pooled prevalence	15(3, 32)
129	2020	Henry	China, United States, and Italy.	children	Laboratory abnormalities	Physical	PRISMA(not reported)	Direct	laboratory-confirmed COVID-19	↑ CK-MB， %	pooled prevalence	33(25, 42)
129	2020	Henry	China, United States, and Italy.	children	Laboratory abnormalities	Physical	PRISMA(not reported)	Direct	laboratory-confirmed COVID-19	↑ LDH， %	pooled prevalence	28(17, 41)
129	2020	Henry	China, United States, and Italy.	children	Laboratory abnormalities	Physical	PRISMA(not reported)	Direct	laboratory-confirmed COVID-19	↑ D-dimer， %	pooled prevalence	20(12, 29)
129	2020	Henry	China, United States, and Italy.	children	Laboratory abnormalities	Physical	PRISMA(not reported)	Direct	laboratory-confirmed COVID-19	↑ CRP， %	pooled prevalence	18(10, 28)
129	2020	Henry	China, United States, and Italy.	children	Laboratory abnormalities	Physical	PRISMA(not reported)	Direct	laboratory-confirmed COVID-19	↑ ESR， %	pooled prevalence	20(4, 42)
129	2020	Henry	China, United States, and Italy.	children	Laboratory abnormalities	Physical	PRISMA(not reported)	Direct	laboratory-confirmed COVID-19	↑ Procalcitonin， %	pooled prevalence	26(9, 46)
130	2022	Han	Turkey, China,Portugal, Spain, Italy,Greece,Malaysia, Israel, Saudi Arabia	paediatric patients with T1D (aged under 18 years)	glycaemic control	Physical/health system	PRISMA(NOS)	Indirect	COVID-19-related lockdown	HbA1c levels during lockdown compared with pre-lockdown	pooled prevalence	-0.03%( -0.10%, 0.04%)
130	2022	Han	Turkey, China,Portugal, Spain, Italy,Greece,Malaysia, Israel, Saudi Arabia	paediatric patients with T1D (aged under 18 years)	glycaemic control	Physical/health system	PRISMA(NOS)	Indirect	COVID-19-related lockdown	HbA1c levels during post-lockdown compared with pre-lockdown	pooled prevalence	0.02%( -0.16%, 0.20%)
130	2022	Han	Turkey, China,Portugal, Spain, Italy,Greece,Malaysia, Israel, Saudi Arabia	paediatric patients with T1D (aged under 18 years)	glycaemic control	Physical/health system	PRISMA(NOS)	Indirect	COVID-19-related lockdown	blood glucose levels during lockdown compared with pre-lockdown, mmol/L	MD	-0.11 ( -0.18, -0.04)	Weak	p<0.001,n<1000
130	2022	Han	Turkey, China,Portugal, Spain, Italy,Greece,Malaysia, Israel, Saudi Arabia	paediatric patients with T1D (aged under 18 years)	glycaemic control	Physical/health system	PRISMA(NOS)	Indirect	COVID-19-related lockdown	blood glucose levels during post-lockdown compared with pre-lockdown, mmol/L	MD	-0.42 ( -0.73, -0.11)	Weak	p =0.01, n<1000
130	2022	Han	Turkey, China,Portugal, Spain, Italy,Greece,Malaysia, Israel, Saudi Arabia	paediatric patients with T1D (aged under 18 years)	glycaemic control	Physical/health system	PRISMA(NOS)	Indirect	COVID-19-related lockdown	TIR during lockdown versus pre-lockdown	MD	1.92% (1.14%, 2.70%)	Weak	p<0.001, n<1000
130	2022	Han	Turkey, China,Portugal, Spain, Italy,Greece,Malaysia, Israel, Saudi Arabia	paediatric patients with T1D (aged under 18 years)	glycaemic control	Physical/health system	PRISMA(NOS)	Indirect	COVID-19-related lockdown	TIR during post-lockdown versus pre-lockdown	MD	3.93% (2.53%, 5.34%)	Weak	p<0.001, n<1000
130	2022	Han	Turkey, China,Portugal, Spain, Italy,Greece,Malaysia, Israel, Saudi Arabia	paediatric patients with T1D (aged under 18 years)	glycaemic control	Physical/health system	PRISMA(NOS)	Indirect	COVID-19-related lockdown	TAR during lockdown versus pre-lockdown	MD	-1.71% ( -2.88%, -0.54%)	Weak	p<0.001, n<1000
130	2022	Han	Turkey, China,Portugal, Spain, Italy,Greece,Malaysia, Israel, Saudi Arabia	paediatric patients with T1D (aged under 18 years)	glycaemic control	Physical/health system	PRISMA(NOS)	Indirect	COVID-19-related lockdown	TAR during post-lockdown versus pre-lockdown	MD	-3.32% ( -4.61%, -2.04%)	Weak	p<0.001, n<1000
130	2022	Han	Turkey, China,Portugal, Spain, Italy,Greece,Malaysia, Israel, Saudi Arabia	paediatric patients with T1D (aged under 18 years)	glycaemic control	Physical/health system	PRISMA(NOS)	Indirect	COVID-19-related lockdown	TAR during lockdown versus pre-lockdown	MD	-0.59% ( -0.84%, -0.35%)	Weak	p<0.001, n<1000
130	2022	Han	Turkey, China,Portugal, Spain, Italy,Greece,Malaysia, Israel, Saudi Arabia	paediatric patients with T1D (aged under 18 years)	glycaemic control	Physical/health system	PRISMA(NOS)	Indirect	COVID-19-related lockdown	TAR during post-lockdown versus pre-lockdown	MD	0.26% ( -0.28%, 0.80%)	Not significant	p =0.35, n<1000
130	2022	Han	Turkey, China,Portugal, Spain, Italy,Greece,Malaysia, Israel, Saudi Arabia	paediatric patients with T1D (aged under 18 years)	glycaemic control	Physical/health system	PRISMA(NOS)	Indirect	COVID-19-related lockdown	CV during lockdown versus pre-lockdown	MD	-1.31% (-1.74%, -0.88%)	Weak	p<0.001, n<1000
130	2022	Han	Turkey, China,Portugal, Spain, Italy,Greece,Malaysia, Israel, Saudi Arabia	paediatric patients with T1D (aged under 18 years)	glycaemic control	Physical/health system	PRISMA(NOS)	Indirect	COVID-19-related lockdown	CV during post-lockdown versus pre-lockdown	MD	-0.80% (-1.40%, -0.19%)	Weak	p =0.01, n<1000
131	2020	Haghighi Aski	not reported	children	Cardiac abnormalities	Physical	PRISMA(Cochrane Handbook for Systematic Reviews of Interventions, QUADAS-2 tool)	Direct	laboratory-confirmed COVID-19	positivity of positive test results	Pooled prevalence	37.7% ( 32.2% to 43.7%)
131	2020	Haghighi Aski	not reported	children	Cardiac abnormalities	Physical	PRISMA(Cochrane Handbook for Systematic Reviews of Interventions, QUADAS-2 tool)	Direct	laboratory-confirmed COVID-19	Significant left ventricular dysfunction	Pooled prevalence	38.0% ( 34.6% to 41.5%)
131	2020	Haghighi Aski	not reported	children	Cardiac abnormalities	Physical	PRISMA(Cochrane Handbook for Systematic Reviews of Interventions, QUADAS-2 tool)	Direct	laboratory-confirmed COVID-19	Coronary aneurism or dilatation	Pooled prevalence	20.0% ( 17.2% to 23.1%)
131	2020	Haghighi Aski	not reported	children	Cardiac abnormalities	Physical	PRISMA(Cochrane Handbook for Systematic Reviews of Interventions, QUADAS-2 tool)	Direct	laboratory-confirmed COVID-19	ECG abnormalities or cardiac arrhythmias	Pooled prevalence	28.1% ( 24.4% to 32.1%)
131	2020	Haghighi Aski	not reported	children	Cardiac abnormalities	Physical	PRISMA(Cochrane Handbook for Systematic Reviews of Interventions, QUADAS-2 tool)	Direct	laboratory-confirmed COVID-19	Raised serum troponin level	Pooled prevalence	33.3% ( 29.1% to 37.8%)
131	2020	Haghighi Aski	not reported	children	Cardiac abnormalities	Physical	PRISMA(Cochrane Handbook for Systematic Reviews of Interventions, QUADAS-2 tool)	Direct	laboratory-confirmed COVID-19	Raised proBNP/BNP level	Pooled prevalence	43.6% ( 39.2% to 48.1%)
132	2021	Gaythorpe	China, Europe, North America	up to 18 years of age	susceptibility, severity, and transmissibility	Physical	PRISMA(NIH Quality Assessment Tool)	Direct	laboratory-confirmed COVID-19	asymptomatic	Pooled prevalence	21.1% ( 14.0–28.1%)
132	2021	Gaythorpe	China, Europe, North America	up to 18 years of age	susceptibility, severity, and transmissibility	Physical	PRISMA(NIH Quality Assessment Tool)	Direct	laboratory-confirmed COVID-19	severe or critical symptoms	Pooled prevalence	3.8% ( 1.5–6.0%)
133	2023	Gao	United States, China, Australia, Argentina, Italy, Israel, France, Denmark, and South Korea.	children and adolescents aged 2–18 years	Immunogenicity, effectiveness(VE), and safety of COVID‑19 vaccines	Physical/health system	PRISMA(the checklist recommended by the Agency for Healthcare Research and Quality, the risk of bias in non-randomized studies of interventions assessment tool, the revised Cochrane risk-of-bias tool, NOS)	Indirect	after COVID-19 vaccination	seroconversion rate after the first doses of COVID-19 vaccines	Pooled prevalence	86.10%(73.40%-98.80%)
133	2023	Gao	United States, China, Australia, Argentina, Italy, Israel, France, Denmark, and South Korea.	children and adolescents aged 2–18 years	Immunogenicity, effectiveness(VE), and safety of COVID‑19 vaccines	Physical/health system	PRISMA(the checklist recommended by the Agency for Healthcare Research and Quality, the risk of bias in non-randomized studies of interventions assessment tool, the revised Cochrane risk-of-bias tool, NOS)	Indirect	after COVID-19 vaccination	seroconversion rate after the second doses of COVID-19 vaccines	Pooled prevalence	96.52%(94.68%-98.35%)
133	2023	Gao	United States, China, Australia, Argentina, Italy, Israel, France, Denmark, and South Korea.	children and adolescents aged 2–18 years	Immunogenicity, effectiveness(VE), and safety of COVID‑19 vaccines	Physical/health system	PRISMA(the checklist recommended by the Agency for Healthcare Research and Quality, the risk of bias in non-randomized studies of interventions assessment tool, the revised Cochrane risk-of-bias tool, NOS)	Indirect	after COVID-19 vaccination	seroconversion rate after the third doses of COVID-19 vaccines	Pooled prevalence	99.87%(99.58%-100.00%)
133	2023	Gao	United States, China, Australia, Argentina, Italy, Israel, France, Denmark, and South Korea.	children and adolescents aged 2–18 years	Immunogenicity, effectiveness(VE), and safety of COVID‑19 vaccines	Physical/health system	PRISMA(the checklist recommended by the Agency for Healthcare Research and Quality, the risk of bias in non-randomized studies of interventions assessment tool, the revised Cochrane risk-of-bias tool, NOS)	Indirect	after COVID-19 vaccination	VE against SARS-CoV-2 infection after first dose	(1-RR) × 100%	42.87% (27.09%-58.65%)		p/z/chi not reported
133	2023	Gao	United States, China, Australia, Argentina, Italy, Israel, France, Denmark, and South Korea.	children and adolescents aged 2–18 years	Immunogenicity, effectiveness(VE), and safety of COVID‑19 vaccines	Physical/health system	PRISMA(the checklist recommended by the Agency for Healthcare Research and Quality, the risk of bias in non-randomized studies of interventions assessment tool, the revised Cochrane risk-of-bias tool, NOS)	Indirect	after COVID-19 vaccination	VE against SARS-CoV-2 infection after second dose	(1-RR) × 100%	63.33% (52.09%-74.56%)		p/z/chi not reported
133	2023	Gao	United States, China, Australia, Argentina, Italy, Israel, France, Denmark, and South Korea.	children and adolescents aged 2–18 years	Immunogenicity, effectiveness(VE), and safety of COVID‑19 vaccines	Physical/health system	PRISMA(the checklist recommended by the Agency for Healthcare Research and Quality, the risk of bias in non-randomized studies of interventions assessment tool, the revised Cochrane risk-of-bias tool, NOS)	Indirect	after COVID-19 vaccination	VE against COVID-19 after first dose	(1-RR) × 100%	60.65% (44.80%-76.50%)		p/z/chi not reported
133	2023	Gao	United States, China, Australia, Argentina, Italy, Israel, France, Denmark, and South Korea.	children and adolescents aged 2–18 years	Immunogenicity, effectiveness(VE), and safety of COVID‑19 vaccines	Physical/health system	PRISMA(the checklist recommended by the Agency for Healthcare Research and Quality, the risk of bias in non-randomized studies of interventions assessment tool, the revised Cochrane risk-of-bias tool, NOS)	Indirect	after COVID-19 vaccination	VE against COVID-19 after second dose	(1-RR) × 100%	75.77% (63.99%-87.56%)		p/z/chi not reported
133	2023	Gao	United States, China, Australia, Argentina, Italy, Israel, France, Denmark, and South Korea.	children and adolescents aged 2–18 years	Immunogenicity, effectiveness(VE), and safety of COVID‑19 vaccines	Physical/health system	PRISMA(the checklist recommended by the Agency for Healthcare Research and Quality, the risk of bias in non-randomized studies of interventions assessment tool, the revised Cochrane risk-of-bias tool, NOS)	Indirect	after COVID-19 vaccination	VE against hospitalization due to COVID-19 after first dose	(1-RR) × 100%	72.74% (51.48%-94.01%)		p/z/chi not reported
133	2023	Gao	United States, China, Australia, Argentina, Italy, Israel, France, Denmark, and South Korea.	children and adolescents aged 2–18 years	Immunogenicity, effectiveness(VE), and safety of COVID‑19 vaccines	Physical/health system	PRISMA(the checklist recommended by the Agency for Healthcare Research and Quality, the risk of bias in non-randomized studies of interventions assessment tool, the revised Cochrane risk-of-bias tool, NOS)	Indirect	after COVID-19 vaccination	VE against hospitalization due to COVID-19 after second dose	(1-RR) × 100%	82.78% (75.78%-89.78%)		p/z/chi not reported
134	2022	Gao	USA, China, multiple countries, and Saudi Arabia.	Children and Adolescents	Effectiveness and Safety of SARS-CoV-2 Vaccines	Physical/health system	PRISMA(AHRQ, the Cochrane risk-of-bias tool, NOS)	Indirect	after COVID-19 vaccination	Effectiveness of SARS-CoV-2 vaccines against SARS-CoV-2 infection after first dose	(1-RR) × 100%	88.5% (15.7%-98.4%)	Weak	p = 0.033, n>1000
134	2022	Gao	USA, China, multiple countries, and Saudi Arabia.	Children and Adolescents	Effectiveness and Safety of SARS-CoV-2 Vaccines	Physical/health system	PRISMA(AHRQ, the Cochrane risk-of-bias tool, NOS)	Indirect	after COVID-19 vaccination	Effectiveness of SARS-CoV-2 vaccines against COVID-19 after first dose	(1-RR) × 100%	84.3%(66.6%-92.6%)	Suggestive	p < 0.001, n>1000
134	2022	Gao	USA, China, multiple countries, and Saudi Arabia.	Children and Adolescents	Effectiveness and Safety of SARS-CoV-2 Vaccines	Physical/health system	PRISMA(AHRQ, the Cochrane risk-of-bias tool, NOS)	Indirect	after COVID-19 vaccination	Effectiveness of SARS-CoV-2 vaccines against SARS-CoV-2 infection after second dose	(1-RR) × 100%	91.6% (37.8%-99.5%)	Weak	p = 0.083, n>1000
134	2022	Gao	USA, China, multiple countries, and Saudi Arabia.	Children and Adolescents	Effectiveness and Safety of SARS-CoV-2 Vaccines	Physical/health system	PRISMA(AHRQ, the Cochrane risk-of-bias tool, NOS)	Indirect	after COVID-19 vaccination	Effectiveness of SARS-CoV-2 vaccines against COVID-19 after second dose	(1-RR) × 100%	92.7% (82.2%-97.0%)	Suggestive	p < 0.001, n>1000
135	2022	Gabriel		Children and Adolescents	psychiatric effects	psychological/cognitive	PRISMA(the Mixed Methods Assessment Tool)	Indirect							no meta-analyse
136	2022	Elgenidy	Poland, Turkey, the UK, Germany, Romania, Saudi Arabia, China, USA, and Canada.	Children	diabetic ketoacidosis	Physical	PRISMA(NOS)	Indirect	during the COVID-19 pandemic	Incidental risk of DKA in newly diagnosed T1DM patients during the pandemic	Risk ratio	1.41 (1.19, 1.67)	Weak	p < 0.01; I2 = 86%; n>1000
136	2022	Elgenidy	Poland, Turkey, the UK, Germany, Romania, Saudi Arabia, China, USA, and Canada.	Children	diabetic ketoacidosis	Physical	PRISMA(NOS)	Indirect	during the COVID-19 pandemic	Risk of DKA during the pandemic among pre-existing T1DM patients	Risk ratio	1.07 (0.79, 1.46)	Not significant
136	2022	Elgenidy	Poland, Turkey, the UK, Germany, Romania, Saudi Arabia, China, USA, and Canada.	Children	diabetic ketoacidosis	Physical	PRISMA(NOS)	Indirect	during the COVID-19 pandemic	Risk of DKA during the pandemic among mixed patients	Risk ratio	1.04 (0.84, 1.29)	Not significant
136	2022	Elgenidy	Poland, Turkey, the UK, Germany, Romania, Saudi Arabia, China, USA, and Canada.	Children	diabetic ketoacidosis	Physical	PRISMA(NOS)	Indirect	during the COVID-19 pandemic	Cumulative significant RR of DKA during the pandemic	Risk ratio	1.44 (1.25, 1.66)	Weak	p < 0.01; I2 = 38%; n>1000
136	2022	Elgenidy	Poland, Turkey, the UK, Germany, Romania, Saudi Arabia, China, USA, and Canada.	Children	diabetic ketoacidosis	Physical	PRISMA(NOS)	Indirect	during the COVID-19 pandemic	Risk of developing severe DKA in newly diagnosed T1DM patients during the pandemic	Risk ratio	1.66 (1.3, 2.11)	Weak	p/z/chi not reported
136	2022	Elgenidy	Poland, Turkey, the UK, Germany, Romania, Saudi Arabia, China, USA, and Canada.	Children	diabetic ketoacidosis	Physical	PRISMA(NOS)	Indirect	during the COVID-19 pandemic	Risk of developing moderate DKA in newly diagnosed T1DM patients during the pandemic	Risk ratio	1.27 (0.95, 1.7)	Not significant
136	2022	Elgenidy	Poland, Turkey, the UK, Germany, Romania, Saudi Arabia, China, USA, and Canada.	Children	diabetic ketoacidosis	Physical	PRISMA(NOS)	Indirect	during the COVID-19 pandemic	Risk of developing mild DKA in newly diagnosed T1DM patients during the pandemic	Risk ratio	1.18 (0.91, 1.52)	Not significant
136	2022	Elgenidy	Poland, Turkey, the UK, Germany, Romania, Saudi Arabia, China, USA, and Canada.	Children	diabetic ketoacidosis	Physical	PRISMA(NOS)	Indirect	during the COVID-19 pandemic	Risk of severity of DKA in T1DM patients diagnosed prepandemic during the pandemic	Risk ratio	1.36 (0.83, 2.22)	Not significant
136	2022	Elgenidy	Poland, Turkey, the UK, Germany, Romania, Saudi Arabia, China, USA, and Canada.	Children	diabetic ketoacidosis	Physical	PRISMA(NOS)	Indirect	during the COVID-19 pandemic	Risk of severity of DKA in mixed new and prepandemic T1DM-diagnosed patients during the pandemic	Risk ratio	1.87 (0.69, 5.07)	Not significant
137	2022	El‐Qushayri	India, Pakistan, Brazil, Poland, Egypt, USA, Iran, UK, Colombia, Spain, Peru, Algeria, Greece, Turkey, Mexico, and Italy.	paediatric cancer patients aged 0–18 years	outcomes	Physical	PRISMA(the National Institutes of Health quality assessment tool )	Direct	laboratory-confirmed COVID-19	Hospitalisation	pooled prevalence	44% (30-59)
137	2022	El‐Qushayri	India, Pakistan, Brazil, Poland, Egypt, USA, Iran, UK, Colombia, Spain, Peru, Algeria, Greece, Turkey, Mexico, and Italy.	paediatric cancer patients aged 0–18 years	outcomes	Physical	PRISMA(the National Institutes of Health quality assessment tool )	Direct	laboratory-confirmed COVID-19	ICU admission	pooled prevalence	14% (9-21)
137	2022	El‐Qushayri	India, Pakistan, Brazil, Poland, Egypt, USA, Iran, UK, Colombia, Spain, Peru, Algeria, Greece, Turkey, Mexico, and Italy.	paediatric cancer patients aged 0–18 years	outcomes	Physical	PRISMA(the National Institutes of Health quality assessment tool )	Direct	laboratory-confirmed COVID-19	Mortality	pooled prevalence	9% (6-12)
138	2020	Dubey	China, USA, Ireland, Italy, Netherlands, Spain, Sweden, Turkey, UK, Jordan, Iran, Korea, India, Peru, Canada, and Australia	neonatal	clinical characteristics and outcomes	Physical	PRISMA, MOOSE(NHLBI)	Direct	laboratory-confirmed COVID-19	COVID-infection rate in neonates	pooled prevalence	1% (0%-2%)
138	2020	Dubey	China, USA, Ireland, Italy, Netherlands, Spain, Sweden, Turkey, UK, Jordan, Iran, Korea, India, Peru, Canada, and Australia	neonatal	clinical characteristics and outcomes	Physical	PRISMA, MOOSE(NHLBI)	Direct	laboratory-confirmed COVID-19	Death/stillbirth rate	pooled prevalence	2% (0%-5%)
138	2020	Dubey	China, USA, Ireland, Italy, Netherlands, Spain, Sweden, Turkey, UK, Jordan, Iran, Korea, India, Peru, Canada, and Australia	neonatal	clinical characteristics and outcomes	Physical	PRISMA, MOOSE(NHLBI)	Direct	laboratory-confirmed COVID-19	Pneumonia rate in neonates	pooled prevalence	1% (0%-3%)
139	2022	Du	not reported	Adolescents, Children, and Infants	Safety, Immunogenicity, and Efficacy of COVID-19 Vaccines	Physical/health system	PRISMA(RoB)	Indirect	after COVID-19 vaccination	Safety profile (after initial vaccination)	Risk ratio	1.40 (1.04-1.90)	Weak	p=0.03
139	2022	Du	not reported	Adolescents, Children, and Infants	Safety, Immunogenicity, and Efficacy of COVID-19 Vaccines	Physical/health system	PRISMA(RoB)	Indirect	after COVID-19 vaccination	Safety profile (after booster vaccination)	Risk ratio	1.84 (1.20-2.81)	Weak	p=0.005
139	2022	Du	not reported	Adolescents, Children, and Infants	Safety, Immunogenicity, and Efficacy of COVID-19 Vaccines	Physical/health system	PRISMA(RoB)	Indirect	after COVID-19 vaccination	Risk of adverse reactions (first and second doses)	Risk ratio	1.00 (0.99-1.02)	Not significant	n=1268, I2=71%
139	2022	Du	not reported	Adolescents, Children, and Infants	Safety, Immunogenicity, and Efficacy of COVID-19 Vaccines	Physical/health system	PRISMA(RoB)	Indirect	after COVID-19 vaccination	Neutralizing antibodies (after booster vaccination)	Risk ratio	144.80 (44.97-466.24)	Highly suggestive	P < 0.00001,n=1268, I2=71%
139	2022	Du	not reported	Adolescents, Children, and Infants	Safety, Immunogenicity, and Efficacy of COVID-19 Vaccines	Physical/health system	PRISMA(RoB)	Indirect	after COVID-19 vaccination	RBD-binding antibodies (after booster vaccination)	Risk ratio	101.50 (6.44-1600.76)	Weak	p=0.001, n-100
140	2021	Dorantes-Acosta	not reported	Patients aged <18 years with a diagnosis of cancer	survival and associated complications	Physical	PRISMA(ROBINS-1 tool)	Direct	laboratory-confirmed COVID-19	Risk of hospitalization between hematological malignancies and solid tumors	Risk ratio	2.94 (0.48-18.3)	Not significant
140	2021	Dorantes-Acosta	not reported	Patients aged <18 years with a diagnosis of cancer	survival and associated complications	Physical	PRISMA(ROBINS-1 tool)	Direct	laboratory-confirmed COVID-19	Risk of admission to intensive care unit between hematological malignancies and solid tumors	Risk ratio	1.42 (0.35-5.81)	Not significant
140	2021	Dorantes-Acosta	not reported	Patients aged <18 years with a diagnosis of cancer	survival and associated complications	Physical	PRISMA(ROBINS-1 tool)	Direct	laboratory-confirmed COVID-19	Need for ventilatory support between hematological malignancies and solid tumors	Risk ratio	0.68(0.14-3.35)	Not significant
142	2020	Ding	China, Vietnam, Singapore, South Korea, and Thailand.	children and adolescents	Clinical and imaging characteristics	Physical	PRISMA(The critical appraisal tool, The Quality Appraisal of Case Series Studies Checklist of the Institute of Health Economics)	Direct	laboratory-confirmed COVID-19	Asymptomatic infection	pooled prevalence	17.4% (9.1–27.3)
142	2020	Ding	China, Vietnam, Singapore, South Korea, and Thailand.	children and adolescents	Clinical and imaging characteristics	Physical	PRISMA(The critical appraisal tool, The Quality Appraisal of Case Series Studies Checklist of the Institute of Health Economics)	Direct	laboratory-confirmed COVID-19	Fever	pooled prevalence	51.2% (40.2–62.2)
142	2020	Ding	China, Vietnam, Singapore, South Korea, and Thailand.	children and adolescents	Clinical and imaging characteristics	Physical	PRISMA(The critical appraisal tool, The Quality Appraisal of Case Series Studies Checklist of the Institute of Health Economics)	Direct	laboratory-confirmed COVID-19	Cough	pooled prevalence	37.0% (25.9–48.8)
142	2020	Ding	China, Vietnam, Singapore, South Korea, and Thailand.	children and adolescents	Clinical and imaging characteristics	Physical	PRISMA(The critical appraisal tool, The Quality Appraisal of Case Series Studies Checklist of the Institute of Health Economics)	Direct	laboratory-confirmed COVID-19	Prevalence of severe or critical illness	pooled prevalence	almost 0% (0–1.0)
142	2020	Ding	China, Vietnam, Singapore, South Korea, and Thailand.	children and adolescents	Clinical and imaging characteristics	Physical	PRISMA(The critical appraisal tool, The Quality Appraisal of Case Series Studies Checklist of the Institute of Health Economics)	Direct	laboratory-confirmed COVID-19	Leukopenia/lymphopenia	pooled prevalence	28.9% (19.5–39.2)
142	2020	Ding	China, Vietnam, Singapore, South Korea, and Thailand.	children and adolescents	Clinical and imaging characteristics	Physical	PRISMA(The critical appraisal tool, The Quality Appraisal of Case Series Studies Checklist of the Institute of Health Economics)	Direct	laboratory-confirmed COVID-19	Increased creatine kinase	pooled prevalence	20.1% (1.3–49.9)
142	2020	Ding	China, Vietnam, Singapore, South Korea, and Thailand.	children and adolescents diagnosed with pneumonia	Clinical and imaging characteristics	Physical	PRISMA(The critical appraisal tool, The Quality Appraisal of Case Series Studies Checklist of the Institute of Health Economics)	Direct	laboratory-confirmed COVID-19	Ground-glass opacity in CT scan	pooled prevalence	53.9% (38.4–68.7)
143	2020	Di Toro	China, Europe, North America	neonatal	Clinical characteristics	Physical	PRISMA, MOOSE (JBI)	Direct	laboratory-confirmed COVID-19	COVID-19-related admission to neonatal ICU	pooled prevalence	2% (0-6)
144	2022	Deng	Region of the Americas, Eastern Mediterranean Region, European Region, SouthEast Asia Region, Western Pacific Region	children and adolescents <= 18 years	mental health symptoms	psychological	PRISMA (validated tool developed by Hoy)	Indirect	during the COVID-19 pandemic	depressive symptoms	pooled prevalence	31% (27-35%)
144	2022	Deng	Region of the Americas, Eastern Mediterranean Region, European Region, SouthEast Asia Region, Western Pacific Region	children and adolescents <= 18 years	mental health symptoms	psychological	PRISMA (validated tool developed by Hoy)	Indirect	during the COVID-19 pandemic	sleep disturbances	pooled prevalence	42% (33-52%)
144	2022	Deng	Region of the Americas, Eastern Mediterranean Region, European Region, SouthEast Asia Region, Western Pacific Region	children and adolescents <= 18 years	mental health symptoms	psychological	PRISMA (validated tool developed by Hoy)	Indirect	during the COVID-19 pandemic	anxiety symptoms	pooled prevalence	31% (27-35%)
145	2021	de Medeiros	United States, China, Italy, Spain, Turkey and Iran, United Kingdom, France, Mexico, and Israel, and Russia, Chile, Canada, Nepal, Singapore, and Kuwait.	newborns	clinical features	Physical	PRISMA, Meta-­analyses of Observational Studies in Epidemiology Checklist (not reported)	Direct	laboratory-confirmed COVID-19	fetal distress	pooled prevalence	11%(0.06–­0.19)
145	2021	de Medeiros	United States, China, Italy, Spain, Turkey and Iran, United Kingdom, France, Mexico, and Israel, and Russia, Chile, Canada, Nepal, Singapore, and Kuwait.	newborns	clinical features	Physical	PRISMA, Meta-­analyses of Observational Studies in Epidemiology Checklist (not reported)	Direct	laboratory-confirmed COVID-19	birth weight	pooled prevalence	15%(0.10–­0.21)
145	2021	de Medeiros	United States, China, Italy, Spain, Turkey and Iran, United Kingdom, France, Mexico, and Israel, and Russia, Chile, Canada, Nepal, Singapore, and Kuwait.	newborns	clinical features	Physical	PRISMA, Meta-­analyses of Observational Studies in Epidemiology Checklist (not reported)	Direct	laboratory-confirmed COVID-19	APGAR <7	pooled prevalence	19%(0.12–­0.28)
145	2021	de Medeiros	United States, China, Italy, Spain, Turkey and Iran, United Kingdom, France, Mexico, and Israel, and Russia, Chile, Canada, Nepal, Singapore, and Kuwait.	newborns	clinical features	Physical	PRISMA, Meta-­analyses of Observational Studies in Epidemiology Checklist (not reported)	Direct	laboratory-confirmed COVID-19	admission to the neonatal ICU	pooled prevalence	28%(0.17–­0.43)
145	2021	de Medeiros	United States, China, Italy, Spain, Turkey and Iran, United Kingdom, France, Mexico, and Israel, and Russia, Chile, Canada, Nepal, Singapore, and Kuwait.	newborns	clinical features	Physical	PRISMA, Meta-­analyses of Observational Studies in Epidemiology Checklist (not reported)	Direct	laboratory-confirmed COVID-19	fetal mortality	pooled prevalence	2%(0.01–­0.03)
146	2020	Dara	China, Malaysia	Children and Adolescents	Gastrointestinal Manifestations and Dynamics of Liver Enzymes	Physical	PRISMA(not reported)	Direct	laboratory-confirmed COVID-19	gastrointestinal symptoms	pooled prevalence	26% (0.18 - 0.35)
146	2020	Dara	China, Malaysia	Children and Adolescents	Gastrointestinal Manifestations and Dynamics of Liver Enzymes	Physical	PRISMA(not reported)	Direct	laboratory-confirmed COVID-19	diarrhea and nausea/vomiting	pooled prevalence	12% (0.08 - 0.16)
146	2020	Dara	China, Malaysia	Children and Adolescents	Gastrointestinal Manifestations and Dynamics of Liver Enzymes	Physical	PRISMA(not reported)	Direct	laboratory-confirmed COVID-19	elevated ALT	pooled prevalence	12% (0.07 - 0.17)
146	2020	Dara	China, Malaysia	Children and Adolescents	Gastrointestinal Manifestations and Dynamics of Liver Enzymes	Physical	PRISMA(not reported)	Direct	laboratory-confirmed COVID-19	elevated AST	pooled prevalence	14% (0.10 - 0.18)
146	2020	Dara	China, Malaysia	Children and Adolescents	Gastrointestinal Manifestations and Dynamics of Liver Enzymes	Physical	PRISMA(not reported)	Direct	laboratory-confirmed COVID-19	elevated LDH	pooled prevalence	33% (0.12 - 0.54)
148	2020	Cui	Singapore, South Korea, Spain, the United States, Iran, China.	Children	clinical, laboratory, and imaging features	Physical	PRISMA (the quality assessment tool for case series studies published by the National Institutes of Health)	Direct	laboratory-confirmed COVID-19	Fever	pooled prevalence	51% (45%-57%)
148	2020	Cui	Singapore, South Korea, Spain, the United States, Iran, China.	Children	clinical, laboratory, and imaging features	Physical	PRISMA (the quality assessment tool for case series studies published by the National Institutes of Health)	Direct	laboratory-confirmed COVID-19	Cough	pooled prevalence	41% (35%-47%)
148	2020	Cui	Singapore, South Korea, Spain, the United States, Iran, China.	Children	clinical, laboratory, and imaging features	Physical	PRISMA (the quality assessment tool for case series studies published by the National Institutes of Health)	Direct	laboratory-confirmed COVID-19	Normal white blood cell	pooled prevalence	69% (64%-75%)
148	2020	Cui	Singapore, South Korea, Spain, the United States, Iran, China.	Children	clinical, laboratory, and imaging features	Physical	PRISMA (the quality assessment tool for case series studies published by the National Institutes of Health)	Direct	laboratory-confirmed COVID-19	Lymphopenia	pooled prevalence	16% (11%-21%)
148	2020	Cui	Singapore, South Korea, Spain, the United States, Iran, China.	Children	clinical, laboratory, and imaging features	Physical	PRISMA (the quality assessment tool for case series studies published by the National Institutes of Health)	Direct	laboratory-confirmed COVID-19	Elevated creatine‐kinase MB	pooled prevalence	37% (25%-48%)
148	2020	Cui	Singapore, South Korea, Spain, the United States, Iran, China.	Children	clinical, laboratory, and imaging features	Physical	PRISMA (the quality assessment tool for case series studies published by the National Institutes of Health)	Direct	laboratory-confirmed COVID-19	Normal images	pooled prevalence	41% (30%-52%)
148	2020	Cui	Singapore, South Korea, Spain, the United States, Iran, China.	Children	clinical, laboratory, and imaging features	Physical	PRISMA (the quality assessment tool for case series studies published by the National Institutes of Health)	Direct	laboratory-confirmed COVID-19	Ground‐glass opacity	pooled prevalence	36% (25%-47%)
148	2020	Cui	Singapore, South Korea, Spain, the United States, Iran, China.	Children	clinical, laboratory, and imaging features	Physical	PRISMA (the quality assessment tool for case series studies published by the National Institutes of Health)	Direct	laboratory-confirmed COVID-19	Critical Cases among Children under 1 year old	pooled prevalence	14% (13%-34%)
148	2020	Cui	Singapore, South Korea, Spain, the United States, Iran, China.	Children	clinical, laboratory, and imaging features	Physical	PRISMA (the quality assessment tool for case series studies published by the National Institutes of Health)	Direct	laboratory-confirmed COVID-19	Vomiting	pooled prevalence	33% (18%-67%;)
149	2022	Cui	South Korea, Greece, Hong Kong, Poland, and China.	Under Age 18 Years	Serum Vitamin D Levels	Physical	PRISMA (NOS)	Indirect	during the COVID‐19 pandemic	serum 25-hydroxyvitamin D (25[OH] D) lower during the COVID-19 pandemic, ng/mL	MD	3.28(0.95-5.62)	Weak	n=4141, P<0.01, I2=85%
149	2022	Cui	South Korea, Greece, Hong Kong, Poland, and China.	Under Age 18 Years	Serum Vitamin D Levels	Physical	PRISMA (NOS)	Indirect	during the COVID‐19 pandemic	proporation of vitamin D deficiency compared to pre-COVID	Risk ratio	0.03 (-0.11-0.18)	Not significant	P=0.64, I2=96%
149	2022	Cui	South Korea, Greece, Hong Kong, Poland, and China.	Under Age 18 Years	Serum Vitamin D Levels	Physical	PRISMA (NOS)	Indirect	during the COVID‐19 pandemic	proporation of vitamin D insufficiency compared to pre-COVID	Risk ratio	-0.01 (-0.09-0.07)	Not significant	P=0.81, I2=81%
151	2022	Chow	Denmark, Israel, Hong Kong, Canada, and China.	children and adolescents	carditis	Physical/health system	PRISMA(NOS,CARE)	Indirect	after COVID-19 vaccination	Carditis rate	pooled prevalence	37.76% (23.57-59.19) per million
151	2022	Chow	Denmark, Israel, Hong Kong, Canada, and China.	children and adolescents	carditis	Physical/health system	PRISMA(NOS,CARE)	Indirect	after COVID-19 vaccination	males vs females	Risk ratio	5.04 (1.40-18.19)	Weak		P/Z/Chi not reported
151	2022	Chow	Denmark, Israel, Hong Kong, Canada, and China.	children and adolescents	carditis	Physical/health system	PRISMA(NOS,CARE)	Indirect	after COVID-19 vaccination	second vaccination dose vs first dose	Risk ratio	5.60 (1.97-15.89)	Weak		P/Z/Chi not reported
153	2022	Chen	China	Children and Adolescents	Depressive Symptoms	psychological	PRISMA(AHRQ, JBI)	Indirect	during the COVID-19 pandemic	prevalence of depressive symptoms	pooled prevalence	28.6% (21.7–35.5%)
154	2020	Chang	not reported	patients younger than 18 years	Clinical characteristics	Physical	not reported(NOS)	Direct	laboratory-confirmed COVID-19	Asymptomatic, %	pooled prevalence	26(0.13 – 0.52)
154	2020	Chang	not reported	patients younger than 18 years	Clinical characteristics	Physical	not reported(NOS)	Direct	laboratory-confirmed COVID-19	Fever, %	pooled prevalence	59(0.41 – 0.72)
154	2020	Chang	not reported	patients younger than 18 years	Clinical characteristics	Physical	not reported(NOS)	Direct	laboratory-confirmed COVID-19	Cough, %	pooled prevalence	46(0.27 – 0.66)
154	2020	Chang	not reported	patients younger than 18 years	Clinical characteristics	Physical	not reported(NOS)	Direct	laboratory-confirmed COVID-19	GI symptoms, %	pooled prevalence	12(0.06 – 0.32)
154	2020	Chang	not reported	patients younger than 18 years	Clinical characteristics	Physical	not reported(NOS)	Direct	laboratory-confirmed COVID-19	Lymphocyte <1500, x109/L, %	pooled prevalence	32(0.05 – 0.83)
154	2020	Chang	not reported	patients younger than 18 years	Clinical characteristics	Physical	not reported(NOS)	Direct	laboratory-confirmed COVID-19	Lymphocyte <1000, x109/L, %	pooled prevalence	9(0.04 – 0.46)
154	2020	Chang	not reported	patients younger than 18 years	Clinical characteristics	Physical	not reported(NOS)	Direct	laboratory-confirmed COVID-19	Intensive care, %	pooled prevalence	2(0.02 – 0.14)
154	2020	Chang	not reported	patients younger than 18 years	Clinical characteristics	Physical	not reported(NOS)	Direct	laboratory-confirmed COVID-19	Complication, %	pooled prevalence	1(0.02 – 0.12)
154	2020	Chang	not reported	patients younger than 18 years	Clinical characteristics	Physical	not reported(NOS)	Direct	laboratory-confirmed COVID-19	Patchy consolidations, %	pooled prevalence	31(0.13–0.55)
154	2020	Chang	not reported	patients younger than 18 years	Clinical characteristics	Physical	not reported(NOS)	Direct	laboratory-confirmed COVID-19	Ground glass opacities, %	pooled prevalence	48(0.36–0.64)
154	2020	Chang	not reported	patients younger than 18 years	Clinical characteristics	Physical	not reported(NOS)	Direct	laboratory-confirmed COVID-19	No lesion, %	pooled prevalence	27(0.18–0.43)
155	2021	Chang	Saudi, Arabia, Jordan, Italy, Austria, USA, China, Egypt, and Korea	Children and Adolescents	Weight Gain	Physical	PRISMA(NOS)	Indirect	COVID-19-related lockdown	Changes in Body Weight during Lockdown	MD	2.67(2.12–3.23)	Strong/Highly suggestive	p < 0.00001, I2 = 0%, n=4710
155	2021	Chang	Saudi, Arabia, Jordan, Italy, Austria, USA, China, Egypt, and Korea	Children and Adolescents	Weight Gain	Physical	PRISMA(NOS)	Indirect	COVID-19-related lockdown	BMI increased during lockdown	MD	0.77(0.33–1.20)	Weak	p = 0.0006, I2 = 74%, n=4964
155	2021	Chang	Saudi, Arabia, Jordan, Italy, Austria, USA, China, Egypt, and Korea	Children and Adolescents	Weight Gain	Physical	PRISMA(NOS)	Indirect	COVID-19-related lockdown	more proportion of obese children during lockdown	Odds ratio	1.23(1.10–1.37)	Weak	I2 = 0%, p = 0.0002, n=4213
155	2021	Chang	Saudi, Arabia, Jordan, Italy, Austria, USA, China, Egypt, and Korea	Children and Adolescents	Weight Gain	Physical	PRISMA(NOS)	Indirect	COVID-19-related lockdown	more proportion of overweight children during lockdown	Odds ratio	1.17(1.06–1.29)	Suggestive	I2 = 0%, p = 0.001, n=4213
156	2021	Chai	China	Children and Adolescents	Mental Problems	psychological	not reported(JBI)	Indirect	during the COVID-19 pandemic	mental problems	pooled prevalence	28% (0.22–0.34)
156	2021	Chai	China	Children and Adolescents	Mental Problems	psychological	not reported(JBI)	Indirect	during the COVID-19 pandemic	the depression	pooled prevalence	22% (0.16–0.30)
156	2021	Chai	China	Children and Adolescents	Mental Problems	psychological	not reported(JBI)	Indirect	during the COVID-19 pandemic	anxiety problem	pooled prevalence	25% (0.20–0.32)
157	2022	Chaabna	Germany, Spain, Poland, Brazil, Poland and other 23 countries	Children	the proportion of physically active	quality of life	PRISMA, COSMOS-E, AMSTAR2, and the Cochrane Handbook for Systematic Reviews of Interventions(a published quality assessment checklist available in Supplementary Table)	Indirect	during the COVID-19 pandemic	Children meet the WHO PA recommendation	pooled prevalence	19.5%(15.8–23.8%)
157	2022	Chaabna	Germany, Spain, Poland, Brazil, Poland and other 23 countries	Children	the proportion of physically active	quality of life	PRISMA, COSMOS-E, AMSTAR2, and the Cochrane Handbook for Systematic Reviews of Interventions(a published quality assessment checklist available in Supplementary Table)	Indirect	during the COVID‐19 pandemic	lower odds for being active than before the pandemic	Odds ratio	0.28(CI not reported)	Suggestive	p ≤ 0.001,n>1000
160	2023	Carmona	France, Turkey, Multi-national, Serbia, United Kingdom, Chile, USA, France, Latvia, Egypt, China	0 to 21 years of age with MISC	Cardiac manifestations	Physical	PRISMA(not reported)	Direct	laboratory-confirmed COVID-19	vasopressors	pooled prevalence	48.2% (45.1%, 51.3%)
160	2023	Carmona	France, Turkey, Multi-national, Serbia, United Kingdom, Chile, USA, France, Latvia, Egypt, China	0 to 21 years of age with MISC	Cardiac manifestations	Physical	PRISMA(not reported)	Direct	laboratory-confirmed COVID-19	Left ventricular systolic dysfunction	pooled prevalence	37.2% (34.1%, 40.3%)
160	2023	Carmona	France, Turkey, Multi-national, Serbia, United Kingdom, Chile, USA, France, Latvia, Egypt, China	0 to 21 years of age with MISC	Cardiac manifestations	Physical	PRISMA(not reported)	Direct	laboratory-confirmed COVID-19	Myocarditis	pooled prevalence	34.1% (30.5%, 37.8%)
160	2023	Carmona	France, Turkey, Multi-national, Serbia, United Kingdom, Chile, USA, France, Latvia, Egypt, China	0 to 21 years of age with MISC	Cardiac manifestations	Physical	PRISMA(not reported)	Direct	laboratory-confirmed COVID-19	Electrocardiographic dysrhythmias and abnormalities detected	pooled prevalence	23.1% (18.8%, 27.6%)
160	2023	Carmona	France, Turkey, Multi-national, Serbia, United Kingdom, Chile, USA, France, Latvia, Egypt, China	0 to 21 years of age with MISC	Cardiac manifestations	Physical	PRISMA(not reported)	Direct	laboratory-confirmed COVID-19	Coronary abnormalities identified	pooled prevalence	18% (16%, 20%)
160	2023	Carmona	France, Turkey, Multi-national, Serbia, United Kingdom, Chile, USA, France, Latvia, Egypt, China	0 to 21 years of age with MISC	Cardiac manifestations	Physical	PRISMA(not reported)	Direct	laboratory-confirmed COVID-19	Extracorporeal membrane oxygenation deployed	pooled prevalence	2.2% (1.7%, 2.8%)
160	2023	Carmona	France, Turkey, Multi-national, Serbia, United Kingdom, Chile, USA, France, Latvia, Egypt, China	0 to 21 years of age with MISC	Cardiac manifestations	Physical	PRISMA(not reported)	Direct	laboratory-confirmed COVID-19	Mortality rate	pooled prevalence	2.2% (1.7%, 2.7%)
161	2022	Campos	Denmark, Australia, Brazil, Czech Republic, England, Germany, Iran, Israel, Italy, Netherlands, Russia, Switzerland, Turkey, USA.	children and adolescents	Lung Imaging and Function, Cardiorespiratory Symptoms, Fatigue, Exercise Capacity, and Functional Capacity	Physical	PRISMA(Quality Assessment tool recommended by NHLBI)	Direct	≥ 3 months after infection	Abnormalities in lung imaging	pooled prevalence	10% (1–19)
161	2022	Campos	Denmark, Australia, Brazil, Czech Republic, England, Germany, Iran, Israel, Italy, Netherlands, Russia, Switzerland, Turkey, USA.	children and adolescents	Lung Imaging and Function, Cardiorespiratory Symptoms, Fatigue, Exercise Capacity, and Functional Capacity	Physical	PRISMA(Quality Assessment tool recommended by NHLBI)	Direct	≥ 3 months after infection	Abnormal pulmonary function	pooled prevalence	24% (4–43)
161	2022	Campos	Denmark, Australia, Brazil, Czech Republic, England, Germany, Iran, Israel, Italy, Netherlands, Russia, Switzerland, Turkey, USA.	children and adolescents	Lung Imaging and Function, Cardiorespiratory Symptoms, Fatigue, Exercise Capacity, and Functional Capacity	Physical	PRISMA(Quality Assessment tool recommended by NHLBI)	Direct	≥ 3 months after infection	Chest pain/tightness	pooled prevalence	6% (3–8)
161	2022	Campos	Denmark, Australia, Brazil, Czech Republic, England, Germany, Iran, Israel, Italy, Netherlands, Russia, Switzerland, Turkey, USA.	children and adolescents	Lung Imaging and Function, Cardiorespiratory Symptoms, Fatigue, Exercise Capacity, and Functional Capacity	Physical	PRISMA(Quality Assessment tool recommended by NHLBI)	Direct	≥ 3 months after infection	Heart rhythm disturbances/palpitations	pooled prevalence	6% (4–7)
161	2022	Campos	Denmark, Australia, Brazil, Czech Republic, England, Germany, Iran, Israel, Italy, Netherlands, Russia, Switzerland, Turkey, USA.	children and adolescents	Lung Imaging and Function, Cardiorespiratory Symptoms, Fatigue, Exercise Capacity, and Functional Capacity	Physical	PRISMA(Quality Assessment tool recommended by NHLBI)	Direct	≥ 3 months after infection	Dyspnea/breathing problems	pooled prevalence	16% (14–19)
161	2022	Campos	Denmark, Australia, Brazil, Czech Republic, England, Germany, Iran, Israel, Italy, Netherlands, Russia, Switzerland, Turkey, USA.	children and adolescents	Lung Imaging and Function, Cardiorespiratory Symptoms, Fatigue, Exercise Capacity, and Functional Capacity	Physical	PRISMA(Quality Assessment tool recommended by NHLBI)	Direct	≥ 3 months after infection	Fatigue	pooled prevalence	24% (20–27)
161	2022	Campos	Denmark, Australia, Brazil, Czech Republic, England, Germany, Iran, Israel, Italy, Netherlands, Russia, Switzerland, Turkey, USA.	children and adolescents	Lung Imaging and Function, Cardiorespiratory Symptoms, Fatigue, Exercise Capacity, and Functional Capacity	Physical	PRISMA(Quality Assessment tool recommended by NHLBI)	Direct	≥ 3 months after infection	Decreased exercise capacity	pooled prevalence	20% (4–37)
161	2022	Campos	Denmark, Australia, Brazil, Czech Republic, England, Germany, Iran, Israel, Italy, Netherlands, Russia, Switzerland, Turkey, USA.	children and adolescents	Lung Imaging and Function, Cardiorespiratory Symptoms, Fatigue, Exercise Capacity, and Functional Capacity	Physical	PRISMA(Quality Assessment tool recommended by NHLBI)	Direct	≥ 3 months after infection	Functional limitations	pooled prevalence	48% (25–70)
163	2021	Bussières	China, Italy, Spain, United Kingdom, Netherlands, Germany, Switzerland, Japan, South Korea, Singapore, Israel, Turkey, Canada, United States, Argentina.	children aged 5–13 years-old	Children’s Mental Health	psychological	PRISMA(not reported)	Indirect	during the COVID‐19 pandemic	COVID-19 lockdown measures negatively associated with general mental health outcomes	Hedges’s g	0.276 (0.15, 0.41)		p < 0.001,I2=98.02, N=10425
163	2021	Bussières	China, Italy, Spain, United Kingdom, Netherlands, Germany, Switzerland, Japan, South Korea, Singapore, Israel, Turkey, Canada, United States, Argentina.	children aged 5–13 years-old	Children’s Mental Health	psychological	PRISMA(not reported)	Indirect	during the COVID‐19 pandemic	longer sleeping hours during lockdown compared to before	Hedges’s g	0.324(0.10, 0.55)		p = 0.004
164	2021	Bolia	China, USA, Italy, Iran	children (<19 years)	Gastrointestinal Manifestations	Physical	PRISMA(AXIS, JBI)	Direct	laboratory-confirmed COVID-19	diarrhea	pooled prevalence	19.08% (10.6-28.2%)
164	2021	Bolia	China, USA, Italy, Iran	children (<19 years)	Gastrointestinal Manifestations	Physical	PRISMA(AXIS, JBI)	Direct	laboratory-confirmed COVID-19	nausea/vomiting	pooled prevalence	19.7% (7.8-33.2%)
164	2021	Bolia	China, USA, Italy, Iran	children (<19 years)	Gastrointestinal Manifestations	Physical	PRISMA(AXIS, JBI)	Direct	laboratory-confirmed COVID-19	abdominal pain	pooled prevalence	20.3% (3.7-40.4%)
164	2021	Bolia	China, USA, Italy, Iran	children (<19 years)	Gastrointestinal Manifestations	Physical	PRISMA(AXIS, JBI)	Direct	laboratory-confirmed COVID-19	anorexia/feeding difficulties	pooled prevalence	10% (0-26%)
164	2021	Bolia	China, USA, Italy, Iran	children (<19 years)	Gastrointestinal Manifestations	Physical	PRISMA(AXIS, JBI)	Direct	laboratory-confirmed COVID-19	of dysgeusia	pooled prevalence	3% (0-7%)
164	2021	Bolia	China, USA, Italy, Iran	children (<19 years)	Gastrointestinal Manifestations	Physical	PRISMA(AXIS, JBI)	Direct	laboratory-confirmed COVID-19	Nausea and vomiting not associated with disease severity	Odds ratio	2.59 (0.79-8.44)	Not significant
164	2021	Bolia	China, USA, Italy, Iran	children (<19 years)	Gastrointestinal Manifestations	Physical	PRISMA(AXIS, JBI)	Direct	laboratory-confirmed COVID-19	Abdominal pain not associated with disease severity	Odds ratio	0.34 (0.076-1.55)	Not significant
164	2021	Bolia	China, USA, Italy, Iran	children (<19 years)	Gastrointestinal Manifestations	Physical	PRISMA(AXIS, JBI)	Direct	laboratory-confirmed COVID-19	The presence of diarrhea significantly associated with a severe clinical course	Odds ratio	3.97 (1.80-8.73)	Weak	p=0.07, I2=48%, Q(6)=11.57, n<1000
165	2020	Bhuiyan	China, United States, Iran, Vietnam, Lebanon, Iraq, France, United Kingdom, Malaysia, Canada, and Germany	children under five years	Epidemiology	Physical	PRISMA(methodological quality assessment tool formulated by Murad et al.and Hoy et. al)	Direct	laboratory-confirmed COVID-19	children aged less than one year with COVID-19 infection	pooled prevalence	50% (36% to 63%)
165	2020	Bhuiyan	China, United States, Iran, Vietnam, Lebanon, Iraq, France, United Kingdom, Malaysia, Canada, and Germany	children under five years	Epidemiology	Physical	PRISMA(methodological quality assessment tool formulated by Murad et al.and Hoy et. al)	Direct	laboratory-confirmed COVID-19	male children with COVID-19 infection	pooled prevalence	53% (41% to 65%)
165	2020	Bhuiyan	China, United States, Iran, Vietnam, Lebanon, Iraq, France, United Kingdom, Malaysia, Canada, and Germany	children under five years	Epidemiology	Physical	PRISMA(methodological quality assessment tool formulated by Murad et al.and Hoy et. al)	Direct	laboratory-confirmed COVID-19	asymptomatic children with COVID-19 infection	pooled prevalence	43% (15% to 73%)
165	2020	Bhuiyan	China, United States, Iran, Vietnam, Lebanon, Iraq, France, United Kingdom, Malaysia, Canada, and Germany	children under five years	Epidemiology	Physical	PRISMA(methodological quality assessment tool formulated by Murad et al.and Hoy et. al)	Direct	laboratory-confirmed COVID-19	children with COVID-19 infection who did not require hospitalization	pooled prevalence	40% (6% to 78%)
165	2020	Bhuiyan	China, United States, Iran, Vietnam, Lebanon, Iraq, France, United Kingdom, Malaysia, Canada, and Germany	children under five years	Epidemiology	Physical	PRISMA(methodological quality assessment tool formulated by Murad et al.and Hoy et. al)	Direct	laboratory-confirmed COVID-19	hospitalized children with moderate/severe disease who required oxygen therapy	pooled prevalence	49% (12% to 86%)
165	2020	Bhuiyan	China, United States, Iran, Vietnam, Lebanon, Iraq, France, United Kingdom, Malaysia, Canada, and Germany	children under five years	Epidemiology	Physical	PRISMA(methodological quality assessment tool formulated by Murad et al.and Hoy et. al)	Direct	laboratory-confirmed COVID-19	children with COVID-19 infection who received antiviral treatment	pooled prevalence	99% (92% to 100%)
165	2020	Bhuiyan	China, United States, Iran, Vietnam, Lebanon, Iraq, France, United Kingdom, Malaysia, Canada, and Germany	children under five years	Epidemiology	Physical	PRISMA(methodological quality assessment tool formulated by Murad et al.and Hoy et. al)	Direct	laboratory-confirmed COVID-19	children with COVID-19 infection who received antibiotics	pooled prevalence	71% (46% to 92%)
168	2021	Behnood	Australia, Faroe Islands, Germany, Italy, Latvia, the Netherlands, Russia, Spain, Sweden, Switzerland, United Kingdom, and the United States.	aged <=19 years	Persistent symptoms	Physical	PRISMA(JBI, NOS)	Direct	laboratory-confirmed COVID-19	Cognitive difficulties	pooled prevalence	3% (1, 4)
168	2021	Behnood	Australia, Faroe Islands, Germany, Italy, Latvia, the Netherlands, Russia, Spain, Sweden, Switzerland, United Kingdom, and the United States.	aged <=19 years	Persistent symptoms	Physical	PRISMA(JBI, NOS)	Direct	laboratory-confirmed COVID-19	Headache	pooled prevalence	5% (1, 8)
168	2021	Behnood	Australia, Faroe Islands, Germany, Italy, Latvia, the Netherlands, Russia, Spain, Sweden, Switzerland, United Kingdom, and the United States.	aged <=19 years	Persistent symptoms	Physical	PRISMA(JBI, NOS)	Direct	laboratory-confirmed COVID-19	Loss of smell	pooled prevalence	8% (2, 15)
168	2021	Behnood	Australia, Faroe Islands, Germany, Italy, Latvia, the Netherlands, Russia, Spain, Sweden, Switzerland, United Kingdom, and the United States.	aged <=19 years	Persistent symptoms	Physical	PRISMA(JBI, NOS)	Direct	laboratory-confirmed COVID-19	Sore throat	pooled prevalence	2% (1, 2)
168	2021	Behnood	Australia, Faroe Islands, Germany, Italy, Latvia, the Netherlands, Russia, Spain, Sweden, Switzerland, United Kingdom, and the United States.	aged <=19 years	Persistent symptoms	Physical	PRISMA(JBI, NOS)	Direct	laboratory-confirmed COVID-19	Sore eyes	pooled prevalence	2% (1, 3)
169	2020	Badal	China, Italy, USA, Canada, Chicago, Illinois	pediatric population	clinical characteristics and outcomes	Physical	PRISMA(NOS)	Direct	laboratory-confirmed COVID-19	Asymptomatic patients	pooled prevalence	13% (11-14%)
169	2020	Badal	China, Italy, USA, Canada, Chicago, Illinois	pediatric population	clinical characteristics and outcomes	Physical	PRISMA(NOS)	Direct	laboratory-confirmed COVID-19	Headache in symptomatic patients	pooled prevalence	67% ( 60-74%)
169	2020	Badal	China, Italy, USA, Canada, Chicago, Illinois	pediatric population	clinical characteristics and outcomes	Physical	PRISMA(NOS)	Direct	laboratory-confirmed COVID-19	Fever in symptomatic patients	pooled prevalence	55% ( 52-58%)
169	2020	Badal	China, Italy, USA, Canada, Chicago, Illinois	pediatric population	clinical characteristics and outcomes	Physical	PRISMA(NOS)	Direct	laboratory-confirmed COVID-19	Cough in symptomatic patients	pooled prevalence	45% ( 42-49%)
169	2020	Badal	China, Italy, USA, Canada, Chicago, Illinois	pediatric population	clinical characteristics and outcomes	Physical	PRISMA(NOS)	Direct	laboratory-confirmed COVID-19	Leukopenia	pooled prevalence	12% ( 9-15%)
169	2020	Badal	China, Italy, USA, Canada, Chicago, Illinois	pediatric population	clinical characteristics and outcomes	Physical	PRISMA(NOS)	Direct	laboratory-confirmed COVID-19	Lymphopenia	pooled prevalence	15% ( 13-19%)
169	2020	Badal	China, Italy, USA, Canada, Chicago, Illinois	pediatric population	clinical characteristics and outcomes	Physical	PRISMA(NOS)	Direct	laboratory-confirmed COVID-19	Elevated Ferritin	pooled prevalence	26% (16-40%)
169	2020	Badal	China, Italy, USA, Canada, Chicago, Illinois	pediatric population	clinical characteristics and outcomes	Physical	PRISMA(NOS)	Direct	laboratory-confirmed COVID-19	Elevated Procal	pooled prevalence	25% ( 21-29%,%)
169	2020	Badal	China, Italy, USA, Canada, Chicago, Illinois	pediatric population	clinical characteristics and outcomes	Physical	PRISMA(NOS)	Direct	laboratory-confirmed COVID-19	Elevated CRP	pooled prevalence	19% ( 16-22%%)
169	2020	Badal	China, Italy, USA, Canada, Chicago, Illinois	pediatric population	clinical characteristics and outcomes	Physical	PRISMA(NOS)	Direct	laboratory-confirmed COVID-19	Ground-glass opaties on radiology	pooled prevalence	36% ( 32-39%%)
169	2020	Badal	China, Italy, USA, Canada, Chicago, Illinois	pediatric population	clinical characteristics and outcomes	Physical	PRISMA(NOS)	Direct	laboratory-confirmed COVID-19	Normal findings on radiology	pooled prevalence	33% ( 30-36%%)
169	2020	Badal	China, Italy, USA, Canada, Chicago, Illinois	pediatric population	clinical characteristics and outcomes	Physical	PRISMA(NOS)	Direct	laboratory-confirmed COVID-19	Non-severe cases	pooled prevalence	29% ( 26-33%)
169	2020	Badal	China, Italy, USA, Canada, Chicago, Illinois	pediatric population	clinical characteristics and outcomes	Physical	PRISMA(NOS)	Direct	laboratory-confirmed COVID-19	Severe cases	pooled prevalence	5% ( 1-8%)
169	2020	Badal	China, Italy, USA, Canada, Chicago, Illinois	pediatric population	clinical characteristics and outcomes	Physical	PRISMA(NOS)	Direct	laboratory-confirmed COVID-19	Mortality rate	pooled prevalence	0.3% ( 0.1-0.4%)
170	2023	Arantes Junior	Brazil, Colombia, Egypt, England, France, Germany, India, Italy, Japan, Poland, Qatar, Serbia, Turkey, the United States of America, and Wales	Children	Cardiac manifestations	Physical	PRISMA(not reported)	Direct	COVID-19 associated multisystem inflammatory syndrome (MIS-C)	Myocarditis or pericarditis	pooled prevalence	34.3% (25.0%-44.2%)
170	2023	Arantes Junior	Brazil, Colombia, Egypt, England, France, Germany, India, Italy, Japan, Poland, Qatar, Serbia, Turkey, the United States of America, and Wales	Children	Cardiac manifestations	Physical	PRISMA(not reported)	Direct	COVID-19 associated multisystem inflammatory syndrome (MIS-C)	Echocardiogram anomalies	pooled prevalence	40.8% (30.5%-51.5%)
170	2023	Arantes Junior	Brazil, Colombia, Egypt, England, France, Germany, India, Italy, Japan, Poland, Qatar, Serbia, Turkey, the United States of America, and Wales	Children	Cardiac manifestations	Physical	PRISMA(not reported)	Direct	COVID-19 associated multisystem inflammatory syndrome (MIS-C)	Kawasaki disease presentation	pooled prevalence	14.8% (7.5%-23.7%)
170	2023	Arantes Junior	Brazil, Colombia, Egypt, England, France, Germany, India, Italy, Japan, Poland, Qatar, Serbia, Turkey, the United States of America, and Wales	Children	Cardiac manifestations	Physical	PRISMA(not reported)	Direct	COVID-19 associated multisystem inflammatory syndrome (MIS-C)	Coronary dilation	pooled prevalence	15.2% (11.0%-19.8%)
170	2023	Arantes Junior	Brazil, Colombia, Egypt, England, France, Germany, India, Italy, Japan, Poland, Qatar, Serbia, Turkey, the United States of America, and Wales	Children	Cardiac manifestations	Physical	PRISMA(not reported)	Direct	COVID-19 associated multisystem inflammatory syndrome (MIS-C)	Electrocardiogram anomalies	pooled prevalence	5.3% (0.8%-12.3%)
170	2023	Arantes Junior	Brazil, Colombia, Egypt, England, France, Germany, India, Italy, Japan, Poland, Qatar, Serbia, Turkey, the United States of America, and Wales	Children	Cardiac manifestations	Physical	PRISMA(not reported)	Direct	COVID-19 associated multisystem inflammatory syndrome (MIS-C)	Mortality rate	pooled prevalence	0.5% (0%-1.2%)
170	2023	Arantes Junior	Brazil, Colombia, Egypt, England, France, Germany, India, Italy, Japan, Poland, Qatar, Serbia, Turkey, the United States of America, and Wales	Children	Cardiac manifestations	Physical	PRISMA(not reported)	Direct	COVID-19 associated multisystem inflammatory syndrome (MIS-C)	Long-lasting manifestations at discharge	pooled prevalence	9.3% (5.6%-13.7%)
171	2022	Amanati	not reported	Children	Clinical signs and symptoms	Physical	PRISMA(NOS)	Direct	laboratory-confirmed COVID-19	Fever, %	pooled prevalence	65.73 (57.30, 74.157)
171	2022	Amanati	not reported	Children	Clinical signs and symptoms	Physical	PRISMA(NOS)	Direct	laboratory-confirmed COVID-19	Abdominal pain, %	pooled prevalence	15.32 (-1.00, 31.64)
171	2022	Amanati	not reported	Children	Clinical signs and symptoms	Physical	PRISMA(NOS)	Direct	laboratory-confirmed COVID-19	Anorexia, %	pooled prevalence	4.05 (-1.22, 9.32)
171	2022	Amanati	not reported	Children	Clinical signs and symptoms	Physical	PRISMA(NOS)	Direct	laboratory-confirmed COVID-19	Arthralgia, %	pooled prevalence	17.94 (4.94, 30.94)
171	2022	Amanati	not reported	Children	Clinical signs and symptoms	Physical	PRISMA(NOS)	Direct	laboratory-confirmed COVID-19	Chest pain, %	pooled prevalence	5.27 (-0.44, 10.99)
171	2022	Amanati	not reported	Children	Clinical signs and symptoms	Physical	PRISMA(NOS)	Direct	laboratory-confirmed COVID-19	Chills, %	pooled prevalence	1.03 (-0.74, 2.82)
171	2022	Amanati	not reported	Children	Clinical signs and symptoms	Physical	PRISMA(NOS)	Direct	laboratory-confirmed COVID-19	Cough, %	pooled prevalence	53.78 (45.14, 62.42)
171	2022	Amanati	not reported	Children	Clinical signs and symptoms	Physical	PRISMA(NOS)	Direct	laboratory-confirmed COVID-19	Diarrhea, %	pooled prevalence	11.43 (5.25, 17.61)
171	2022	Amanati	not reported	Children	Clinical signs and symptoms	Physical	PRISMA(NOS)	Direct	laboratory-confirmed COVID-19	Dizziness, %	pooled prevalence	0.93 (-0.50, 2.37)
171	2022	Amanati	not reported	Children	Clinical signs and symptoms	Physical	PRISMA(NOS)	Direct	laboratory-confirmed COVID-19	Dry cough, %	pooled prevalence	42.60 (13.04, 72.16)
171	2022	Amanati	not reported	Children	Clinical signs and symptoms	Physical	PRISMA(NOS)	Direct	laboratory-confirmed COVID-19	Dyspnea, %	pooled prevalence	8.81 (0.39, 17.22)
171	2022	Amanati	not reported	Children	Clinical signs and symptoms	Physical	PRISMA(NOS)	Direct	laboratory-confirmed COVID-19	Expectoration, %	pooled prevalence	37.90 (30.50, 45.30)
171	2022	Amanati	not reported	Children	Clinical signs and symptoms	Physical	PRISMA(NOS)	Direct	laboratory-confirmed COVID-19	Fatigue, %	pooled prevalence	2.63 (0.01, 5.26)
171	2022	Amanati	not reported	Children	Clinical signs and symptoms	Physical	PRISMA(NOS)	Direct	laboratory-confirmed COVID-19	Gastrointestinal symptoms, %	pooled prevalence	37.01 (13.69, 60.32)
171	2022	Amanati	not reported	Children	Clinical signs and symptoms	Physical	PRISMA(NOS)	Direct	laboratory-confirmed COVID-19	Headache, %	pooled prevalence	23.41 (11.68, 35.14)
171	2022	Amanati	not reported	Children	Clinical signs and symptoms	Physical	PRISMA(NOS)	Direct	laboratory-confirmed COVID-19	Hemoptysis, %	pooled prevalence	11.71 (-6.62, 30.04)
171	2022	Amanati	not reported	Children	Clinical signs and symptoms	Physical	PRISMA(NOS)	Direct	laboratory-confirmed COVID-19	Malaise, %	pooled prevalence	2.67 (0.28, 5.05)
171	2022	Amanati	not reported	Children	Clinical signs and symptoms	Physical	PRISMA(NOS)	Direct	laboratory-confirmed COVID-19	Myalgia, %	pooled prevalence	20.79 (17.13, 24.45)
171	2022	Amanati	not reported	Children	Clinical signs and symptoms	Physical	PRISMA(NOS)	Direct	laboratory-confirmed COVID-19	Nasal congestion or rhinorrhea, %	pooled prevalence	19.67 (9.47, 29.88)
171	2022	Amanati	not reported	Children	Clinical signs and symptoms	Physical	PRISMA(NOS)	Direct	laboratory-confirmed COVID-19	Nausea and vomiting , %	pooled prevalence	12.28 (5.49, 19.07)
171	2022	Amanati	not reported	Children	Clinical signs and symptoms	Physical	PRISMA(NOS)	Direct	laboratory-confirmed COVID-19	Sore throat, %	pooled prevalence	18.66 (9.40, 27.91)
171	2022	Amanati	not reported	Children	Clinical signs and symptoms	Physical	PRISMA(NOS)	Direct	laboratory-confirmed COVID-19	Sputum, %	pooled prevalence	9.83 (6.44, 13.22)
171	2022	Amanati	not reported	Children	Clinical signs and symptoms	Physical	PRISMA(NOS)	Direct	laboratory-confirmed COVID-19	Shortness of breath, %	pooled prevalence	21.65 (14.81, 28.49)
171	2022	Amanati	not reported	Children	Clinical signs and symptoms	Physical	PRISMA(NOS)	Direct	laboratory-confirmed COVID-19	Bilateral pneumonia, %	pooled prevalence	61.73 (45.62, 77.84)
171	2022	Amanati	not reported	Children	Clinical signs and symptoms	Physical	PRISMA(NOS)	Direct	laboratory-confirmed COVID-19	Multiple mottling and ground-glass opacity, %	pooled prevalence	52.77 (35.72, 69.83)
171	2022	Amanati	not reported	Children	Clinical signs and symptoms	Physical	PRISMA(NOS)	Direct	laboratory-confirmed COVID-19	Unilateral pneumonia, %	pooled prevalence	15.67 (7.82, 23.52)
171	2022	Amanati	not reported	Children	Clinical signs and symptoms	Physical	PRISMA(NOS)	Direct	laboratory-confirmed COVID-19	Normal, %	pooled prevalence	16.09 (5.39, 26.78)
172	2022	Alhumaid	United States, China, India, Italy, Iran, France, Turkey, Spain, Mexico, Brazil, Indonesia, South Africa, Switzerland, Poland, United Kingdom, Argentina, Saudi Arabia, United Arab Emirates, Portugal, Malaysia, Thailand, Bulgaria, The Netherlands, Germany, Lebanon, Botswana, Denmark, Russia, Pakistan, Bangladesh, Japan, Greece, Canada.	Children	Global Coinfections with Bacteria, Fungi, and Respiratory Viruses	Physical	PRISMA(NOS)	Direct	laboratory-confirmed COVID-19	Bacterial coinfection	pooled prevalence	4.73% (3.86, 5.60)
172	2022	Alhumaid	United States, China, India, Italy, Iran, France, Turkey, Spain, Mexico, Brazil, Indonesia, South Africa, Switzerland, Poland, United Kingdom, Argentina, Saudi Arabia, United Arab Emirates, Portugal, Malaysia, Thailand, Bulgaria, The Netherlands, Germany, Lebanon, Botswana, Denmark, Russia, Pakistan, Bangladesh, Japan, Greece, Canada.	Children	Global Coinfections with Bacteria, Fungi, and Respiratory Viruses	Physical	PRISMA(NOS)	Direct	laboratory-confirmed COVID-19	Fungal coinfection	pooled prevalence	0.98% (0.13, 1.83)
172	2022	Alhumaid	United States, China, India, Italy, Iran, France, Turkey, Spain, Mexico, Brazil, Indonesia, South Africa, Switzerland, Poland, United Kingdom, Argentina, Saudi Arabia, United Arab Emirates, Portugal, Malaysia, Thailand, Bulgaria, The Netherlands, Germany, Lebanon, Botswana, Denmark, Russia, Pakistan, Bangladesh, Japan, Greece, Canada.	Children	Global Coinfections with Bacteria, Fungi, and Respiratory Viruses	Physical	PRISMA(NOS)	Direct	laboratory-confirmed COVID-19	Respiratory viral coinfection	pooled prevalence	5.41% (4.48, 6.34)
172	2022	Alhumaid	United States, China, India, Italy, Iran, France, Turkey, Spain, Mexico, Brazil, Indonesia, South Africa, Switzerland, Poland, United Kingdom, Argentina, Saudi Arabia, United Arab Emirates, Portugal, Malaysia, Thailand, Bulgaria, The Netherlands, Germany, Lebanon, Botswana, Denmark, Russia, Pakistan, Bangladesh, Japan, Greece, Canada.	Children	Global Coinfections with Bacteria, Fungi, and Respiratory Viruses	Physical	PRISMA(NOS)	Direct	laboratory-confirmed COVID-19	Respiratory viral coinfection of Children with COVID-19 in the ICU	pooled prevalence	6.61% (5.06–8.17)
172	2022	Alhumaid	United States, China, India, Italy, Iran, France, Turkey, Spain, Mexico, Brazil, Indonesia, South Africa, Switzerland, Poland, United Kingdom, Argentina, Saudi Arabia, United Arab Emirates, Portugal, Malaysia, Thailand, Bulgaria, The Netherlands, Germany, Lebanon, Botswana, Denmark, Russia, Pakistan, Bangladesh, Japan, Greece, Canada.	Children	Global Coinfections with Bacteria, Fungi, and Respiratory Viruses	Physical	PRISMA(NOS)	Direct	laboratory-confirmed COVID-19	Non-ICU patients - Respiratory viral coinfection	pooled prevalence	5.31% (4.31–6.30)
172	2022	Alhumaid	United States, China, India, Italy, Iran, France, Turkey, Spain, Mexico, Brazil, Indonesia, South Africa, Switzerland, Poland, United Kingdom, Argentina, Saudi Arabia, United Arab Emirates, Portugal, Malaysia, Thailand, Bulgaria, The Netherlands, Germany, Lebanon, Botswana, Denmark, Russia, Pakistan, Bangladesh, Japan, Greece, Canada.	Children	Global Coinfections with Bacteria, Fungi, and Respiratory Viruses	Physical	PRISMA(NOS)	Direct	laboratory-confirmed COVID-19	Fungal coinfection of Children with COVID-19 in the ICU -	pooled prevalence	1.72% (0.45–2.99)
172	2022	Alhumaid	United States, China, India, Italy, Iran, France, Turkey, Spain, Mexico, Brazil, Indonesia, South Africa, Switzerland, Poland, United Kingdom, Argentina, Saudi Arabia, United Arab Emirates, Portugal, Malaysia, Thailand, Bulgaria, The Netherlands, Germany, Lebanon, Botswana, Denmark, Russia, Pakistan, Bangladesh, Japan, Greece, Canada.	Children	Global Coinfections with Bacteria, Fungi, and Respiratory Viruses	Physical	PRISMA(NOS)	Direct	laboratory-confirmed COVID-19	Non-ICU patients - Fungal coinfection	pooled prevalence	0.62% (0.00–1.55)
172	2022	Alhumaid	United States, China, India, Italy, Iran, France, Turkey, Spain, Mexico, Brazil, Indonesia, South Africa, Switzerland, Poland, United Kingdom, Argentina, Saudi Arabia, United Arab Emirates, Portugal, Malaysia, Thailand, Bulgaria, The Netherlands, Germany, Lebanon, Botswana, Denmark, Russia, Pakistan, Bangladesh, Japan, Greece, Canada.	Children	Global Coinfections with Bacteria, Fungi, and Respiratory Viruses	Physical	PRISMA(NOS)	Direct	laboratory-confirmed COVID-19	COVID-19 children admitted the ICU - Bacterial coinfection	pooled prevalence	3.02% (1.70–4.34)
172	2022	Alhumaid	United States, China, India, Italy, Iran, France, Turkey, Spain, Mexico, Brazil, Indonesia, South Africa, Switzerland, Poland, United Kingdom, Argentina, Saudi Arabia, United Arab Emirates, Portugal, Malaysia, Thailand, Bulgaria, The Netherlands, Germany, Lebanon, Botswana, Denmark, Russia, Pakistan, Bangladesh, Japan, Greece, Canada.	Children	Global Coinfections with Bacteria, Fungi, and Respiratory Viruses	Physical	PRISMA(NOS)	Direct	laboratory-confirmed COVID-19	COVID-19 children in the ICU and non-ICU group - Bacterial coinfection	pooled prevalence	4.91% (3.97–5.84)
174	2021	Akobeng	Singapore, Korea, China.	Children	Gastrointestinal manifestations	Physical	PRISMA(NOS)	Direct	laboratory-confirmed COVID-19	prevalence of gastrointestinal symptoms in children	pooled prevalence	22.8% (12.7% to 37.6%)
174	2021	Akobeng	Singapore, Korea, China.	Children	Gastrointestinal manifestations	Physical	PRISMA(NOS)	Direct	laboratory-confirmed COVID-19	prevalence of diarrhea	pooled prevalence	12.4% (7.8% to 19.2%)
174	2021	Akobeng	Singapore, Korea, China.	Children	Gastrointestinal manifestations	Physical	PRISMA(NOS)	Direct	laboratory-confirmed COVID-19	prevalence of vomiting	pooled prevalence	10.3% (4.9% to 20.3%)
174	2021	Akobeng	Singapore, Korea, China.	Children	Gastrointestinal manifestations	Physical	PRISMA(NOS)	Direct	laboratory-confirmed COVID-19	prevalence of abdominal pain	pooled prevalence	5.4% (2.2% to 12.7%)

## Sheet: events caused by COVID vaccine
Ref	Author		n	N	ES	Low_CI_level	Up_CI_level													Null line	y-axis	neg variance	pos variance
		Efficacy (%)
139	Xu et al.	Overall effectiveness	7	196914	0.9609	0.9335	0.989													0.5	61	0.0274	0.0281
#N/A		Immunogenicity (%)																		0.5	60	0	0
67	Gao	Seroconversion rate after the first doses	6		0.861	0.734	0.988													0.5	59	0.127	0.127
67	Gao	Seroconversion rate after the second doses	27		0.9652	0.9468	0.9835													0.5	58	0.0184	0.0183
67	Gao	Seroconversion rate after the third doses	3		0.9987	0.9958	1													0.5	57	0.0029	0.0013
#N/A		Adverse event (AE) pooling all dose pooling all doses (%)																		0.5	56	0	0
77	Katoto	Antipyretic use	2	2262	0.4393	0.3052	0.5781													0.5	55	0.1341	0.1388
77	Katoto	Fatigue	3	477522	0.4376	0.3477	0.5296													0.5	54	0.0899	0.092
77	Katoto	Headache	3	477522	0.4001	0.3065	0.4975													0.5	53	0.0936	0.0974
77	Katoto	Need for taking medication	2	1390	0.314	0.0692	0.6364													0.5	52	0.2448	0.3224
77	Katoto	Myalgia	2	467034	0.2734	0.212	0.3396													0.5	51	0.0614	0.0662
77	Katoto	Fever	3	477522	0.2071	0.1438	0.2786													0.5	50	0.0633	0.0715
77	Katoto	Chills	3	477522	0.1925	0.1285	0.2659													0.5	49	0.064	0.0734
77	Katoto	Inability to perform daily activities	3	473870	0.1736	0.1183	0.2369													0.5	48	0.0553	0.0633
77	Katoto	Nausea, vomiting or diarrhea	3	477522	0.158	0.1178	0.2028													0.5	47	0.0402	0.0448
77	Katoto	Arthralgia or join pain	3	476132	0.1487	0.117	0.1899													0.5	46	0.0317	0.0412
77	Katoto	Dyspnea	2	1390	0.0962	0.0278	0.1996													0.5	45	0.0684	0.1034
77	Katoto	Clinic visits	3	475260	0.0776	0.0089	0.2134													0.5	44	0.0687	0.1358
77	Katoto	Chest pain	3	2304	0.0759	0.0284	0.1437													0.5	43	0.0475	0.0678
77	Katoto	Inability to attend school or work	3	473870	0.0696	0.0375	0.1108													0.5	42	0.0321	0.0412
77	Katoto	Instances of need for medical care	3	473870	0.0577	0.0485	0.0764													0.5	41	0.0092	0.0187
77	Katoto	Abdominal pain	2	467034	0.055	0.0416	0.0701													0.5	40	0.0134	0.0151
77	Katoto	Itching	2	467034	0.0542	0.046	0.063													0.5	39	0.0082	0.0088
77	Katoto	Hospitalization	3	963860	0.0165	0.0001	0.06													0.5	38	0.0164	0.0435
77	Katoto	Emergency visits	3	473870	0.0138	0.0105	0.0175													0.5	37	0.0033	0.0037
77	Katoto	Death	3	28504	0.0113	0	0.0517													0.5	36	0.0113	0.0404
77	Katoto	Rash	2	467034	0.0109	0.0093	0.0127													0.5	35	0.0016	0.0018
77	Katoto	Severe allergic reactions	3	258719	0.0064	0.0037	0.0099													0.5	34	0.0027	0.0035
77	Katoto	Tachycardia	1	914	0.0022	0.0003	0.0079													0.5	33	0.0019	0.0057
77	Katoto	Telehealth consultation	3	473870	0.0013	0.001	0.0017													0.5	32	0.0003	0.0004
54	Chow	Carditis rate	3	11595017	3.76e-05	2.357e-05	5.919e-05													0.5	31	1.403e-05	2.159e-05
#N/A		Adverse event (AE) following primary dose 1(%)																		0.5	30	0	0
77	Katoto	Pain	5	260214	0.453	0.156	0.77													0.5	29	0.297	0.317
77	Katoto	Fatigue	5	260214	0.3378	0.2097	0.4792													0.5	28	0.1281	0.1414
77	Katoto	Headache	5	260214	0.2859	0.165	0.4249													0.5	27	0.1209	0.139
77	Katoto	Myalgia	3	258118	0.2346	0.1981	0.0505													0.5	26	0.0365	-0.1841
77	Katoto	Local AEs (Pain, swelling and erythema)	13	778712	0.176	0.0617	0.3327													0.5	25	0.1143	0.1567
77	Katoto	Systemic AEs	41	2592791	0.1352	0.1002	0.1745													0.5	24	0.035	0.0393
77	Katoto	Swelling	4	259249	0.0755	0.0702	0.081													0.5	23	0.0053	0.0055
153	Watanabe et al.	Fever	NA	55949	0.057	0.04	0.081													0.5	22	0.017	0.024
153	Watanabe et al.	Chills	NA	55378	0.05	0.028	0.085													0.5	21	0.022	0.035
77	Katoto	Eythema/redness	4	259249	0.0411	0.0332	0.0498													0.5	20	0.0079	0.0087
153	Watanabe et al.	Myocarditis	NA	9291923	1.2e-06	0	1e-06													0.5	19	1.2e-06	-2e-07
#N/A		Adverse event (AE) following primary dose 2(%)																		0.5	18	0	0
77	Katoto	Pain	7	213895	0.5928	0.3149	0.8418													0.5	17	0.2779	0.249
77	Katoto	Fatigue	7	213895	0.512	0.408	0.6155													0.5	16	0.104	0.1035
77	Katoto	Headache	7	213895	0.4786	0.3777	0.5803													0.5	15	0.1009	0.1017
77	Katoto	Myalgia	4	212334	0.3372	0.2445	0.4367													0.5	14	0.0927	0.0995
77	Katoto	Systemic AEs	55	2128858	0.2467	0.1951	0.3023													0.5	13	0.0516	0.0556
77	Katoto	Local AEs (Pain, swelling and erythema)	17	640825	0.2393	0.1052	0.4073													0.5	12	0.1341	0.168
153	Watanabe et al.	Fever	NA	46447	0.152	0.115	0.199													0.5	11	0.037	0.047
153	Watanabe et al.	Chills	NA	45996	0.088	0.032	0.219													0.5	10	0.056	0.131
77	Katoto	Swelling	5	213465	0.0852	0.0566	0.1191													0.5	9	0.0286	0.0339
77	Katoto	Eythema/redness	4	213465	0.0522	0.0372	0.0695													0.5	8	0.015	0.0173
153	Watanabe et al.	Myocarditis	NA	7316924	1.8e-06	0	1e-06													0.5	7	1.8e-06	-8e-07
#N/A		Adverse event (AE) following booster dose(%)																		0.5	6	0	0
77	Katoto	Headache	1	3418	0.5591	0.5423	0.5758													0.5	5	0.0168	0.0167
77	Katoto	Systemic AEs	9	30762	0.2875	0.153	0.4447													0.5	4	0.1345	0.1572
77	Katoto	Local AEs (Pain, swelling and erythema)	4	11168	0.2564	0.0208	0.6301													0.5	3	0.2356	0.3737
77	Katoto	Swelling	1	3418	0.1884	0.1754	0.2019													0.5	2	0.013	0.0135
77	Katoto	Pain	2	4332	0.3899	0	0.9978															0.3899	0.6079
77	Katoto	fatigue	1	3418	0.5846	0.5678	0.6011															0.0168	0.0165
77	Katoto	fever	1	3418	0.3549	0.3388	0.3712															0.0161	0.0163
77	Katoto	Eythema/redness	1	3418	0.1024	0.0924	0.1131													0.5	1	0.01	0.0107
																				0.5	0
